# Supplementary material for: Machine learning prediction and interpretability analysis of high-risk chest pain: a study from the MIMIC-IV database
Source: Front Physiol. 2025 Jun 30;16:1594277. doi: 10.3389/fphys.2025.1594277 (PMC12256431; doi:10.3389/fphys.2025.1594277)
Supplement: Supplementary file 1 [file DataSheet1.zip]

Archive with 18 entries (15 files):
- Supplementary Material/
- Supplementary Material/chest_pain_prediction.zip
- Supplementary Material/data/
- Supplementary Material/data/baseline characteristics table.xlsx
- Supplementary Material/data/data.xlsx
- Supplementary Material/data/SQL data.xlsx
- Supplementary Material/Figure/
- Supplementary Material/Figure/auc.png
- Supplementary Material/Figure/Cleaned.png
- Supplementary Material/Figure/decision_curve.png
- Supplementary Material/Figure/Flowchart of feature extraction.svg
- Supplementary Material/Figure/framework.svg
- Supplementary Material/Figure/hot.png
- Supplementary Material/Figure/kappa.png
- Supplementary Material/Figure/new.png
- Supplementary Material/Figure/original.png
- Supplementary Material/Figure/shap.png
- Supplementary Material/SQL Code.docx
