# Supplementary material for: Machine learning prediction and interpretability analysis of high-risk chest pain: a study from the MIMIC-IV database
Source: Front Physiol. 2025 Jun 30;16:1594277. doi: 10.3389/fphys.2025.1594277 (PMC12256431; doi:10.3389/fphys.2025.1594277)
Supplement: Supplementary file 1 [file DataSheet1.zip › Supplementary Material/data/baseline characteristics table.xlsx]

## Sheet: Sheet1
	Variables	Total Mean (Q1, Q3)(n= 14716)	Low Risk Mean (Q1, Q3)	High Risk Mean (Q1, Q3)	P-value
	gender				<0.001
	male	7864(53.5)	7119(53.1)	745(42.7)
	female	6852(46.5)	6215(46.9)	557(57.3)
	age	61.03 (50.00, 73.00)	60.86 (50.00, 73.00)	62.78 (52.00, 75.00)	<0.001
	avg_temperature	98.07 (97.84, 98.30)	98.07 (97.85, 98.30)	98.02 (97.83, 98.20)	<0.001
	avg_heartrate	78.95 (68.00, 88.33)	78.25 (67.67, 87.67)	86.19 (71.00, 99.91)	<0.001
	avg_resprate	17.73 (16.56, 18.67)	17.64 (16.50, 18.50)	18.68 (17.00, 19.89)	<0.001
	avg_o2sat	97.68 (96.67, 99.00)	97.69 (96.67, 99.00)	97.58 (96.60, 99.00)	0.015
	avg_sbp	130.05 (117.00, 141.50)	130.64 (117.56, 142.00)	123.93 (111.38, 134.26)	<0.001
	avg_dbp	72.21 (64.50, 79.67)	72.32 (64.62, 79.75)	71.10 (62.88, 78.63)	<0.001
	temperature_range	0.54 (0.10, 0.89)	0.54 (0.10, 0.90)	0.53 (0.00, 0.89)	0.611
	heartrate_range	15.00 (7.00, 21.00)	14.66 (7.00, 20.00)	18.50 (9.00, 23.51)	<0.001
	resprate_range	4.69 (2.00, 7.00)	4.55 (2.00, 6.00)	6.18 (4.00, 8.00)	<0.001
	o2sat_range	2.82 (1.00, 4.00)	2.77 (1.00, 4.00)	3.32 (1.00, 5.00)	<0.001
	sbp_range	27.62 (15.00, 38.00)	27.49 (15.00, 38.00)	28.97 (17.00, 39.00)	0.002
	dbp_range	21.53 (12.00, 30.00)	21.33 (12.00, 30.00)	23.62 (14.00, 31.00)	<0.001
	max_troponin	0.39 (0.27, 0.40)	0.34 (0.27, 0.39)	0.89 (0.30, 1.23)	<0.001
	max_ckmb	6.12 (3.97, 6.23)	5.55 (3.00, 6.09)	12.09 (4.00, 13.00)	<0.001
	max_sodium	140.78 (139.00, 143.00)	140.76 (139.00, 143.00)	140.94 (139.24, 142.00)	0.043
	max_potassium	4.43 (4.10, 4.70)	4.42 (4.10, 4.70)	4.53 (4.20, 4.80)	<0.001
	max_wbc	8.64 (6.40, 10.20)	8.49 (6.30, 10.00)	10.24 (7.40, 12.20)	<0.001
	max_lactate	2.20 (2.04, 2.31)	2.18 (2.04, 2.30)	2.38 (2.10, 2.41)	<0.001
