# Supplementary material for: Machine learning prediction and interpretability analysis of high-risk chest pain: a study from the MIMIC-IV database
Source: Front Physiol. 2025 Jun 30;16:1594277. doi: 10.3389/fphys.2025.1594277 (PMC12256431; doi:10.3389/fphys.2025.1594277)
Supplement: Supplementary file 1 [file DataSheet1.zip › Supplementary Material/data/data.xlsx]

## Sheet: Sheet1
gender	age	avg_temperature	avg_heartrate	avg_resprate	avg_o2sat	avg_sbp	avg_dbp	temperature_range	heartrate_range	resprate_range	o2sat_range	sbp_range	dbp_range	max_troponin	max_ckmb	max_sodium	max_potassium	max_wbc	max_lactate	triage_acuity
1	53	98.2	91.5	19.1911	96	131	81.5	0	1	11.8754	0	30	7	0.364625	7.27779	138	5.2	20.7	1.9	1
1	87	97.825	126.8	17.6	96.1	125	78.1	0.8	24	6	2	33	36	0.354001	4	141	5	14.7	2.59388	1
0	54	97.8716	86.3408	19.1911	97.4016	124.841	72.1984	0.886227	23.5113	6.79016	4.19718	31.7219	30.6062	1.75813	2	140	4.1	10.9044	2.14072	1
1	65	97.8716	55	12	99.5	113.5	77	0.886227	2	0	1	31	8	1.41523	22.2053	141	4.4	11.9	2.26643	1
0	70	98.3	83.4	19.2	99.6	118.4	60.2	1	25	8	2	25	47	5.71	18	144	5.4	16.7	2.08819	1
1	50	97.95	96	16	98.4	132	75.4	0.1	37	8	1	26	19	0.04	10	140	4.1	7.7	2.33246	1
0	49	97.7	82	18	97.5	109	74	0.8	24	4	3	10	22	0.374044	5.17867	140.731	4.28719	8.08329	2.18365	1
0	47	97.8716	112.727	19.1911	98.8182	124.841	81.7273	0.886227	18	10	3	42	47	0.45	4	147	5.5	8.5	1.3	1
1	89	97.675	70	18.5556	99	144.333	71.6667	0.4	41	4	3	40	50	0.52315	6.37305	140.813	4.44128	8.31362	2.48622	1
1	83	97.8716	86.3408	19.1911	97.4016	124.841	72.1984	0.886227	23.5113	6.79016	4.19718	31.7219	30.6062	2.26934	43.1155	144	5	22.4	3.62131	1
1	73	97.9667	56.1429	20.7143	95.125	132.857	53.2857	0.4	8	12	9	39	18	0.15	2	140	5.3	18.4	2.6	1
1	71	97.8716	120.222	21.8889	95	134.889	82.3333	0.541606	38	7	6	57	25	1.08819	10.0707	144	4.4	15.6	2.58603	1
1	69	97.8716	81.25	17.25	98.25	139.75	68.5	0.0446209	22.8574	2	3	34	14	1.02789	2	146	4.6	7.7	2.32447	1
1	69	98.55	65	19.3333	99.3333	129.667	52.3333	1.7	15	4	1	10	17	0.292193	5.18762	134	3.9	10.3	1.95303	1
1	56	98.35	71.25	16.5	99	161	82	0.5	5	1	3	29	13	0.22	11	140	5.3	11.4451	5.1	1
0	77	97.85	80.5714	17.2857	97.7143	108.286	56	0.8	17	6	3.39549	42	12	0.309993	5.36812	136	4.1	5.9	2.19487	1
0	61	98.35	76.9091	22.7619	97.0952	89.0476	56	0.1	31	14	5	30.1497	59	0.737421	3	138	5.1	10.1	1.1	1
1	78	98.2	63	16	97.4016	122	74	0	0	0	4.19718	0	0	0.442225	9.62808	144	3.7	7.8	2.27351	1
0	84	98.5	120.714	17.8462	98.2308	128.929	86	1.7	22.8574	12	4	54	49	0.295298	6.88782	141	4.6	5.8	2.25431	1
0	84	97.7	67.6667	17	97.4016	162.333	76	0	7	6	4.22701	9	5	0.346067	3	142	4.7	9.5	2.07929	1
1	72	98.7	83.8889	17.4444	99.6667	86.3333	57.1111	0.8	15	9	3	20	16	0.466252	8.02543	137	4	6.8	2.27599	1
1	91	98.45	123.333	18.6667	96	97	64.1667	1.5	20	5	5	14	31	0.34	2	143	4	11.4451	1.4	1
0	82	97.8	54.3333	18.3333	97.6667	145.333	75.6667	0	17	1	1	11	17	4.37	43.1155	143	4.4	13.2	2.17356	1
0	64	98	80.2857	15.4286	99.1667	125.714	70.4286	0.9	25	4	4	53	26	0.261101	4.91122	140.887	4.38329	7.79791	2.12247	1
1	55	98.0333	92.3333	19.1667	96.3333	119.833	78.6667	1	22	5	8	32	28	0.44	12	143	4.65406	11.5	2.33113	1
1	65	97.65	88	19.1538	97.6429	113.857	67.7143	1	41	12	5	30	17	0.427441	7.29453	140.833	4.53658	10.0536	2.42648	1
1	51	97.7	43.2	18	99	121.2	76.8	0.6	19	4	2	18	15	0.500697	5.53262	142	4.5	5.8	2.27451	1
1	23	97.7333	132.4	24.2	99.8	146.4	91	0.1	13	7	1	18	22	1.38253	17.9845	147	4.7	16.7	3.1944	1
0	78	98.8	93	17.3333	99.8	99	59.1667	0	10	4	1	12	12	0.61	4	141.061	5.1	20.4	3.9	1
0	73	98.05	73.6667	22	97.6667	136.667	56.6667	0.1	5	10	5	37	11	0.87	3	142	4.5	4.9	2.07556	1
0	37	98.04	92.5	18.4	99.5	162.833	95.8333	0.4	27	6	2	43	5.82691	0.238488	4.6153	144	4.4	14.8	2.03268	1
0	85	97.8716	96.3333	16.6667	98	144	80	0.886227	7	2	0	33	12	0.56	21	148	3.8	23.6	2.20046	1
1	63	97.9333	103	18.3333	99.6667	142.667	87.6667	0.2	14	1	1	5	16	0.329031	6.02011	140.625	4.47358	8.89666	2.3709	1
0	53	97.2667	116.444	16.7778	97.5556	164.889	95.3333	0.544621	28	8	6	21.3191	44	0.28787	5.3178	147	5.7	8.9	2.2415	1
1	76	98.15	67.9	20.8	94.7	167.2	65.3	0.1	42	13	5	58	41	4.87	28	143	5.1	17.3	1.4	1
1	91	98.35	84.4	19.2	99.6	114.2	66.6	0.5	15	6	1	23	20	0.02	6	144	4.5	11.4451	1.1	1
1	74	97.6	137.111	21.3333	92.4545	94	61.2222	0.6	23	9	2.22701	36	47	0.03	7	141.061	5.3	11.4451	3.7	1
0	85	97.8716	86.3408	19.1911	97.4016	124.841	72.1984	0.886227	23.5113	6.79016	4.19718	31.7219	30.6062	1.85714	2	141	4.7	12	2.284	1
0	69	98.2	95.8333	25.1818	97.5455	127.909	85.2727	0.5	22.8574	16	8	46	47	1.40809	7.61129	143	5.3	14.4	2.2	1
0	69	98.1	123	19.1911	97.4016	147	72.1984	0	0	11.8754	6.97017	0	53.7793	1.8	26	138	5.2	15.2	2.1253	1
0	63	97.7	53.4286	16	99	129.286	64.4286	0.5	10	4	4	25	15	0.418239	4.22586	141.144	4.2787	7.12894	2.02978	1
1	59	97.8716	86.3408	18	100	115	89	0.886227	22.8574	0	0	0	0	1.84897	23.2397	141	4.65406	11.1	2.40304	1
1	48	97.975	60.75	17.3333	97	134.583	85.5833	0.5	55	2	3	44	26	0.506909	3.79902	140.695	4.2667	7.86591	2.3431	1
1	52	97.8716	64	17	100	120	88	0.886227	0	0	0	0	0	4.83	43.1155	144	4.7	14.8	2.4	1
0	53	98.04	66.5714	15.7143	99.4286	115	74	0.1	23	7	2	36	31	0.343112	4.61532	140.694	4.30449	7.31806	2.17416	1
1	57	97.8716	86.3408	19.1911	97.4016	124.841	72.1984	0.886227	23.5113	6.79016	4.19718	31.7219	30.6062	0.15	13	141	4.4	11.6	2.3289	1
1	47	98.5	114	15	100	141	93	0	0	0	0	0	0	0.32	5.82331	141.061	4.4	11	2.1908	1
1	76	98.2	92.8	18.5	100	116.8	52.6	0	4	4	0	32	9	0.43	9	143	5.2	23.3	3	1
1	65	97.8716	78	20	98	140	82	0.886227	0	0	0	0	0	1.92941	4	137	3.6	9.23865	2.24489	1
0	81	98.15	63.25	16.5	99.5	119.5	70.75	0.9	5	3	2	18	19	0.371008	4.6457	140.995	4.34985	7.27163	2.09794	1
0	47	98.2	88	18.5	97	140.5	89	0	8	5	2	3	8	0.334356	5.02553	140.576	4.36167	8.61303	2.06718	1
1	23	97.8716	103.222	19.1111	95.8889	124.841	72.1984	0.0416065	35	10	10	43	33	1.63128	11.1469	139	5.1	9.2	2.29275	1
1	57	97.25	79.3333	24.4444	96.8889	134.444	79.8889	0.3	44	8.91475	5	47	40	1.46525	6.49258	140.905	4.59699	10.3613	2.60606	1
0	60	98.55	102.714	18.8571	97.6667	102	61.8571	0.1	13	3	1	30	19	0.360424	2	140	3.8	6.8	2.17335	1
0	54	97.775	59.8182	17.8182	98.4545	122.545	69.3636	1.4	21	4	4	23	25	0.373206	4.5914	141.021	4.21755	7.75341	2.0118	1
0	57	97.95	76	20.5	100	134	59	0.1	6	1	0	6	14	0.257796	1	138	4.6	13.2	2.00881	1
0	23	97.95	121.6	15.4	97.8	130	69.8	1.3	51	10	6	31	22	0.494801	6.58011	141	4.2	5.2	1.94324	1
1	77	97.8	69.3333	17.5	97.8333	156.333	62.1667	0	12	2	2	66	37	0.09	2	141	5.1	6.8	2.30943	1
0	60	97.8716	92	19.5	100	137	78	0.886227	10	1	0	22	8	1.1965	2	144	3.9	8.9	2.10606	1
0	47	99.1	95.5789	24.4211	95.2105	109.526	66.5789	0.158394	6	12	6	35	59	1.31017	2	140	4.2	15.3	2.07217	1
0	75	98.2	108.667	18.6667	96.3333	106.667	68.1667	0.5	12	5	3	26.4028	28	0.358882	3	139	5	9	1.8	1
0	61	97.9	103	17.6667	100	155	81.3333	0	48	6	0	47	18	0.613363	4.79196	134	3.8	7.9	2.22713	1
1	62	97.6	68	14.9	96.4	105.6	56.1	0.2	7	5	4	40	15	0.05	3	144	4.65406	21.5	3.6	1
0	67	97.8716	111.429	24	94.5714	126.857	66.2857	0.355379	3	16	3.22701	59	26	0.03	1	141	4.65406	21.5	5.3	1
0	87	97.8716	69	18	100	106	65.5	0.886227	2	0	0	8	5	2.26934	43.1155	134	4.5	15.5	3.03475	1
0	51	98.4	111.333	18.5	97.5	152.2	72.2	0	46	8	3	76	47	0.05	7	140	4.7	8.4	2.14664	1
1	91	98.5	112	19.1911	99.6667	114.333	58	0	18	6.50135	1	10	13	0.804457	23.3141	141.12	4.78885	12.5853	3.22684	1
0	70	97.95	80.5714	17.2727	97.1429	134.286	93.1429	0.3	47	4	4	64	50	0.581115	13.3191	141.396	4.37164	7.6	2.41439	1
1	46	97.8716	130.632	24	95.9474	165.632	97.9474	0.358394	18	10	7	39	38	1.34499	1	142	4.2	19.3	2.7	1
1	87	97.8716	65.1875	23.625	99.9375	120.875	56.125	0.886227	15	2	1	55	36	0.22	24	149	4.65406	18.8	4.5	1
0	72	98.3	88.6667	18.3333	98.4	157.571	71.5714	0	24	6	5	62	30	0.28	3	142	4.2	9.7	2.09776	1
1	79	97.8716	86.3408	19.1911	97.4016	124.841	72.1984	0.886227	23.5113	6.79016	4.19718	31.7219	30.6062	2.01979	30.9181	135	3.9	8.5	2.42837	1
0	62	97.4	100.75	19.1911	97.4016	152.75	87.5	0	26	8.91475	0.227009	57	47	0.342861	6.14427	142	4.65406	15.5	2.41156	1
1	83	98.2	36.8333	17.1667	98.5	169.5	64.8333	0.8	9	2	4	40	38	0.254648	5.29663	144	4.9	10.1	2.02355	1
1	48	98.1	102	19.1911	98	136.5	75.75	0.2	18	10	4	22	18	0.347342	9	141	4	12.1	2.26283	1
0	81	98.5	51.75	18.75	95.25	121	49.5	0	13	3	4	26	14	0.61	25	144	5	7.7	2.01005	1
1	18	98.3	105.812	17.375	98.7333	126.2	69.7333	0.7	20.4605	11	3	49	34	0.453746	9.50193	141	3.7	7.5	2.10959	1
1	18	97.8716	106	16.3333	98.3333	138.667	82.6667	0.886227	6	6	3	12	15	1.28648	20.197	141	3.8	5.3	2.07209	1
1	18	99.3	100	18.5	99	140.5	76	1.84462	14	9	2	27	26	0.445409	2	139	3.9	9.9	1.74712	1
1	18	97.8716	104.5	15	99.5	132.5	74.5	0.886227	3	2	1	17	11	1.42167	22.4117	139	3.7	10.4	2.04048	1
1	18	98.7	122.25	18.5	99.5	136.75	74.25	0	12	4	1	11	17	0.510742	9.40889	139	4	6.4	2.02847	1
1	56	97.8	60	17.3333	95.6667	104	77	0	8	3	1	13	7	0.422987	2	140	4.2	12.4	2.42689	1
1	61	98	67	19.6667	96.6667	141.667	81	0	3	5	2	13	3	0.37	6	144	5.4	10.3	2.7	1
1	62	99.3	119	20.25	97.75	114	82.25	1.84462	26	5	5	43	42	0.77	5.65664	137	5.1	16.6	2.22036	1
0	91	98.55	72.5714	18	98.7692	133.357	62.2143	0.741606	22.8574	16	4	65	24.3352	0.17	5	141	4.3	12.7	2.10095	1
0	53	98.35	75	17.4	98.6667	102	65.0833	0.7	16	6	1	17	13	0.342035	1	139	4.2	8.5	2.04797	1
1	52	97.8716	78.8333	16.2	94.2	121.833	85.6667	0.886227	21	1	6	27	53	1.22	35	143	4.2	8.1	2.3744	1
1	44	98.2	66	17	98	145	89.3333	0.6	14	3	4	9	5	0.308518	4	142	3.9	11	2.09849	1
0	78	97.9	49.8	18.25	98.5	159.75	62	0	29	1	2	20	44	0.12	2	145	4.4	10.3	3.3	1
0	57	97.7	82.5	16.25	96.75	121.25	71.25	0	12	9	5	3	18	0.385628	4	139	4.2	6.2	2.15399	1
0	57	97.85	111.75	19.25	99	111.25	67.25	1.5	14.4605	15	2	36	21	0.413692	7.68098	136	4	3.9	2.16665	1
1	80	97.6667	78.875	17	99.625	102.875	57.625	0.1	46	3	1	51	40	0.698289	14.9574	139	4.8	15.9	2.61095	1
1	60	97.35	117.5	16.6667	98	118.333	84.3333	1.3	22.8574	2	2	35	50	0.396346	2	144	5.1	6.9	2.56893	1
1	65	97.8716	96.1429	20.8571	98	142.857	69.4286	0.558394	21	10	5	43	13	1.01306	1	140	4.7	11.4451	2.31394	1
1	91	97.8716	79	18	100	133	49	0.886227	0	0	0	0	0	3.45	43.1155	141	4.5	8.3	1.8	1
1	52	97.66	67.9231	20.6154	95.2308	95.3077	68.6923	0.5	24	6	7	40	40	0.604254	6.29284	142	4.2	8	2.50625	1
1	48	97.8716	90.4	24	96	128.5	68.8333	0.886227	10	12	4	33	11	1.51937	17.1059	139	5.4	12	2.5	1
0	57	97.8716	89.6667	19.1911	99.6667	114.333	61	2.14462	1	6.50135	1	17	11	1.20895	2	147	6	6.2	3.1	1
1	82	98.2	68.5	20.5	96.3333	109.667	51.8333	0	16	9	3	24	12	0.19	6	144	5.2	15.5	2.36157	1
1	65	98.15	47	18	100	158.75	59.75	0.1	14	0	0	16	27	0.05	2	140	4.6	8.6	2.03506	1
1	68	98	72.5	16.75	95.75	132.5	71.75	1	3	5	7	61	33	0.296321	5.39481	139	5.1	7.7	2.26557	1
0	68	97.3	117.778	19.1911	97.375	119.5	70.375	0	8.46049	6.50135	3	34	31	1.91	4	139	4.2	6.4	2.44084	1
0	68	98.3	91.6154	20.8462	98.4615	127.769	66.6154	0.6	22.8574	16	4	63	52	1.2	23	135	4.5	15	2.20107	1
0	80	97.8716	87	18	98	108	54	0.886227	0	0	0	0	0	0.71	27	147	4.8	9.5	2.11408	1
1	48	98	125.5	20.4	98.7778	115	71.6667	0	22.8574	10	2	35	24.3352	0.397395	6.26007	139	4.6	7.5	2.47388	1
0	53	97.95	82.25	14.25	97	122	72.75	1.5	8	6	2	27	18	0.373599	5.55496	143	3.8	9.8	1.98436	1
0	88	98.12	83.0833	15.6667	96.5	146.667	58.4167	1.1	29	7	6	35	34	0.182272	5.17998	138	4.5	7.6	2.0071	1
1	63	99.175	92.25	19.3333	96.9167	124.841	72.1984	0.741606	26	10	3	31.7219	38	0.780808	7.66021	140	3.3	7.7	2.16949	1
1	91	97.5	64	17.3333	96	107	68.6667	0	26	2	2	28	44	0.441429	2	140	4.3	5.6	2.66786	1
0	58	98.0083	83.432	17.24	98.08	129.72	67.92	0.7	22.8	16	6	70	38	0.526883	5.10799	140.968	4.38301	8.66056	2.12924	1
0	38	97.95	105.714	20.4286	98.5714	116.286	69.7143	0.5	42	10	5	30.1497	21	0.44385	5.29583	142	3.8	9.6	2.16269	1
0	73	98.8	43.3333	19.6667	96.8333	117	54.5	0	11	3	4	13	13	0.597215	2	140	4.6	16.1	1.9363	1
1	48	97.8716	121.833	21.8333	95.5	127.5	65.1667	0.886227	15	6	4	44	25	1.10697	10.8504	138	4	11.4451	2.3295	1
0	44	98.3	63.5	17.4286	97.9286	111.214	74.0714	0.5	11	5	8	38	39	0.342335	4.45207	140.33	4.24258	7.65216	2.04933	1
1	83	98.6	102	22.5714	96.1429	98.8333	44	0	10	4	5	21	24	3.43	43.1155	144	4.6	10.4	5	1
1	49	97.7	55.6	15.4	99	120.75	84.25	0	10	11	0	19	16	0.48	4	137	4	7.2	2.36329	1
1	53	98.7	26.25	21.25	98	138	75.3333	0	45.9492	5	0	25	12	0.677737	3	140	4.3	8.1	2.13693	1
1	87	97.95	107.167	18.5	97.4016	125	91	0.3	22.8574	5	3.22701	29	29	0.06	4	144	3.6	6.6	2.64524	1
1	86	97.8716	68.2	17.2	96	116.2	67.4	0.886227	20	7	0	41	18	1.34846	17.3335	135	4.65406	7.4	2.44633	1
0	82	97.8716	117.571	20.3333	97.75	144.714	79.1429	0.886227	47	6	1	37	33	1.33766	14.8025	137	3.8	8.9	2.34239	1
0	82	98.4	92	19.5	96	167.5	84.25	0.2	7	6	9	6.31911	41	0.320454	5.05935	141.061	4.3	8.4	2.03658	1
1	72	97.8716	75	16.5	99.5	101	64.75	0.886227	13	6	1	25	7	6.19	43.1155	137	4.7	11.1	2.37739	1
1	88	97.6	109.333	25.5	97.4016	84.1667	56.8333	1.6	16	6.50135	4.19718	3.40279	11	1.22448	1	139	4.5	22.3	2.6	1
0	48	97.8716	94.6667	17.8333	98.5	102.444	69.8889	0.886227	22	4	4	47	59	1.35821	3	142	4.4	9.9	2.25462	1
1	63	99.3	75.25	24	100	173	100	1.84462	13	13	0	70.4028	11	1.28662	2	143	4	12.4	2.02085	1
1	73	98.15	66	16.6667	96.3333	163.333	85	0.3	9	4	3	46	22	0.02	5	141	4	6.6	2.23543	1
1	58	97.8	70	13.3333	98	144	91.6667	0	4	3	2	35	4	0.337426	2	141	4.4	5	2.31541	1
0	59	98	74.3333	16.6667	100	162	77	0	14	3	0	4	24	0.316844	4.71619	144	5.5	5.5	1.96535	1
1	83	97.8716	42	19	97	136	60	0.886227	0	0	0	0	0	1.77	43.1155	143	4.3	8.3	0.9	1
0	51	98.2	70.5	16.25	98.75	154.25	84.25	1	17	5	2	54	22	0.272384	4.88857	141	3.8	4.3	1.95196	1
1	61	98.6333	81.8	18.2	97.4	162.667	86.5	0.4	34	5	4	17.3191	35	0.276702	5.71151	140.984	4.28226	8.81751	2.13644	1
0	88	99	88	18.5	98	104.75	55	1.3	0	2	5	16	10	0.42	7	141.061	4.2	16.2	4.1	1
0	53	98.3	66.5	16	99	132	77	0	5	0	2	0	0	0.05	5	144	4.7	9.4	1.95399	1
0	28	99.0667	118.75	21.3333	99.6667	147.75	92.75	0.4	26	6	1	39	59	0.244472	5.80877	141	4.2	19.8	2.8	1
1	62	97.7667	78.5556	17.3333	98	174.444	92.8889	1.24462	14	5	4	30.3191	46	0.290486	6.02242	136	3.9	7.4	2.18707	1
0	60	98.1154	89.7083	19.4583	97.25	126.227	68.0909	0.8	30	16	4	47	38	0.461332	6.01626	139	5.1	5.3	2.15342	1
1	88	98	77.5	20.25	99	117.25	62.75	0	23	5	2	25	36	0.08	3	140	5.2	8	2.50805	1
1	81	97.6	86.6667	15.25	98.6	112.167	57.1667	0	26	9	7	30.1497	31	0.44	10	146	6.1	11.4451	7.5	1
0	31	99.375	127	18.8	100	122.75	79.5	0.441606	43	4	0	45	36	0.457734	10.4311	143	4	18.9	1.7	1
1	63	97.2	79	19.3333	99.5	148.167	83	0.6	15	13	1	21	32	0.381636	4	143	4.7	8.7	2.42695	1
0	85	97.8716	75	18	94	131	64	0.886227	0	0	4.97017	0	0	3.53	43.1155	135	4.4	10.4	2.05411	1
1	73	97.7	95.8571	18.4286	96	151.286	81.7143	0.6	20	7	0	22	14	0.45	23	137	4	11.7	2.38564	1
1	53	97.8667	70	18.75	99.25	131	60.75	1.1	14	2	3	19	13	5.34	5.53155	143	5.1	9.4	0.9	1
0	61	97.84	87.0909	17.5455	96.9091	131.333	71.3333	0.3	53	6	4	70	19	0.495091	5.60971	141.133	4.42196	9.18128	2.2775	1
0	85	99	88.2	19.1911	93.6667	115.4	68.8	1.54462	26	16	5.22701	49	14	0.04	5	140	4.9	6.6	1.2	1
0	55	98.6	138.333	20.6667	99.5556	128	77.375	0	22.8574	14	4	32	29	0.357427	6.87076	141	4.5	11.4451	2.2053	1
1	67	97.8716	101.5	16	95	109.5	79	0.886227	5	0	2	7	4	1.35145	19.9153	142	4.9	17.3	4.3	1
0	77	98.925	94	23.6667	97.9167	128.083	71.75	0.2	22.8574	12	3	53	52	1.25018	5.68812	134	5.2	10.4	2.22478	1
1	78	98	98.3636	19.7273	96.3	99.8182	43.8182	0	26	9	7	28	21	0.404666	2	140	4.3	14.5	2.43561	1
0	82	99.1	99.4286	18.8571	95	86	44.5714	1.64462	8	8	5.22701	30	7	0.09	9	137	4.1	19.1	1.6	1
0	85	98.1	63.6667	18.8333	96.4545	138.5	69.5	0.6	19	6.50135	7	75	44	0.28076	2	144	4.3	7	2.21158	1
1	77	97.8716	86.3408	19.1911	97.4016	124.841	72.1984	0.886227	23.5113	6.79016	4.19718	31.7219	30.6062	1.78	27.2636	136	4.1	6.5	2.42211	1
1	49	97.9667	61	14.6667	99	111.167	63.5	0.1	9	3	2	18	19	0.389033	5.09285	140.224	4.30321	7.23764	2.21299	1
1	73	98.05	80.1667	17.8333	94.8333	118	70.8333	0.1	19	8	3.22701	16	16	0.02	5	142	4.7	11.4451	3.9	1
0	37	98.35	107	24.6667	98	105.667	68	0.1	6	10	2	2	6	1.30165	5.25315	143	4.5	9.9	2.11636	1
0	73	97.9625	67.9167	18.0833	98.75	148.25	75.5	0.5	19	6	5	43	51	0.276789	5.76261	140.981	4.42841	8.1417	2.13059	1
0	63	97.35	107.5	19	94	114.5	64.5	0.1	11	6	4	1	9	0.417123	6.09885	142	5.1	10.2	2.30064	1
0	62	97.6	87.1667	22.1667	97.6667	115.333	63.8333	0.8	15	15	6	46	57	1.69	7.88774	142	5.2	9.6	3.9	1
0	84	98.2	83.75	19.1911	98.75	120.5	59	0.4	10	13	1	18	42	0.18	15	141	4.7	11.2	2.17729	1
1	76	97.475	66.1818	15.8182	98.7778	110.2	61.4	1.1	16	7	3	46	17	0.408807	6.44683	140.931	4.50532	7.95909	2.40184	1
0	39	97.8716	86.3408	19.1911	97.4016	124.841	72.1984	0.886227	23.5113	6.79016	4.19718	31.7219	30.6062	0.72	14	142	4.2	5.1	2.0694	1
1	67	98.15	67.7	16.5	99.6	149.111	71.7778	0.9	47	8	1	54	38	0.36	2	148	4.3	10.3	1.3	1
1	70	98.5	99	19.5714	97.1429	101.571	68.1429	1.1	30	12	7	36	55	0.438855	7.1504	145	4.6	14.5	2.40318	1
1	79	98.1	51.25	17.5	98.25	130.75	62	0	22	8	3	30.1497	24	1.08	10	143	4.6	12	1.8	1
1	81	98.6667	66.25	22.125	98.125	132.222	54.4444	0.3	16	12	4	41	24.3352	0.02	3	139	4.1	10.7	2.20107	1
0	62	98.1	130.429	20	99.5714	107.125	73.5	0.2	16	15	1	25	17	0.515964	7.66976	138	5.2	8.7	2.34874	1
0	42	98.25	80.25	15.75	100	131.25	85.5	0.1	30	5	0	26	32	0.2848	4.43217	140.188	4.19631	7.57509	2.10079	1
0	44	97.96	118.067	21	96.6923	125	80.3077	0.5	22.8574	6.50135	3	61	45	0.252473	5.79931	143	4.1	12.6	2.30905	1
0	61	98.15	76	18.6667	92.6667	103.333	51.6667	0.7	9	6	6.97017	5	1	0.69	9	145	5	8.8	1.99335	1
1	57	98.2667	98.4	19.1911	96.8	118.4	81.8	0.3	10	1.08525	1	26	28	0.03	2	141	5.2	12.9	2.4075	1
1	91	98.25	92.6154	25.3846	98.5385	124.545	53.3636	0.1	22.8574	13	2	30	38	3.1	23	139	5	12.4	3.9	1
0	91	97.8716	92	18	96.5	128	91	0.886227	0	4	1	2	14	1.42	6	141	4	8.4	2.32133	1
1	68	97.15	69.5	16	97.6667	153	90	0.7	7	4	3	7	11	0.329578	2	141	3.9	5.6	2.35378	1
1	68	98.3333	70	17.7778	97	133.667	72.3333	0.3	16	4	5	42	36	0.305759	5.34633	140.727	4.41107	8.55459	2.27252	1
1	68	98.1	53.2857	15.4286	99.2857	126.714	68	0	16	14	1	54	17	0.496158	2	141	3.8	4.7	2.30726	1
0	57	97.8716	86.3408	19.1911	97.4016	124.841	72.1984	0.886227	23.5113	6.79016	4.19718	31.7219	30.6062	2.26934	43.1155	139	4.65406	11.4451	3.62131	1
0	78	98.02	71.8333	18.0833	98.4167	110.636	58.8182	0.2	27	8	11	23	29	0.295728	4.52945	141.063	4.61735	11.7054	2.18228	1
0	71	98	101.333	18.3333	99.3333	108.333	63	0	3	6	1	23	30	0.04	3	140	4.1	4.6	2.27653	1
1	75	98.02	76.4667	17.4667	97.5333	118.267	71	1.2	27	8	6	32	35	0.380141	6.32643	140	4.2	7.5	2.34687	1
0	62	97.6	116	24.3333	95	139.333	87	0	23	7	3	36	19	1.26081	2	144	4.7	5.9	2.44423	1
1	58	98.25	79.5	16.6667	98.5	143.25	77.5	0.1	13	2	3	42	20	0.30384	5.59593	141	4.1	4	2.23299	1
1	81	97.98	71.7273	16.6364	98.7273	105.467	44.2667	0.2	5	8	3	69	21	0.2	3	135	4.8	12.8	2.37986	1
0	74	97.9	67.25	16	97	113.25	49.75	0	6	2	5	34	17	0.309267	5.02976	140	5	7.9	1.2	1
1	71	97.8	117.111	21.75	96.875	79	51.5	0	21	6.50135	6	12.5972	17	0.96	32	141.061	5.9	11.4451	3.62131	1
1	69	98.1	91	25	96.5	114.5	65.5	1	2	6	1	11	3	1.34293	4.95546	147	4.1	13.7	2.33788	1
0	58	97.8716	120.556	23	95.375	128.625	66.25	0.141606	35	12	1	50	38	1.4275	7.9714	140	3.9	14.7	2.35313	1
0	61	97.8716	93.5	23	96	124.5	83	0.886227	13	14	0	21	34	1.66724	2	145	3.4	6.9	2.29089	1
0	61	97.975	78.5556	19.7778	96.3333	116.25	64.5	1.1	23	12	10	60	53	0.327298	4	141.24	4.54946	10.6583	2.16554	1
0	61	97.8716	71.6667	15.6667	98.3333	123.833	63.3333	0.886227	15	7	4	28	29	1.23186	14.5129	144	4.1	3.8	2.0342	1
0	61	97.8	94.2	19.2	98.8	123.2	63.6	0	27	8	3	44	25	0.401664	5.92724	140	4.3	6.6	2.25555	1
1	73	97.9667	89.5	23.5	99.75	79.25	52.5	0.6	15	4	1	3.40279	22	0.43	1	139	5.1	14.6	1.3	1
1	85	97.8716	86.3408	19.1911	97.4016	124.841	72.1984	0.886227	23.5113	6.79016	4.19718	31.7219	30.6062	1.77115	2	141	4.7	11.3	2.45884	1
1	45	98.1	69	15.2857	97.7143	128	75.8571	0	16	6	4	27	27	1.16	37	139	4.6	5.4	2.22362	1
1	60	98.3	105.333	20	97	97.1667	59.1667	0.3	42	10	6	38	25	0.611044	2	144	4.2	10	1.8	1
0	32	97.8716	86.3408	19.1911	97.4016	124.841	72.1984	0.886227	23.5113	6.79016	4.19718	31.7219	30.6062	1.62253	20.6653	140	4.6	12.2	1.3	1
0	68	98.3	66.75	19	99.625	95.625	61.25	0.7	14	9	1	25	25	0.615794	2	142	4.5	6	2.15592	1
1	54	98.2	117.25	23.5	97	128	85.25	0	8	11	2	15	20	1.34029	2	134	4.6	8	1.5	1
0	89	97.5	64.8	20.2	98.8	107.2	58	0	10	10.9148	3	11	24.3352	2.69	63	139	5.2	12.8	3.62131	1
0	26	98.575	101.333	20.5	98.5833	107.083	65.1667	0.641606	22.8574	14	8	65	58	0.619322	8.53707	142	4.1	20.2	2.04598	1
1	36	97.8716	63.6	16.4	96.6	157	72.25	0.886227	19	4	4	38	25	0.02	5	140.96	4.39939	8.36364	2.00659	1
1	67	98.2	147.5	15.5	95	111.5	76	0	22.8574	7	2	5	8	2.52	51	141	4.8	11.4451	7.1	1
0	72	98.6667	78.75	17.8333	99.5	127.143	55.2857	0.241606	28	3	2	43	21	0.223481	4.79601	140.837	4.48663	8.23274	2.01082	1
1	21	99	87	17.75	100	124.5	81.25	1.54462	15	11	0	6	13	0.565167	7.52728	145	5	10.8	1.5	1
1	43	98.6667	119.2	20.4	99.8	113	68.6	0.8	29	8	1	18	18	0.371639	5.82912	136	5.3	11.9	2.21267	1
1	72	97.8716	87	17.5	97	156.5	91.5	0.886227	4	1	0	49	13	1.79	25	143	4.7	17.5	6.7	1
1	70	97.3	120.727	21.9091	97	114.7	80.9	0.8	22.8574	6.50135	3	36	35	0.435877	8.92601	140	4.3	6.7	2.71139	1
1	75	98	60.5	19.5	97	122.5	70.25	0	11	3	0	41	29	0.53	15	140	5	6.4	2.44628	1
0	60	97.675	103.571	16.1429	97.4286	170.286	91.5714	0.9	13	8	5	3.31911	28	0.282076	5.46478	140	3.6	7.8	2.0233	1
0	44	98.1	69.6	18.4	99.5	97	52.2	0	5	4	1	13	29	0.480704	4.96272	139.968	4.258	8.47595	2.05617	1
0	61	98.6	123.5	20	97.75	113.25	65.25	0	22.8574	12	4	36	7	0.361981	3	146	4.3	6	2.18425	1
0	52	98.1	118.75	19.1911	97	109.5	60	0	10	8	2	42	43	0.361981	5.34079	140	4.3	10.1	2.24711	1
0	66	97.9	48.4444	15.8889	99.7143	128.444	58.6667	0	15	6	1	44	42	0.406198	2	141	4.9	6.7	2.09864	1
1	50	99.1	82.25	18.5833	96.3636	103.273	49.9091	1.34161	18	6	11	62	41	0.333595	2	139	3.5	13.6	2.00892	1
0	72	97.95	84	16.3333	95.8333	132.667	63.6667	0.1	19	6	6	23	14	0.312902	4.92534	141	4.5	10.6	2.10921	1
0	86	97.7	110.143	20.9286	98.5714	87.5	49.2143	0.2	15	13	5	18	23	1.06	12	139	4.8	8.2	2.3	1
0	77	97.8716	86.3408	19.1911	97.4016	124.841	72.1984	0.886227	23.5113	6.79016	4.19718	31.7219	30.6062	1.74373	23.3542	141.061	4.6	9.7	2.24618	1
0	70	97.4	32.6667	18	99.3333	146	65.3333	0	6	0	2	14	24	0.01	3	141	4	8.1	2.07107	1
0	30	98.88	124.5	20.3333	99.9167	115.727	72.3636	0.7	28	6	1	20	30	0.318989	4.65647	140	4.1	8.4	1.97971	1
1	66	97.8333	73	18	97.6	152.2	74.2	0.3	33	6	4	43	15	0.30163	5.96418	145	4.5	7.6	2.29171	1
1	80	97.8	65	22	100	167.5	71.5	0	2	4	0	19	11	0.15	4	144	4.5	5.7	2.24946	1
0	56	97.9	96.4545	17.4545	97.1818	124.333	92.25	1.9	22.8574	4	3	58	31	0.334349	6.26747	145	4.8	9.1	2.22476	1
0	91	97.6333	144.333	18.25	96.0909	110.556	86.7778	1.44462	22.8574	9	7	50	31	0.01	4	142	5.3	14.3	1.7	1
0	91	98.2	68	22.5	94.25	118	80.75	0	0	12	3	52	48	0.05	2	143	5.6	13.9	2.45655	1
1	71	97.9	62.1429	17.7143	97.5714	89	60.375	0	3	1	3	26	18	0.629941	9.52149	141.061	4.9	8.8	2.46465	1
0	77	97.8716	85.3	19.7	97.2	95.1	54.9	0.544621	15	9	4	38	48	0.32	8.74277	142	5.1	22	2.33467	1
0	61	97.78	72.5	17.25	98.375	122.5	71.75	1.3	11	8	3	46	34	0.37069	5.06238	140.829	4.31262	7.833	2.12115	1
1	79	97.8716	89.6	16.5	96.8	132.833	78.5	0.886227	3	2	7	50	19	1.27956	21.7147	145	4.9	10.1	2.4	1
1	89	98.05	115.429	19.9444	93.6667	124.471	72.4706	1.7	22.8574	13	3.22701	30.1497	47	1.6	22	142	4.65406	16.3	2	1
1	66	97.8716	67.875	22.75	100	83.75	58.5	0.886227	13	8	0	19	15	0.1	7	149	4.65406	17.7	5.1	1
0	37	99.2444	108.562	20.0625	98.5	118.5	71.1875	0.541606	55	8	3	44	27	0.443109	4.26122	140.484	4.11386	11.6693	1.98152	1
1	73	97.85	75.1111	17	96.625	136.222	75	0.7	32	2	4	19	16	0.365838	6.22573	141	3.9	7.9	2.32051	1
1	91	97.8	60.8889	16.6667	99.2857	109.889	62.2222	0	6	7	3	23	20	0.24	43.1155	140	4.2	7.6	2.46281	1
1	86	98.15	78.3333	18.5	97	132.75	71.5	0.1	10	2	2	15	20	0.335732	3	136	4	5.6	2.3723	1
0	57	98.1	65	15.5	100	129.5	70	0	18	9	0	33	28	0.300909	3.95111	140.857	4.25561	7.24015	2.08015	1
1	51	98.7	127.571	19	99	166.571	72.1984	1.3	32	2	2	27	53.7793	0.288716	8.16394	140.464	4.58176	9.46353	2.01485	1
0	88	98.08	56.7273	16.6364	97.4286	161.842	60.5263	0.9	43	8	6	69	59	0.615552	22.0709	141.62	4.55562	7.57757	2.03993	1
1	74	97.8	70	18.6667	97.4016	107.667	60	0	5	10	4.19718	12	13	0.476034	7.04363	142	4.5	19	2.39762	1
0	20	98.625	78.75	19	99	135.75	85.5	0.4	27	6	0	9	20	0.335163	1	143	4.6	13.7	1.2	1
0	67	97.7667	96.5714	15.2857	99.4286	113.429	74.5714	1	22.8574	5	2	23	27	0.403122	5.874	140.949	4.45111	8.41878	2.23636	1
1	67	98.05	75.6667	18.1	95.6	156.3	86.4	0.7	19	6	3	75	40	0.28057	6.09668	141.337	4.48047	9.21831	2.35491	1
1	44	97.1	75.0769	18.5	98.1667	94.8462	66.6923	0.0446209	1	6.50135	4	48	33	0.613804	5	144	5.4	15.6	3.5	1
1	80	98	56.75	18	99	144.75	74.5	0	6	3	2	34	16	2.6	5.94352	139	4	7.2	2.31147	1
1	65	98.1	82.4286	12.8571	97.8571	106.857	58.4286	0.2	17	2	2	17	16	0.46	8	143	4.7	9.2	2.5	1
0	56	97.8667	51	16.4	100	127.25	70.75	0.5	24	2	0	40	18	0.40694	3.70971	139	3.9	4.5	2.0819	1
1	84	97.6	71.3333	15.6667	97.3333	134	58.3333	0	13	1	1	10	6	0.298225	4	140	5.1	3.8	2.32423	1
0	57	97.2	104.714	20.3333	97.3333	122.5	81.6667	0	22.8574	7	6	27	11	0.459435	6.17904	138	5.2	6.9	2.42403	1
1	58	99.04	114.938	19.1911	98.2	146.133	96.0667	1.9	22.8574	6.79016	4	41	33	0.298598	2	139	4.2	4.4	2.13469	1
1	51	97.9	113.333	16.5833	99.0909	124	76.25	0.3	22.8574	10	3	40	42	0.35701	4	140	5.2	6	2.42025	1
1	62	97.25	72	19.875	98.875	92.75	66.375	0.5	8	9	5	30	16	0.588779	8.51991	141.061	5.3	14.2	3.2	1
0	65	97.7	44.3333	16.3333	99	132.667	68.6667	0	51	3	0	26	54	0.701015	1	141	4.9	11.3	2.21548	1
1	63	97.8716	86.3408	19.1911	97.4016	124.841	72.1984	0.886227	23.5113	6.79016	4.19718	31.7219	30.6062	2.26934	43.1155	139	4.5	14.9	2.35868	1
1	60	98.275	88.1	16.7	97.8	155.222	86	0.5	39	13	4	55	21	0.445093	2	138	5.8	7.4	2.26611	1
1	48	97.8716	86.3408	19.1911	97.4016	124.841	72.1984	0.886227	23.5113	6.79016	4.19718	31.7219	30.6062	3.01	43.1155	140	4.3	11.3	2.28796	1
0	52	98.3	70.5	20.25	97.4016	138	79	0.2	27	6	4.19718	22	29	0.314657	5.04974	142	4.7	12.8	2.06597	1
0	84	97.7	82	23.3333	98.3333	123.333	67	0	7	5	1	27	22	5.28	4	139	4.3	9.6	2.37053	1
0	58	97.9667	94.8889	16.7143	99.7143	118.571	74	0.1	22.8574	6	1	34	9	0.34055	4.58789	140.738	4.34871	8.2842	2.22514	1
1	43	98.25	77	13	98	106.875	70.25	0.1	17	5	5	21	23	0.396404	6.09311	140.142	4.30193	7.90821	2.21569	1
1	83	97.8716	86.3408	19.1911	97.4016	124.841	72.1984	0.886227	23.5113	6.79016	4.19718	31.7219	30.6062	6.31	43.1155	143	5.8	12.6	1.8	1
0	88	97.8716	105.167	20.3333	98.5	134.5	62.1667	0.886227	16	10	3	22	9	0.51	16.665	141.061	4.65406	15	2.18132	1
0	84	97.8716	38	20	98	99	57	0.886227	0	0	0	0	0	2.26934	43.1155	140	5.7	10.7	2.13066	1
0	60	98.0333	90.8462	18.1538	99.1538	128.583	91.5833	0.4	52	5	3	53	27	0.46753	2	141	4.3	6.8	2.35549	1
0	47	98.4	98.0833	16.25	99.7273	124.667	72.25	0	54	7	2	53	44	0.581746	5.36568	140.331	4.47237	8.66263	2.18219	1
0	24	99.24	101.214	18.8182	99.9167	101.667	59.0667	0.341606	55	5	1	30	42	0.48294	5.28188	141	4.7	13.2	1	1
1	84	97.8716	86.3408	19.1911	97.4016	124.841	72.1984	0.886227	23.5113	6.79016	4.19718	31.7219	30.6062	0.01	27.3303	143	4.5	6.9	2.45382	1
1	84	97.8716	60.3333	16	100	105	58	0.886227	2	0	0	9	3	0.03	5	143	4.1	4.4	2.29638	1
0	61	97.825	107.2	19.1	98.9	108.8	74	0.8	22.8574	9	2	48	36	0.429565	5.98612	142	3.8	7.2	2.34583	1
0	48	99.32	84.8889	23.3333	98.2222	86.2222	55.7778	0.258394	26	15	4	26	12	1.16042	3	149	5.3	19.6	0.7	1
1	67	98.7	62.4	16.4	99.6	119.4	66.8	0	26	2	1	22	27	0.05	9	141	4	7.8	2.21983	1
0	54	98.5667	101	17.5	99.5	133.5	93.6667	0.1	14	6	1	26	23	0.304231	4.86258	140.714	4.33177	8.5124	2.15448	1
0	86	98	116.8	19.8333	96.1667	129.167	71.6667	0	56	10	4	38	32	0.618504	12.0995	146	4.4	9.9	2.44633	1
0	91	97.8716	86.3408	19.1911	97.4016	124.841	72.1984	0.886227	23.5113	6.79016	4.19718	31.7219	30.6062	3.26	43.1155	140	4.2	8.5	2.3106	1
0	60	98.025	79.875	19.5	99.375	134.286	68.1429	0.534326	29	12	1	53	26	0.258496	5.36331	136	4.3	9.8	2.14174	1
1	76	97.5667	80.375	17	96.25	159	80.875	0.1	24	6	10	51	29	1.04	4	142	4.7	7.4	2.39753	1
0	68	97.9	99.625	17.25	97.875	122.125	72.25	0.2	9	6	3	25	17	0.356009	5.32941	141	4.3	8.2	2.23384	1
1	53	97.3	61.5	15	98.5	134.5	80	0	3	2	1	5	0	0.06	3	139	4.4	7.7	2.31006	1
0	64	97.7833	100.571	19.7143	97	92.3333	57.3333	0.9	20	15	5	47	38	0.424428	10.1418	142	5.5	20.3	1.9	1
0	54	98	88.3125	23.6875	99.3125	112.188	71.8125	0	39	6.91475	2	33	23	1.40379	2	134	4.1	12.4	2.32921	1
0	87	97.8716	62.1667	21.3333	99.6667	141	53.6667	0.886227	23	6	1	24	31	0.96375	3	141.312	4.54898	9.71257	2.07429	1
1	74	98	86.875	23.5	97	105.125	65.375	1.1	55	10	3	29	26	0.04	5	140	5.7	14.3	3.62131	1
1	81	97.8716	74.875	17.25	97.25	127.5	73.75	0.886227	22.8574	13	5	24	11	2.26934	43.1155	142	4.4	7.6	2.35732	1
0	20	98.25	119	18	99.75	109	66.5	0.1	32	0	1	14	15	0.431145	7.31146	137	4.7	10.1	2.04496	1
1	35	98.5	112.8	19.75	99.5	94.6	55.2	1.7	6	9	2	15	32	0.48	3	139	5	9.3	2.08812	1
1	60	98.55	77.6667	16.3333	98	128.667	79.3333	0.1	13	5	3	36	38	0.32747	5.63502	143	4.4	6	2.27276	1
1	81	97.6	65.2857	19.4286	96.4286	115.857	76.2857	0	43	14	5	23	29	4.23	43.1155	142	3.9	8.2	2.61433	1
1	35	98	113.571	20.8333	96.2857	143.714	95.5714	0	29	12	4	22	16	0.351293	1	140	3.7	6.3	2.37972	1
1	86	97.8716	86.3408	19.1911	97.4016	124.841	72.1984	0.886227	23.5113	6.79016	4.19718	31.7219	30.6062	2.26934	43.1155	141.061	4.6	12.7	2.46226	1
1	58	97.6	78.4286	18.7143	99.7143	116.125	57.375	0.2	8	7	1	31	26	2.71	3	141	5.1	13.2	2.7	1
0	86	97.8716	110.462	22.5385	100	116.615	84.2308	0.941606	15	8	0	30.1497	24.3352	2.26934	25	149	4.2	21.5	3.62131	1
1	65	98.225	90.2632	17.5263	98.0526	95.5789	48.1053	0.3	17	10	5	32	30	0.417416	3	144	5.7	21.1	2.32289	1
1	76	97.35	56.75	16	98.5	147.25	90.5	0.9	6	0	1	13	8	0.349517	6.04739	143	5.2	8.7	2.35386	1
1	20	98.1	114.5	18.4286	99.9375	129.133	73.6667	0	22.8574	6.50135	1	66	49.8269	0.481964	9.48132	139	4.2	7.9	2.30908	1
0	55	97.8716	67	16	98	129	90	0.886227	0	0	0	0	0	0.09	3	141	4.5	4.6	2.0604	1
1	72	96.8	40	19.5	97.4016	102.25	58.5	1.54161	6	6	0.227009	21	21	0.530335	1	141.061	4.9	11.4451	2.9	1
0	20	98	78.3333	15.3333	98.3333	115	55.3333	0	21	2	1	18	23	0.421411	7.88677	140.325	4.28546	8.39026	1.90715	1
0	77	97.6	37	15	96.75	99.25	47	0	17	2	1	32	15	2.26934	9	142	4.1	11.4	2.20872	1
1	69	97.9	73.0769	17.8462	98.1818	129.154	75.4615	0	19	8	5	41	17	0.04	1	136	5.6	9.6	2.40462	1
0	86	98	65	22	98.75	120.25	62	0	0	14	2	21	9	0.534004	1	142	4.5	10.5	2.22871	1
0	20	97.8716	86.3408	19.1911	94.75	117.625	70.625	0.558394	22.8574	3.91475	7	17	54	1.14304	6.72984	146	4.3	18.5	2.03361	1
1	63	97.8716	86.3408	19.1911	97.4016	124.841	72.1984	0.886227	23.5113	6.79016	4.19718	31.7219	30.6062	5.98	43.1155	142	5.2	18	1.7	1
0	64	98.7	118.4	22	95	130	66.8	0	12	6	6	15	28	0.328393	5.15452	140	4	9.5	2.09318	1
0	77	97.8716	61.8889	19	99.7778	121.889	69.3333	0.255379	11	8	1	29	25	0.46	22	141.061	5	11.4451	3.1	1
1	20	99.3	109	19.1911	99	109.333	51	0.541606	2	5	2	29	16	0.480369	10.3296	142	4.1	20.7	1.5	1
1	58	98.3667	86.3333	17.8571	97.3333	117.556	74.2222	0.8	15	7	5	48	44	0.35701	5.82519	140.64	4.45353	9.10923	2.31312	1
0	85	97.8716	86.3408	19.1911	97.4016	124.841	72.1984	0.886227	23.5113	6.79016	4.19718	31.7219	30.6062	2.26934	30.8504	141	6.1	20.2	6	1
1	82	97.8716	69.6667	18	96.3333	117	72.3333	0.886227	11	6	3	22	19	6.15	43.1155	142	4.9	9.3	2.40424	1
1	43	98	82.5	18.25	97.5	172	97.5	0	13	3	2	63.4028	21	0.307895	5.75593	140.681	4.33355	8.45114	2.26744	1
0	74	98.7	92	16.5	97.5	123	85.5	0	4	1	5	36	7	0.84	16	141	4.3	12.2	2.17735	1
1	78	97.4	86.0833	20.4167	96.9167	109.333	62.3333	2.1	39	8	5.22701	30.1497	54	3.53	43.1155	149	4.7	11.8	1.7	1
0	74	98.05	76.4074	14.8148	98.3704	89.2143	43.8571	0.1	17	9	5.22701	55	36	0.07	1	136	4.7	7.7	2.23058	1
1	50	98.4	77	20.4	94.8	130	76.25	0	32	16	5.22701	20	28	0.745173	8.12885	147	4.6	16	2.27195	1
1	88	97.7	51.5	21.2143	98.0714	137.786	57.2143	0	29	11	10	49.3191	59	0.412255	6.33628	139	4.8	11.2	2.42408	1
1	60	97.8716	86.3408	19.1911	97.4016	124.841	72.1984	0.886227	23.5113	6.79016	4.19718	31.7219	30.6062	1.67214	23.3933	137	4.8	8.2	2.34374	1
0	31	97.8716	119.643	24.2143	98.8571	107.714	65.2857	1.24161	39	15	6	27	45	1.5807	10.0046	138	3.8	12.4	1.5	1
1	68	98.55	97.3333	19.9412	97.3333	147	87.7222	0.3	22.8574	11	4	39	42	0.280362	6.61659	141	4.2	7.6	2.35006	1
1	68	98.0714	59.5	17.5	99.3	109.1	47.9	0.4	40	8	3	58	32	0.358276	5.86928	134	5.1	4.3	2.32088	1
1	91	97.74	69.2	22.1111	96.6	127.9	66.7	1.3	23	16	5	63	25	0.643131	7.69431	146	3.5	11.4717	2.46823	1
1	56	97.8	64	17.1111	99.125	147.875	94.125	0.3	12	4	3	26	29	0.31793	5.42258	140.701	4.29502	7.20099	2.32491	1
1	60	97.82	68.375	17.25	98.625	130.5	75.125	1.2	37	2	5	38	32	0.343273	5.80277	140.64	4.33729	7.91824	2.2864	1
0	46	97.7	80.4	18.6	98	142	79.6	0.5	12	10	5	37	36	0.333823	3	143	4.1	8.60383	2.10493	1
0	82	97.9333	71.1667	21.8333	97.8333	152.333	77.6667	1.2	21	14	3	20	14	0.438553	6.61485	140	3.7	11.5	2.0925	1
1	39	98.25	117	18.5	96.6667	150.833	87.1667	1.1	23	4	3	14	19	0.313826	5.23551	140.649	4.37636	9.23123	2.13603	1
1	47	98.4	63.5	19.25	97.5	147.5	91	1.1	16	7	3	23	22	0.310778	5.91478	140.834	4.32801	8.10845	2.10364	1
0	84	98.5	88.6667	22.1667	96.5	112.667	59.3333	0	25	14	2	24	24	0.07	8	142	4.3	6.6	2.26085	1
1	40	97.4	71.6667	18	97	129.333	88.1667	0	14	4	3	28	32	0.371591	5.82388	141	4.8	16.1	3	1
1	58	97.8716	108	20.3333	96	109.333	83.3333	0.886227	0	16	3	35	14	4.47	47	140	4.9	12.2	2.3	1
1	73	97.8716	86.3408	19.1911	97.4016	124.841	72.1984	0.886227	23.5113	6.79016	4.19718	31.7219	30.6062	0.73	46	144	4.5	7.2	2.40464	1
0	86	97.95	84.75	21.8	97.5	140.25	64.25	0.3	11	15	4	22	37	0.533209	6.22566	135	5.6	8.3	2.19844	1
1	71	97.8716	86.3408	19.1911	97.4016	124.841	72.1984	0.886227	23.5113	6.79016	4.19718	31.7219	30.6062	0.85	49	149	4.6	12.9	1.4	1
1	66	98.4	92.5556	15.5556	96.6667	146.556	84.6667	0	14	5	3	61	36	0.325308	6.04671	136	4.4	6.2	2.3446	1
1	74	97.7	105.4	20.2	97.6	109.2	72.2	0.4	15	4	5	32	26	0.444996	9.11731	143	4.4	9.2	2.58022	1
1	89	97.6	83.3333	18	97.6667	112.5	63.3333	1.2	23	4	3	55	9	1.44	43.1155	140	4.7	7.7	2.50601	1
0	57	97.8716	74	25	97.4016	122	77	0.886227	0	8.87541	8.97017	0	0	2.26934	43.1155	141	5.3	11.9	2.09016	1
0	81	97.9	71	20.5	98.5	131	59.5	0	4	14	2	46	50	0.439208	5.96454	144	3.9	11.2	2.24289	1
1	54	97.5	69.6667	24.5	96	81	37.1111	0.4	13	14	3	23	9.22067	2.08	13	141	5.3	6.8	3.62131	1
0	88	98.4667	70.25	23.5	97.75	132	65.25	1.4	23	4.91475	1	31	19	1.28068	6.08644	140	4.1	6.3	2.08567	1
0	80	97.8716	75	18	99	130.667	76	0.886227	3	0	0	17	21	2.26934	43.1155	140	4.2	14.6	2.16779	1
1	67	97.9333	56	13.6	99.4	130.8	75.4	0.2	8	5	2	7	36	0.34854	5.91065	140.484	4.2712	7.23778	2.248	1
1	53	98.7	140.222	19	97.25	138.444	104.556	2	22.8574	4	7	21	25	0.324153	1	144	4.8	8.8	2.23939	1
0	86	97.7	116.25	21	95	144.5	102.375	0.2	13.4605	7	4	32	33	0.475982	2	142	4.9	8.4	2.53478	1
1	68	98.5	56.7273	13.375	97.9091	131.1	77.3	0	6	5	4	31	18	0.363066	5	143	5.1	8.5	2.19107	1
1	64	97.5	79	16	99.3333	101.667	72	0	21	4	2	6	7	0.420425	1	141	4.2	6.4	2.50655	1
1	80	97.5	107.667	22.3333	95.3333	79.5	55.5	0	16	5	6	25	19	0.92	42	142	4.65406	13.6	2.5	1
0	79	98.15	81	21	95.8333	124.2	77.8	0.3	12	5	5.22701	7	19	2.26934	43.1155	141	5	19.2	2.5	1
1	91	98	60.5	17	98.5	122.25	68.75	0	2	2	3	9	5	3.32	43.1155	140	5.2	7.9	2.36862	1
1	81	97.4	88.5	21.5	99.6667	142.833	82.6667	0	12	16	1	21	13	0.39	4	140	4.6	6.7	2.56113	1
0	66	98.2	102.25	21.5	98.75	126.25	70.5	0	26	10	5	25	17	0.317928	3	145	4.1	20.7	6.2	1
0	91	97.8716	86.3408	19.1911	97.4016	124.841	72.1984	0.886227	23.5113	6.79016	4.19718	31.7219	30.6062	2.26934	36	147	5.8	10.8	1.3	1
0	69	97.95	123.1	16.6	98.2222	128.4	78.5	0.1	35.4605	8	4	45	18	0.02	3	141	4.6	9.5	2.34244	1
1	39	97.7	113	21	98.5	133.75	86	1	23	6.50135	3	30.1497	24.3352	0.33	7	145	4.65406	11.6	2.36509	1
1	51	97.5	33.5	16.3846	96.7692	98.5	63.1875	0	17	11	6	15	20	0.799483	2	140	4.5	10.3	1.7	1
0	56	98.0333	84	16.4167	99.1818	126.833	71.9167	0.9	24	4	2	55	34	0.269885	4.87299	140.874	4.28429	8.06367	2.11731	1
1	48	97.9667	79.8235	17.4706	96.8824	101.562	66.1875	0.9	27	8	5	22	25	0.378858	5.695	138	3.9	8	2.29589	1
1	48	98.5	77	19.5	99	147.5	101.5	0	6	7	2	13	17	2.27	43.1155	139	4.2	11.6	2.24328	1
0	64	98.7	87	24.7778	94.4444	121.667	59.6667	0	9	9	11	19	29	1.09265	4.75418	139	6.1	18.2	2.2	1
1	71	98.6	66.25	16.5	98.5	109	77	0	7	2	2	16	26	0.76	19	139	5.2	12.3	1.9	1
1	73	97.7333	75.5	14.6667	99.5	109.833	62.5	0.5	13	7	1	27	24	0.399383	8.60749	139	3.9	7.3	2.38507	1
0	68	98.4	87.6	24	96.6	115	74.1667	0.6	15	6.50135	3	39	27	1.31079	5.19341	142	4.2	11.3	1.4	1
1	53	97.8	98.2	20.4	100	114.2	67	0	44	13	0	23	24.3352	1.25	43.1155	143	4.5	9.7	2.47735	1
1	57	97.8716	102.375	17.25	97.5	102.875	61.375	0.886227	20	11	4	33	26	1.33841	15.9854	140	4.7	17.7	3.2	1
1	45	97.75	81	20	97.5	143	94.5	0.1	2	0	1	6	7	0.38743	2	142	3.8	4.7	2.32995	1
0	26	98.25	77.4286	14	99	118.714	74.7143	0.3	56	0	3	22	19	0.493007	4.53175	141	3.8	8.6	1.99083	1
1	57	97.8716	87	12	96	124	72	0.886227	0	0	0	0	0	1.91952	28.3527	142	4.9	8.8	2.16102	1
1	70	98.2	54.6667	16.3333	97.4016	108.667	52.6667	0	4	1	4.19718	1	7	0.69	29	141	4.1	10.4	2.17391	1
0	87	97.75	68.6	19.6	98	154.6	68.8	0.1	9	8	0	26	13	0.01	2	145	4.4	5.5	2.16377	1
1	29	98.95	135.889	19	96.8889	109.778	67.3333	0.9	22.8574	6	5	45	45	0.36015	2	141	5.2	8.9	2.8	1
1	43	97.8716	97	19.25	98.75	133.75	85	0.886227	20	3	2	9	7	1.22393	6	144	4.4	16.2	0.8	1
0	51	97.8716	119.333	22.1667	98	126.5	68.8333	0.141606	28	5	6	28	35	0.990409	5.05009	141	4.2	6.9	2.2484	1
1	60	97.64	50.6154	16.0769	98.9231	108.846	71.6154	0.4	30	8	5	29	33	0.50099	5.68158	140.702	4.27092	7.22095	2.40729	1
0	32	99.3	92.5	20.25	99.5	107.75	61.5	0.8	13	4	2	24	9	0.321407	4.31046	144	3.4	7.2	1.77718	1
0	76	97.8716	45	18.5	97	99	44	0.886227	0	5	0	8	0	5.45	9	141	4.5	9.3	2.02641	1
0	66	98.1	74	19	99	149.5	76	0	2	6	2	1	4	0.335198	2	144	4.1	7.4	2.00468	1
0	86	97.8333	100.333	20.3333	96.8333	120.167	59.1667	0.8	9	13	8	34	35	0.09	2	143	4.4	21.9	2.5	1
0	49	98.24	92.4	18.6	99.9	122	84.1	0.6	22.8574	6.50135	1	33	26	0.325717	4.29576	140	3.8	16.5	2.16938	1
0	63	97.6714	64.8667	17	96.7333	125.6	65.7333	1.2	36	4	6	46	33	0.302438	4.59481	141.299	4.35683	8.06467	2.1235	1
0	61	97.65	101.2	24.8	98	148.75	103.25	0.1	44	12	3	60	36	1.57297	2	142	4	8.6	2.53174	1
1	58	98.2	82.4286	21	100	122.5	70.6667	0.4	21	6.50135	0	22	34	0.29	4	136	4.5	3.8	2.3295	1
1	75	98.3	91.6667	20.3333	96	112.667	65.3333	0	4	5	6	9	9	0.1	4	146	4.2	9.2	2.3578	1
1	69	98.4333	74.6	16.6	99.8	116.4	66	0.1	35	1	1	17	13	0.01	2	136	5.4	5.9	2.2928	1
0	71	97.7333	87.6667	20	94.6667	120	74.6667	0.6	12	6	3	4	9	0.07	3	136	4.65406	9.8	2.8	1
1	84	97.8716	86.3408	19.1911	97.4016	124.841	72.1984	0.886227	23.5113	6.79016	4.19718	31.7219	30.6062	2.26934	43.1155	139	4.1	9.1	2.45085	1
0	59	97.55	75.8571	24.2857	93	127.833	66.8333	0.5	24	4	6	37	29	5.35	9	147	4.65406	11.4451	3.62131	1
1	79	98.34	102.182	22.6364	94.8182	119.8	68.6	1	27	10	5	40	14	1.99	61	142	4	14.9	2.40686	1
1	49	97.8716	120.5	20	97.5	141.5	87.5	0.886227	1	4	3	7	13	1.21542	9.6731	139	3.8	17	2.28445	1
1	63	97.8716	99	19.1911	100	129	95	0.886227	0	6.79016	0	0	0	2.26934	43.1155	139	4.3	13.7	2.38902	1
0	91	98.0667	61.5714	22.8571	97.7143	107.143	48.7143	1.64161	21	13	5	62	24.3352	1.42445	12.5314	147	5.4	7.6	2.99947	1
1	54	97.75	87.25	18	98.75	121.5	81.75	0.5	8	3	2	26	9	0.396927	5.79583	144	4.3	6.8	2.38608	1
1	48	98	73.6667	20.1111	98.1111	143.111	86.5556	0.8	21	5	2	38	38	0.29157	5.45363	140	4.1	8.4	2.28156	1
1	72	97.8716	86.3408	19.1911	97.4016	124.841	72.1984	0.886227	23.5113	6.79016	4.19718	31.7219	30.6062	4.4	43.1155	142	3.9	7.7	2.39536	1
1	53	98.3556	114.667	17.4167	95.6667	144.458	93	0.9	34	6	6	31.3191	19.8269	0.301831	5.46739	141.104	4.42473	9.15962	2.28293	1
1	65	97.8716	65.5	15	98	128.5	75	0.886227	1	2	0	7	16	2.26934	43.1155	139	4.3	10.8	2	1
1	38	98.4	64	17.3333	99.6667	134.333	77	0.7	28	2	1	29	27	0.319093	5.31952	140.411	4.32424	8	2.09728	1
0	91	97.7	105	17.8	94.7143	104.5	69.3333	0.6	46	7	3.39549	27	19	0.514836	11.3456	148	4.6	12.8	2.49096	1
1	60	98.25	70.8889	19.2222	93.1667	136.333	63.6667	1.1	33	11	3.22701	36	16	0.329764	6.63644	141	4.4	12.3	1.1	1
1	69	97.85	79.6667	17.8333	95.1667	101.167	55.3333	0.7	15	7	8	50	21	0.376136	7.04151	143	4.2	9.4	2.38368	1
0	48	97.8716	86.3408	19.1911	97.4016	124.841	72.1984	0.886227	23.5113	6.79016	4.19718	31.7219	30.6062	1.90336	20.6653	140	4.3	6.4	2.10896	1
0	72	97.5	59.5	16	100	136	63	0	3	6	0	0	0	0.51213	3	135	4.6	6.1	2.07092	1
0	72	98.25	80	20	99	166.667	91.3333	0.3	16	8	2	14	27	0.294341	5.63371	136	4.8	6.8	2.07697	1
0	30	98.4	104.8	19.4	99.4	113.6	71.4	0.3	6	7	2	20	30	0.314037	4.87202	140	4.3	5.1	2.02482	1
1	55	97.8716	78.5	17	97	153	91.5	0.886227	1	6	0	8	9	2.26934	43.1155	140	4.6	15.6	1.4	1
0	77	98	68.6667	15.6667	100	138.25	67.875	0.2	22.8574	12	0	34	25	0.279487	4.83311	140.793	4.36273	7.5238	2.1342	1
1	67	98.76	83.4167	19.1911	95.0909	119.385	68.4615	0.9	37	6.50135	10	51	24.3352	0.374774	9.66077	141	5	7.6	2.23345	1
1	67	98.35	72.6	25.6	93.4	132.2	86	1.1	19	6.50135	5	61	47	1.26366	9.5062	143	4.6	6.7	2.43576	1
0	69	98.5	90.4	19.1911	97.4016	97	64.8	1.8	24	13.8754	4.19718	44	27	0.17	5	141.061	5.7	11.4451	3.62131	1
1	55	97.8	63.25	16.25	99	155	87.4	0	8	4	2	61	35	0.314919	5.70023	140.867	4.20786	7.33708	2.32275	1
0	84	98.3	69.1	16.7	97.3	163.7	67.8	0.2	35	6	5	56	34	0.284559	5.03756	141.33	4.30779	8.24422	2.04854	1
0	72	99	110.25	22.375	96.6667	109.429	72.4286	1.54462	13.4605	13	4	29	41	0.08	2	141	4.5	11	2.10863	1
1	81	97.8716	65.4	23.4	97.6	132.6	67.2	0.886227	2	14	5	16	11	1.69664	21.3134	149	4.8	18.2	2.29454	1
0	47	97.9333	58.6667	16.2222	99.5556	115.571	73.8571	0.9	22	10	1	33	18	0.355654	4.28507	140.551	4.23365	7.08087	2.06499	1
0	91	97.7	82	17.6667	99	105.333	75.3333	0	12	3	2	30	28	1.5	46	139	5.1	9.7	2.49369	1
0	52	98	87	17.8333	98.8333	129.6	73.2	0	17	9	2	18	32	0.332825	1	140	4.2	18.1	1.1	1
0	34	98.3	76	15.4615	99.6154	115.692	67.2308	0.2	31	9	1	33	33	0.315972	4.39553	140	4.5	6.2	2.01058	1
0	63	97.8716	120.333	23	96	116.333	61	0.141606	30	2	6	21	27	1.5112	8.65979	143	4.6	12.5	2.3044	1
1	75	98.7	100.667	17	98.3333	101.333	63.6667	0	9	2	2	16	7	0.15	13	141	4.1	18.5	3.3	1
1	59	98.5333	78.375	15.625	96.375	125.875	80.5	0.5	40	4	5	28	15	0.32185	5.40514	140.945	4.34829	8.42196	2.25049	1
0	57	98.2667	53.7	19.1911	100	88.5	47.4	1.6	30	15	0	4.59721	50	6.19	21	141	5.1	15.2	6.5	1
1	60	97.8716	86.3408	19.1911	97.4016	124.841	72.1984	0.886227	23.5113	6.79016	4.19718	31.7219	30.6062	0.35	13	140	4.8	8.2	2.34196	1
1	77	98.3	93	16.8571	99.1429	124.841	80.2857	0.8	15	10	3	31.7219	15	0.868995	6	141.061	4.4	10.5	2.35601	1
1	83	97.4	61	19	100	111	82	0	0	0	0	0	0	2.26934	9.28837	134	4.7	6.7	2.58556	1
1	88	98.15	96.6667	21.6667	96	91.5	60.3333	0.3	23	8	0	18	11	0.15	5	144	4.8	13	3.41848	1
1	81	98.1	112.5	19.375	99.125	102.125	59.625	0.2	20	6	2	34	26	0.46	9	140	4.1	13.5	1.4	1
0	48	99	105.235	20.7647	96.9444	156	85.3529	1.54462	51	10	5.22701	59	29	0.5029	2	141	4.6	7.6	2.1	1
1	25	97.8716	104	19	99	130	68	0.886227	0	0	0	0	0	2.15571	28.8678	140.057	4.37999	10.2383	2.05472	1
1	74	97.6	68	16	97.75	96	62.25	0	12	0	1	44	33	0.597158	2	139	4.6	9.3	2.5737	1
1	75	97	85.6667	11.6	96.5	124.333	54.1667	0	17	6	1	49	25	0.359007	8.5101	145	4.2	12	2.49115	1
1	84	98.4	85	25	96.625	108.5	61.3333	0	11	10	5.22701	34	19	1.4838	4	144	5.5	11.1	3.3058	1
1	91	98.14	68.3333	15.8462	97.1818	141.182	61.0909	0.4	18	6	6	54	36	0.287877	6.77128	141.092	4.5185	8.36073	2.29301	1
1	79	97.76	56.5556	17.7	99.1429	129.9	70	0.6	10	5	2	50	19	0.33074	5.39043	140.84	4.39432	7.60976	2.37224	1
0	71	98.5333	82.0909	19	97.4545	136.091	63.8182	0.5	20	10	4	54	40	0.02	3	141	4.7	6.9	2.06278	1
0	82	97.8716	80.375	19.125	95.75	138.5	73	0.886227	19	6	6	62	29	1.14492	16.3614	139	4	7.4	2.23319	1
0	72	97.3333	71.2	20.1	96.7778	102.3	65.3	0.544621	38	8	5.22701	31	15	2.77	43.1155	142	5.3	8.1	3.6	1
0	68	97.8716	126.333	19.1911	95.5	171.167	93.1667	0.886227	3	15.8754	1	43	24	1.12177	2	144	4.9	21.4	2.1778	1
0	39	97.9	73.75	17.5	100	121.875	70.5	0.2	27	6.50135	0	25	29	0.331432	6.49947	140.236	4.22671	7.20493	2.09537	1
1	45	97.8716	71	17	97.4016	135	87	0.886227	0	0	4.19718	0	0	5.7	43.1155	141	4	13.9	2.13942	1
1	86	97.875	74.125	20	96.25	111.375	64.625	0.2	15	9	3	29	29	0.58	5	142	4.2	9.6	2.52122	1
1	43	99.2	67.5	15	100	116.5	69.5	1.74462	3	8	0	17	7	0.401576	2	140	4.2	6.2	1.82493	1
0	66	97.8716	106.667	25	97.3333	103	52.6667	0.141606	19	12	4	29	13	1.24982	4.18104	137	5.9	11.4451	1.3	1
1	43	97.8716	77.6667	19.1911	95.5	124.841	72.1984	0.886227	47	1.08525	3.39549	31.7219	30.6062	3.36	9	140	5.9	16.1	1.2	1
0	76	97.9	109	17.9412	97.7647	105.294	60	0.2	22.8574	11	6	30.1497	43	0.380416	6.70806	140	4.2	8.2	2.34173	1
0	85	97.8716	86.3408	19.1911	97.4016	124.841	72.1984	0.886227	23.5113	6.79016	4.19718	31.7219	30.6062	0.14	7	139	4.7	11.4451	5.2	1
1	68	97.6	75	19.1911	93	175	71	0	0	11.8754	5.97017	65.4028	0	0.75	33	140	4.4	13.1	2.23183	1
1	64	98	78.5	17.1	99	137.5	79.2	0.4	18	6	3	19	19	0.04	5.97144	137	4.4	6.9	2.28233	1
1	53	97.8716	84.5	20	95.5	112.5	67	0.886227	13	8	3	3	8	1.44	51	142	4.3	11.3	2.26788	1
0	91	98.2	58.875	16.25	98.375	131.875	55.25	1.8	11	3	5	31	35	0.231967	4.86454	141.313	4.38224	8.11221	1.92568	1
1	70	98.18	96.6667	22.3333	99.5	119.5	63.3333	0.5	39	6.50135	2	13	22	0.3	15	140	4.2	11	2.37944	1
1	52	98.1	71.7143	16.8571	99.4286	114.857	75.7143	1	20	2	2	18	24	0.406527	4	141	4.5	5.3	2.24428	1
0	76	97.9	77	17	97.5	96	64.5	0	4	2	1	2	9	0.18	5	135	4.65406	11.9	4.8	1
1	68	97.9	97.5714	17.5714	98.1429	111	65.2857	0.4	14	1	4	18	9	0.24	1	137	4.8	8.8	2.38177	1
1	85	97.3	89	18.5	97.75	91	61	0.2	5	11	5	4	6	3.84	43.1155	141.061	5.3	11	6.2	1
1	31	99.3	79.5	22.75	98.75	116.75	80.25	2.14462	12	10	1	13	15	0.424733	5.53376	141	4	6.1	1.90062	1
0	64	97.8716	96	14	98	140	92	0.886227	0	0	0	0	0	1.87834	2	137	4.3	9.5	2.08856	1
1	62	98.3	113.75	19	96.75	140.2	88	0	25	5	3	46	6	0.22	11	142	4.5	11.4	2.43142	1
1	62	97.8716	111.5	22.5	96.5	121.5	65.5	0.886227	13	13	3	15	5	0.19	11.511	141	4.9	13	2.34468	1
1	64	97.8716	60	16	97.4016	130	80	0.886227	0	0	4.19718	0	0	2.04508	28.0416	138	4.2	6.5	2.18128	1
0	48	97.8716	86.3408	19.1911	97.4016	124.841	72.1984	0.886227	23.5113	6.79016	4.19718	31.7219	30.6062	5.63	61	141.061	4.8	11.4451	5.9	1
1	70	98.15	79.7778	14.5556	95.8889	110.833	60.9444	0.1	22	10	7	71	51	0.395125	6.72738	140	4.9	4	2.42575	1
1	66	97.55	77.1818	16.0909	94.4545	127.091	80.5455	1.1	24	11	3	19	16	2.36	61	145	4.5	14.1	2.3	1
1	81	98.05	88	19.8889	96.7778	130.556	65.2222	0.3	15	16	3	62	24	0.708177	7.7561	141.059	3.9	12.8177	2.43949	1
0	91	98.6	98	19.6667	96.25	95.3333	55.3333	0	14	4	11	7	1	0.24	5	140	4.8	15.6	2.20644	1
1	57	97.8716	118	19.1911	97.4016	124.841	72.1984	0.886227	0	6.79016	4.19718	31.7219	30.6062	2.1282	4	140	4.3	13.2	1.2	1
0	34	98.4	121.4	20.8	98.6	147	92.4	0.2	53	11	2	28	41	0.588186	5.39711	137	3.7	10.1473	2.16399	1
0	34	98.2812	106.421	16.8095	98.6842	117	78.1905	2	22.8574	4	3	48	47	0.312161	5.32078	140.467	4.46587	8.93969	2.00185	1
0	77	98.8	103.5	20	98.5	172	89.5	0	5	6	1	38	1	0.9	54	133	4	3.4	2.03228	1
1	66	97.8716	96.5	16.5	95.5	141	78	0.886227	7	1	1	0	0	0.16	20	141	5	8.3	2.22696	1
1	64	97.5	85.6667	16.6667	96.3333	153.333	103	0	15	2	3	16	44.7793	0.53	6.38834	142	4.1	17.8	2.51946	1
0	91	98	64	16.6667	99.6667	137	64.25	0	11	5	1	57	26	0.297299	3	143	4.3	7.60376	2.2188	1
0	62	97.95	77	16.25	99.5	138.5	80.25	0.1	7	4	2	15	22	0.310535	5.15707	140.861	4.30412	7.37076	2.10605	1
0	38	98	72.4286	19.1429	96.7143	128.857	83	0.4	28	8	4	35	18	0.255036	5.10943	140.657	4.28074	8.20758	2.10898	1
0	55	97.8	91	18	95	124.841	102	0	0	0	0	73.4028	41.7793	0.64	26	145	5	7.1	2.49113	1
0	91	98.3	74.4545	20.1818	98.1818	141.091	78.0909	2	22	7	6	30.1497	47	0.300802	3	138	4.4	6.6	2.07609	1
0	61	98.6	79.5	20	99.75	127	65	0	27	0	1	12	28	0.317928	1	144	3.9	6.5	2.04216	1
0	54	98.05	110	20.5714	94.5	128.25	82.5	1.5	12	13	6	15	21	2.26934	43.1155	147	4.5	11.4451	1.9	1
1	52	98.0667	88	16.7692	96.4545	122.182	74.3636	0.8	40	6	4	28	23	0.374504	5.51399	140.811	4.46415	8.6872	2.29327	1
0	48	98	98.375	16.375	97.2857	123.571	87.7143	0.2	22.8574	3	2	33	59	0.34055	6.54842	140.754	4.32433	8.88645	2.28648	1
1	53	97.8716	86.3408	19.1911	97.4016	124.841	72.1984	0.886227	23.5113	6.79016	4.19718	31.7219	30.6062	0.21	5	137	5.5	11.4451	2.30866	1
1	85	98	74.25	19.1911	99	102.5	68	0	16	11.8754	3	3	19	0.437637	9.6588	142	4.4	6	2.50656	1
0	87	97.7	109.143	24.4286	97.7143	116	71	1.3	33	14	8	50	35	0.13	3	145	4.4	4.3	2.5	1
0	40	98	120	21.8	99.2	137.8	79.4	0.2	22.8574	12	1	34	33	0.268837	5.82564	142	4.4	6.8	2.1975	1
1	49	97.8716	86.3408	19.1911	97.4016	124.841	72.1984	0.886227	23.5113	6.79016	4.19718	31.7219	30.6062	1.93078	23.279	136	4.8	13.2	2.2901	1
1	85	98.1	72	16	99.5	124	48	0	8	0	1	6	10	0.360141	4	141	4.1	5.1	2.2126	1
1	63	97.8716	86.3408	19.1911	97.4016	124.841	72.1984	0.886227	23.5113	6.79016	4.19718	31.7219	30.6062	2.51	43.1155	141	4.5	11.5	2.35422	1
0	54	98.6	84.5	19.5	95	148.5	85.5	0	19	1	2	13	23	0.332636	2	140	4.3	6.9	2.02898	1
0	80	97.9	103	18.3333	97.4016	111	65.6667	0.2	29	4	4.19718	29	15	0.13	8	144	4.65406	9.1	2.34695	1
1	53	97.7	71	18.1667	98.8333	143.667	87.1667	0	20	6	2	18	17	0.24	8	141	4	8	2.34934	1
1	54	97.8716	100.556	21.2857	96.9	148.222	86	0.241606	38	11	6	76	57	0.945396	10.6176	143	4	7.7	2.50878	1
1	65	97.85	76.7	20.1	98.4	92.8	58	0.3	32	8	5	47	25	2.57	22	137	4.4	9.9	2.50989	1
0	75	97.4	69.8	18	98	153.4	71.8	0	24	10	5	19	8	0.04	6	143	5	17.8	2.2	1
0	57	98.4333	77.3333	26	97.4016	131.333	64	0.7	17	4	10.9702	14	19	1.26027	2	142	3.9	15	1.95692	1
0	87	98	73	16.25	93.5	132	90	0	8	6	6.97017	17	8	0.34987	6.4116	143	4.6	5.5	2.29038	1
1	70	98.775	76.8	16.8	97.1333	106.4	60.8	0.2	30	6	8	34	34	0.402496	5.93257	139	3.8	6.7	2.26624	1
1	84	97.75	102	20	94.75	92.25	64.25	0.1	10	4	1	13	8	2.76	45	144	5.8	18.6	2.3	1
1	65	97.8716	58.5	15	99	124.5	66.5	0.886227	7	0	0	3	3	1.26141	15.3229	144	4.1	15.8	2.15183	1
1	62	97.8	103.444	19.6667	99.2222	103.889	65.7778	0	53	9	2	51	47	0.02	5.97438	143	4.3	10.5	2.64309	1
1	91	98.6	85.6	19.2	96	130.4	70.4	0	10	6	7	38	39	0.34574	3	142	4.2	4.4	2.38428	1
1	53	97.35	85.75	18.5	93	133.75	69.5	1.24462	36	6	5	40	14	0.664419	6.71183	138	5	14.4	1.9	1
1	77	98.3	64.5	17.75	95.5	124.25	58.875	0	9	1	2	25	11	0.370145	5.31144	141	4.7	10.6	1	1
1	35	98	69.5	18.25	97	108.75	58.25	0	7	4	3	23	14	3.98	43.1155	139	4.4	8	2.18924	1
0	81	97.8716	86.3408	19.1911	97.4016	124.841	72.1984	0.886227	23.5113	6.79016	4.19718	31.7219	30.6062	1.78487	23.9291	141.251	4.56005	10.9992	2.26484	1
1	76	97.5	135.947	19.1911	97.2105	111.765	81.4118	0	22.8574	4.91475	10	70	42	0.461532	1	142	4.3	16.3	2.6	1
1	46	98.1	89.5	20	98	156	98	0	3	8	2	10	2	0.29	24	140	4.7	13.2	2.9	1
1	28	97.65	114.667	19.1911	94.3333	128.667	90.1667	1.54462	10	10	10	26	34	0.17	5	140	5.7	8.3	2.26536	1
1	52	97.8716	60.3636	15.5714	96.375	121.727	57.2727	0.886227	11	5	8	31	16	1.22536	16.0832	144	4.5	11.8	7.2	1
0	59	98.2667	85	17	98.5	126.25	64.5	1	18	3	6	30.1497	17	0.274435	4.61269	139	4.5	8.5	1.95706	1
1	58	98.4	91.6667	15.6667	98	122.5	72.5	0.4	22.8574	7	6	9	13	0.04	4	142	3.8	6.8	2.19678	1
1	58	97.45	123.286	19	98.4286	126.417	92	0.1	22.8574	8	3	61	34	0.57	21	139	4.9	7.7	2.70899	1
0	54	98.12	83	17.375	97.125	125.25	55	0.2	21	4	4	34	41	0.24257	4.66334	135	3.6	9.3	2.03417	1
0	52	98.3	109.75	17.25	95	116.857	67.5714	0.8	22.8574	6	11	62	57	1.07	4.56258	143	4.4	11.1	2.1427	1
1	52	97.8716	97	19.9091	98.1818	107.417	65.4167	0.441606	22.8574	10	5	45	41	1.24757	6.5728	142	5.4	5.6	1.4	1
1	59	98	58	18	99	134.5	71.5	0.2	12	0	0	17	1	0.326764	4.93064	141	4.1	7.9	2.20556	1
1	47	97.8716	63	14.6667	100	125.667	74	0.886227	2	3	0	9	18	1.28846	1	141	5.2	4.3	2.12726	1
1	54	97.8716	86.3408	19.1911	97.4016	124.841	72.1984	0.886227	23.5113	6.79016	4.19718	31.7219	30.6062	0.62	25	144	4.2	13.1	5.8	1
0	29	98.1	133.25	16.75	99.75	130.75	92	0	20	2	1	22	6	0.310637	4.87226	138	3.9	7.6	2.16635	1
0	76	98.44	109.444	17.1111	95.2857	95.4444	50.6667	1	15	9	9	31	23	0.33	36	146	5.1	19.2	1.5	1
1	65	97.8716	59	19.1911	100	137	75	0.886227	0	11.8754	0	0	0	4.76	43.1155	140	4.6	12.2	2.16622	1
0	74	97.7	83.25	18.75	99.25	130.5	80.75	0	5	3	2	15	36	0.33	5	145	4	15.5	2.31047	1
0	65	98.2167	116.308	17.1538	98.0833	114.417	77.5	0.4	38	3	6	30	41	0.348495	2	141	4.9	13.3	2.29979	1
1	55	97.8716	103.364	23.8182	99.2	111.273	51.2727	0.886227	28	4.91475	3	30.1497	24.3352	1.58768	19.6941	147	4.7	11.4451	2.3	1
0	76	98.15	85	17.5	95.6667	153.833	83	0.5	20	6	5	30	21	0.287684	3	146	4.3	9.33722	2.11049	1
1	73	98.55	74	18.5	96.5	107.5	52.5	0.1	2	1	1	7	5	0.359375	2	134	3.7	9.08178	2.20712	1
1	64	98	69.75	17.5	98.25	116.25	77.25	0	13	6	3	36	30	0.400787	6.17147	138	4.8	12.5	2.43823	1
1	72	97.725	80	17.25	97.875	166.125	69.25	0.7	26	4	2	4.31911	31	0.297989	5.29493	137	4.1	15.9	2.15774	1
0	31	97.8333	63.8182	15.1667	99	109.3	65.7	1.1	33	6	2	64	45	0.351713	4.46075	140.685	4.28961	7.44467	2.06463	1
1	70	97.8716	87	16	95	143	92	0.886227	0	0	0	0	0	2.26934	15	139	4.6	14.2	2.29348	1
1	80	97.35	66	22.6667	98.3333	103	59	0.1	3	4	1	9	11	0.63	4	140	5	7	2.55076	1
1	70	98.8	103.889	20.2222	97.4016	95.2222	68.2222	0	10	16	5.22701	26	23	0.55	5	148	4.6	18.1	2	1
1	57	97	105.667	19.1911	98.6667	115.667	84.6667	0	6	13	4	9	18	0.02	1	144	4.8	15.9	1.9	1
0	57	98.15	81	17	100	141.5	57	0.3	2	2	0	45	24	0.205445	3.98205	137	4.3	6.4	1.94068	1
1	41	98.2667	112.333	19.5	94.5	115.5	74.8333	1	41	4	8	47	44	0.39232	7.73667	141.212	4.60385	12.304	2.3385	1
0	79	98	78.5	14	95.5	129.5	53.5	0	3	4	1	33	15	0.07	4	141	4.4	4.7	1.9	1
1	47	97.8716	125.455	19.1911	96.3	109.1	83.4	0.886227	39	6	5	18	22	1.35799	2	139	4.4	6.1	3.8	1
1	47	98.7667	141.25	19.1911	96	100.75	73.75	0.441606	22.8574	6.50135	4	17	22	0.438893	6.42837	134	5.4	4.8	2.5	1
1	71	97.8716	81	20	98.75	153.25	80.25	0.886227	51	4	2	42	25	1.39842	17.3715	139	4.8	7.1	2.36275	1
1	71	97.8716	86.3408	19.1911	97.4016	124.841	72.1984	0.886227	23.5113	6.79016	4.19718	31.7219	30.6062	1.31	9	139	4.65406	9.5	2.6	1
1	57	98.45	121	19.8182	99.0833	90.8333	65.5833	0.5	22.8574	12	3	61	54	0.75	2	140	4.4	8.8	2.52576	1
1	57	97.8716	86.3408	19.1911	97.4016	124.841	72.1984	0.886227	23.5113	6.79016	4.19718	31.7219	30.6062	2.26934	43.1155	145	5	12.5	2.33148	1
1	77	98.6	68	21	95.2	102.6	50.6	0	26	12	3.22701	23	11	0.03	7.73985	139	6	7.1	1.5	1
1	77	97.8716	72.5	21.75	94.25	123	73.25	2.14462	14	5	7	56	24.3352	0.06	5	136	5.3	12.9	2.34002	1
1	77	97.6	53.6667	22	95.6667	111	46.3333	0	7	4	6	27	10	0.520302	3	144	5.1	9.6	2.37799	1
1	77	97.7	65	24.5	96.5	126.667	58.1667	0.9	15	5.91475	5	65	36	1.01466	8.65244	137	5.1	8	2	1
1	71	97.8716	56.1667	19	99	154.333	71.5	0.886227	7	8	2	41	34	0.01	3	142	3.8	6.2	2.19063	1
0	72	97.8	45.8333	17.1667	97.8333	133.4	58.6	0.6	30	8	4	75	17	0.412295	4.7811	139	4	7.48169	2.1102	1
1	18	97.9	63.6667	16.6667	98.3333	119	67	0.4	19	2	3	22	18	0.531281	10.3399	140.407	4.20367	7.84244	2.08476	1
1	47	97	92.8571	19.1667	94.0769	109.385	56.8462	0	44	6	5.22701	38	23	0.662653	6.97778	147	4.7	18.9	2.3	1
1	70	98.9	102.8	24.8	99.25	117.6	75.8	0.341606	22.8574	12	1	44	10	1.34962	7.67826	145	4.3	7.1	2.40902	1
1	51	97.8716	89	21	100	127.5	75	0.886227	6	2	0	5	6	2.26934	43.1155	139	4.3	9.9	2.24402	1
1	51	98.6	68.4	18.6	98	116.4	78.2	0	10	12	0	27	22	2.43	43.1155	149	4.5	11	2.27445	1
1	76	98.2333	61.1111	18.5	95.8889	119	63.5556	0.1	3	5	3.22701	24	32	0.398001	4	147	5.4	18.5	2.31605	1
1	59	97.2	73.5	17	98	121.5	89	0	9	2	0	29	56	0.39	55	143	4.7	6.4	2.63194	1
0	85	97.5	135.125	14.25	97.4016	95.75	56.125	0	28	4	4.22701	46	34	0.9062	19.6228	141.252	4.82555	11.9921	3.35878	1
1	81	97.5	63.5	17.75	96.5	146	72.75	0	9	3	6	49	31	0.352169	2	141	4.6	11.8	2.43534	1
1	63	97.9	120.5	19.3333	96.5	130.5	86.1667	1.8	8	4	4	31	27	0.05	4	137	4.3	11.4	1.2	1
0	40	98.0222	81.5	16.2	98.6	128.188	77.9375	1.5	38	5	5	39	40	0.252322	5.18953	139	5	5	2.00298	1
1	66	98.3333	94.2308	21.8462	98	111.769	80.3846	0.2	19	6.50135	4	36	40	0.03	7.55954	138	4.7	5.7	2.51628	1
0	74	97.9	75	18	100	139	79	0	0	0	0	0	0	2.26934	43.1155	145	4.4	10	2.13344	1
1	30	98.15	105.25	20.625	97	141.333	79.5	0.1	19	16	0	21	12	0.714446	3	142	4.6	13.4	4.7	1
0	66	98.85	75	17	93	121.5	59.5	0.3	10	2	6.97017	9	1	0.572796	1	146	4	6.2	1.87445	1
1	64	97.75	73	18	98.2	126	78.8	0.1	23	13	4	35	27	0.03	3	146	5	8.4	2.45345	1
0	44	97.7333	83.3333	16.6667	100	132.667	81.6667	0.1	8	2	0	6	4	0.324393	4.81558	134	5.7	12.6	2.08999	1
1	73	97.8716	86.3408	19.1911	97.4016	124.841	72.1984	0.886227	23.5113	6.79016	4.19718	31.7219	30.6062	4.81	43.1155	142	4.65406	18.2	2.9	1
1	91	97.4	60	20	99	149	86	0	0	0	0	0	0	2.26934	43.1155	143	4.6	20.9	2.47313	1
0	62	97.8716	95	20.6	93.7	168.9	77	0.841606	30	12	8	60	32	1.00704	8.36086	138	3.9	17.1	2.07489	1
0	53	98	92.625	19.4286	99.5	131.375	74.5	0.2	15	6	1	24	37	0.306318	2	140	4.3	8.9647	2.15725	1
0	91	97.85	99.4	17.75	95.8	141.4	79	0.1	22.8574	1	3	57	43	0.348782	4	147	4.4	14	2.42065	1
1	44	97.8716	59	16	97.4016	100	76	0.886227	0	0	4.19718	0	0	4.58	43.1155	139	4.3	11.9	2.21014	1
1	59	98.4	84	16	96	116	76	0	0	0	0	0	0	0.543884	5.7748	144	5.6	16.1	5.1	1
1	59	98.1	72	16.75	96.6667	128.083	80.8333	0.3	14	8	5	47	30	0.308516	5.74168	140.669	4.36455	8.16156	2.34501	1
0	66	97.8667	70.2	18.4	98	145.75	89.75	0.7	10	6	4	5	5	0.343578	5.67631	141	3.9	4.1	2.08518	1
1	69	97.5667	76.75	16.125	99.625	133	76.375	0.7	20	4	3	46	23	0.336546	6.07726	140.707	4.40211	7.75164	2.39887	1
1	72	97.95	86.4375	16.25	99.625	94.375	53.375	1.34462	39	6	4	54	38	3.63	40	143	5.2	16.9	1.4	1
1	57	97.85	93	20	95	121.5	74	0.7	2	2	4	23	14	0.465873	6.51821	139	5.2	23.5	5	1
0	72	98.3	88.5	21	100	135.5	83.5	0	7	2	0	43	19	0.333909	5.38238	144	4.7	15.3	2	1
1	58	97.95	112.8	15.8	98.8	125.6	76.4	0.5	31	7	2	25	25	0.321413	5.80717	140	5.8	12.9	2.38383	1
1	73	97.8716	96.5	20	93	152	81	0.886227	3	4	6	4	2	3.61	56	136	4.8	13.8	4.2	1
1	73	97.6	83.4545	13.1818	95.2727	113.8	63.4	0	13	7	5	25	21	1.47	29	139	5.4	8.2	1.3	1
0	50	97.8716	86.5	14	99.5	104.5	56	0.886227	3	0	1	21	10	1.52	62	142	4	11.5	1.99706	1
1	80	98.2	94.3333	17.3333	97.3333	88.5	62.6667	0.8	22.8574	4	4	19	8	0.580847	8.43046	141.061	4.3	11.4451	5.5	1
0	42	98	76.5	18.8333	100	110.333	53.5	0.2	13	3	0	60	31	0.292906	2	143	4.1	5.3	2.10128	1
0	71	97.84	52.4	13.8	99.8889	143.9	73.4	1	23	6	1	73	42	0.455037	5.01309	140.916	4.30723	7.0869	2.09428	1
1	58	98.1	113.087	21.7391	97.2609	93.5652	60.7391	1	22.8574	13	5.22701	67	24.3352	0.11	6	147	4.65406	10.3	2	1
0	80	98.2667	74.1818	21.5	97.2727	138.273	81	0.4	22.8574	6.50135	5.22701	51	46	0.308965	2	143	4.2	4.5	2.26845	1
1	44	97.7	86.5	19	99.5	146.5	87	0	7	2	1	9	10	0.380479	2	139	4.2	8	2.28765	1
1	78	98.25	110.75	19.5	96.5	131.25	87.5	0.5	27	4	1	7	10	0.42533	6.85337	141	3.9	9.2	2.45988	1
0	64	97.6	79	16	99	115	56	0	0	0	0	0	0	0.73	17	138	5	9.7	2.10704	1
0	82	97.8716	96	19.1911	97.6667	124.841	83	2.04462	4	10	5	31.7219	17	0.07	4	145	5.6	10.3	1.5	1
0	47	98.18	60	16	99.5455	119.545	65.0909	1	23	4	3	37	19	0.354862	4.01485	140.552	4.27946	7.2096	1.93252	1
0	61	98.02	70.2778	17.5	100	87.8889	47.6111	0.5	22.8574	10	0	54	28	0.03	4	143	4.4	7.5	2.2061	1
1	61	99	76.1818	16.3636	96.9	167.364	95.7273	0.6	12	11	1	43	28	0.34	18	141	4	11.9	2.07797	1
0	71	98.3	67.3333	21.6667	96.5	133	51.6667	0.2	6	11	1	4	5	0.598942	2	137	5.3	19.1	2.2	1
1	67	97.65	78.3333	18.6667	93	129.667	72.1984	0.1	5	3	6	45	27.8269	0.686211	7.8677	141	4	16.2	2.44394	1
0	67	98.1	75.0833	16.0833	97.0833	78.25	57	0.5	21	3	5	22	10	0.13	10	144	4.3	5.8	2.22562	1
1	72	97.2	74.75	17.25	97.75	155.5	69.75	0	10	3	3	44	6	0.303674	1	144	3.5	5.1	2.36959	1
0	83	97.7	57.6	19	99.25	115	51.4	0.8	34	4	3	34	19	0.02	3	144	5.4	11	1.5	1
1	38	97.78	66.6667	17.1667	99.0909	129.909	70.3636	0.7	24	4	3	37	23	0.325894	4.99013	140.252	4.31706	7.37001	2.1841	1
1	48	98.375	95	18.7273	96.1818	103.455	52.8182	0.6	44	7	5	63	58	0.03	2	140	5.3	8.7	2.33156	1
0	75	97.65	101	19.1911	98.3333	135	64.3333	0.1	2	6.50135	4	23	5	0.547452	13.3074	135	4.6	11.4451	1.9	1
1	23	98.4	55	17.25	99	105.4	64.2	0.8	14	2	2	24	48	0.544172	2	143	4	8.2	2.05043	1
1	66	97.05	89.8889	18.7778	99.1111	117.778	76.3333	0.3	22.8574	5	3	30	23	0.428422	6.80342	138	3.9	12	2.6228	1
0	67	98.3	74	19	94	135	75	0	0	0	4.97017	0	0	2.1	43.1155	141	3.9	11.3	2.03339	1
1	75	98.9	107	24	99	152	88	0	0	0	0	0	0	2.64	40	140	5.1	12.3	3	1
1	53	97.8716	80.75	17.3333	97	151	74.875	0.144621	5	5	3	30.1497	47	1.56	43.1155	138	4.4	12	3.62131	1
1	79	97.8716	80.25	17.6	98.5	95	56	0.886227	7	8	4	22	18	1.3542	18.9985	140.945	4.49645	11.0158	2.39084	1
0	61	99.15	77.5	23.1667	97.3333	137	69.8333	0.158394	11	6.91475	3	36	29	1.26786	5.11668	149	4.4	17.9	1.95574	1
1	69	97.4	60.4	18.4	98.8333	143.167	83.1667	0	26	3	2	55	15	2.26934	43.1155	140	4.5	11.8	2.5035	1
1	87	98.1	123	14	98.5	112.25	71.5	0.9	15	0	3	33	22	0.29	7	143	5.2	9	2.4693	1
1	75	97.8	138.65	18.0455	99.4545	103.591	72.3636	0.3	24	10.9148	2	56	22	0.4068	1	142	4.5	7	1.1	1
1	54	98	69.75	14.875	100	148.625	91.75	0.4	6	5	0	52	35	0.38	6	142	4	9.8	2.28857	1
0	63	97.9	81	15.5714	99.1429	138.571	80.5714	0.2	12	6	3	28	23	0.300237	5.38889	140.821	4.29584	7.66181	2.13786	1
1	88	97.5	65.5	17.5	96.5	132	66	0	5	1	1	26	8	0.360272	5.96449	140	4.6	8.3	2.44991	1
1	37	98.5	96.8	19.1911	95.6	117	80.4	0.2	16	1.08525	3	30	16	0.408045	5.95302	140.807	4.59599	9.9593	2.27306	1
1	91	98	66.75	20.25	99.5	109	41.75	0.2	25	6	2	6	13	1.13	15	141.061	5.6	23	3.62131	1
0	91	97.5	96.5556	24.4444	95	102.778	65.2222	0	22.8574	15	3	7	29	1.37645	1	144	5.2	9.3	2.56613	1
1	51	97.6	66.2	17.4	97.5	110	71.6	0	15	3	4	17	17	0.415616	5.33831	140.579	4.31051	7.89507	2.39325	1
1	70	97.8716	86.3408	19.1911	97.4016	124.841	72.1984	0.886227	23.5113	6.79016	4.19718	31.7219	30.6062	1.68963	27.4548	144	4	6.5	2.38762	1
1	85	97.4	70.1	16.7	99.6	124.841	83.2	0	18	6.87541	3	31.7219	29	0.04	4	143	4.1	10.3	2.62131	1
1	47	97.8716	118	20.2857	96.2857	111	78.2857	0.886227	17	6.50135	10	32	24	1.34012	8.74604	138	4.65406	8.7	2.41068	1
1	70	97.9	75.1667	21.8333	94.8333	105.5	56.8333	0	22.8574	4	5	16	24	0.06	2	141	4.4	8.1	2.4488	1
0	49	98.0667	112	20.3333	96.2222	122.375	95.375	2	43	10	4	35	27	0.469267	2	145	4.3	12.6	2.22387	1
1	70	97.7	70.0909	15.1818	96.3636	103.182	53.6364	0	6	8	3	15	7	0.7	13	138	4.4	7.9	2.35094	1
1	46	98.6	96	18	96	124	70	0	0	0	0	0	0	0.17	2	140	5.6	13.8	2.12576	1
0	87	97	86.8	17.2	97.2	117.5	68.5	0	18	6	6	49	20	0.394282	2	139	4	5.5	2.52093	1
0	58	97.8716	104	20	97	164	74	0.886227	0	0	0	54.4028	0	0.04	6	142	4.5	9.9	2.00761	1
1	32	97.8716	124.75	23.75	99	124.25	89.25	0.0446209	40	6.91475	2	22	25	1.62604	9.66888	138	3.9	6.3	2.52456	1
1	73	97.8716	100	15	96	157	90	0.886227	0	0	0	0	0	2.26934	43.1155	140	4.7	12.1	2.2387	1
1	54	97.8667	65.3	17.5	97	132.9	82.9	0.5	13	5	4	29	39	0.34988	5.46152	140.687	4.34817	8.14758	2.31655	1
0	39	98.32	91.8571	18.4286	96.5714	124.571	72.4286	0.6	19	3	2	37	30	0.303529	4.63957	140.783	4.31602	8.92324	2.03355	1
1	60	97.8	75	18.5	99	117	84.75	0	19	9	4	32	27	0.436604	3	141	4.4	10.3	2.5077	1
1	48	97.8716	135	25	95.8	159	72.1984	0.886227	22.8574	2	5	36	27	1.03	40	141	4.5	16.2	2.4	1
0	66	97.1	58.6667	15.3333	98.5	143.167	64.5	0.6	15	2	2	31	21	0.293395	5.63919	141	3.8	4.3	2.11484	1
0	44	98.3	80.2	18.4444	98	150.7	90.4	1.3	37	6	4	43	33	0.26	8	145	4.1	16.8	1.98542	1
1	65	97.8716	81.6667	16	95	159.333	87.3333	0.886227	30	0	0	29	10	0.19	8	144	4.3	8.4	2.25976	1
1	39	97.8716	80	14	99	116	78	0.886227	0	0	0	0	0	3.12	43.1155	139	4.2	18.8	1.3	1
1	67	97.8716	134.636	19.1911	93.5833	140.2	88.2	0.458394	22.8574	4.91475	3.39549	46	47	1.03789	3	147	5.1	14.7	1.8	1
1	67	97.625	83.4167	17.1111	93.8	126.455	77.2727	1.04462	25	4	5.22701	24	26	0.35617	7.25021	143	4.65406	19	1.6	1
0	79	97.8	93.3333	17	100	106.25	57	0	5	2	0	22	23	2.92	53	147	4.5	5	1.4	1
0	50	98.08	81.8571	17	95.7143	151.571	69.4286	1.5	12	3	3	32	23	0.246869	5.01267	143	4	9.1	1.83237	1
0	42	97.948	74.3214	16.3929	98.8636	131.821	91.0714	1	41	4	5.22701	30.1497	24.3352	0.322872	5.64378	140.494	4.29163	7.34772	2.09746	1
0	73	97.7	68.5	16.9	98.4	140.909	57.1818	0.8	21	5	3	32	24	0.224895	4.93869	141.089	4.43562	7.93473	2.02789	1
1	76	97.8716	121	18.8889	99.5556	98.7778	69.6667	0.886227	44	4	1	41	22	1.59289	18.6407	136	4.7	11.7	2.63004	1
0	63	98.66	89.375	18.375	96.625	91.375	59	1.6	51	15	6	39	49	0.01	8.57549	138	3.7	13.3	2.11731	1
1	51	99	70.1667	22.8333	93.8333	123.167	71	0.6	40	6.50135	8	22	11	4.34	36	140	5.5	20.3	7.7	1
1	46	97.725	76.3	19	96.5714	151.2	99.6	0.5	24	8	4	26	21	0.388911	6.59627	140.905	4.3229	8.38214	2.34154	1
0	44	98.05	74.4167	16.75	99.5556	94	56.9167	0.1	12	8	2	33	14	0.458267	4.85948	140.11	4.3491	7.60581	2.1132	1
0	82	97.8716	92	16.5	97	124.841	70	0.886227	2	1	0	30.1497	0	4.78	43.1155	141	4.4	11.4	2.18984	1
1	68	97.8	83.4	18.4	95.4	120.8	63.8	0	5	9	4.22701	13	11	4.97	43.1155	140	4.7	11.3	1.5	1
1	56	98.0667	53	16	98	115.333	75.3333	0.1	8	3	4	22	31	0.63	10	140	4.5	7.3	2.29424	1
1	58	98.2	83.3	17.3333	98.75	120.7	73.5	0.8	37	7	5	61	42	0.35701	5.89945	145	4.3	6.9	2.35991	1
1	54	98.45	55.8889	16.9444	98.1667	124.444	81.0556	0.8	42	9	4	56.4028	29	0.499152	6.15986	140.842	4.23982	7.58868	2.26182	1
1	60	98.0571	85.5	17.7778	98	149.111	85.6667	0.7	17	4	4	37	32	0.280401	5.36774	140.84	4.38619	8.50411	2.26992	1
0	77	97.8716	89	19.1911	94	104	51.6667	0.886227	38	16	4.97017	15	14	3.1	10.7062	146	4.3	21.8	3.029	1
1	73	97.8333	92.8333	18.1667	93.8	121.167	62.8333	0.6	14	9	3	11	7	1.42	26	139	4	7	2.34215	1
1	76	98.6	68.5	16	99	149	69	0	3	4	2	0	0	0.361814	5.24043	143	4.5	6.7	2.05077	1
0	65	98.05	111.429	19.1911	93.5714	172	72.1984	0.1	22.8574	0.0852459	3.22701	7.31911	3.82691	0.304028	3	144	4.5	6.2	1.98969	1
1	48	98.05	92.2	15.5714	94.3333	137.4	92.9	0.5	9	5	4	30	14.8269	0.29822	5.95237	140.971	4.3778	9.32845	2.29624	1
0	33	97.8716	86.3408	19.1911	97.4016	124.841	72.1984	0.886227	23.5113	6.79016	4.19718	31.7219	30.6062	2.52	53	141.061	5.4	18	1.5	1
1	45	97.96	64.1667	17.5	100	122.2	79	0.8	3	2	0	14	13	0.375031	2	143	4.1	4.4	2.19582	1
0	78	97.8716	77	25.3333	98	134.667	60.6667	0.886227	12	12	2	63	44	0.07	13.4688	138	4	7	2.24235	1
0	41	98.9	95.25	19.25	99.5	157.333	87.3333	0.2	24	2	2	23	6	0.277467	4.78713	137	3.7	5.1	1.86716	1
1	71	98.4	74	18	94.5	163	67.5	0	2	0	1	32	15	0.334552	3	142	4	9.20335	2.11171	1
1	71	98.06	68.3571	17.7143	98.7273	158	76.2667	0.4	53	10	4	55	30	0.637593	13.0696	139	4.1	6.6	2.29672	1
1	63	97.6	95.25	19.25	95.625	107.125	72.625	0	19	6	6	29	41	0.02	9	143	4.6	12.4	2.5872	1
1	34	97.85	67.3333	16	99	140.333	82.6667	1.1	20	0	0	19	29	0.351936	1	141	4.6	7	2.11874	1
0	45	97.4333	116.833	19.1667	97.3333	153.667	106.167	1.14462	38	9	3	35	24.3352	0.346673	5.33769	143	5	18.3	2	1
0	21	97.8716	116.333	20.1111	99.6667	126.444	72.3333	0.558394	21	10	2	22	39	1.13848	4.28192	137	4.3	10.6	2.06532	1
1	62	98.1	56.5	17	100	118.571	79.8571	0.3	20	8	0	16	9	0.375031	5.94929	140.585	4.37853	7.25461	2.32039	1
1	73	97.8716	92.5	18.3333	99	93.1667	44	0.886227	8	9	4	27	15	2.3	65	142	4.3	13.8	3	1
0	63	98.1	93.1111	18.1429	94.6667	138.143	65.7143	1.3	30	4	3	32	20	0.255515	5.68841	141.512	4.46159	9.95928	2.0142	1
0	26	97.8716	113.6	18	97.25	125.2	86	0.886227	42	12	1	28	33	1.34961	9.3181	140.753	4.01068	10.5268	2.16585	1
0	48	97.9167	75	16.375	99.25	118.625	71.375	0.7	18	4	3	12	14	0.334665	4.49889	140.418	4.24081	7.37613	2.03398	1
0	45	97.7	55.4	15.8	99.2	137.6	82.4	0	7	7	2	14	16	0.322725	4.73673	143	4.9	6	2.05387	1
0	87	97.95	65	18	100	106	53.5	0.3	8	6	0	15	13	0.35	35	136	3.9	13.4	2.19921	1
0	41	97.75	66	16	98.75	124.841	72.1984	0.1	11	0	2	31.7219	24.3352	0.775172	4.07662	139	4.6	12.3	1.6	1
1	79	98.1	73.5	15.5	98.5	161	77.5	0	17	1	1	12	5	2.85	43.1155	142	4.1	12.4	2.20477	1
1	60	98.8	98.5	20	96	124.5	83	0	7	4	0	41	10	0.402347	5.96261	139	4.3	8.8	2.35064	1
0	73	97	68	16	98.6667	144	75.3333	0	7	0	1	11	17	0.353136	5.91379	140	3.5	4.9	2.25911	1
1	69	97.3	86.3408	17.1111	99	122.444	73.4444	1	27.4605	2	4	27	34	1.39	35	144	3.8	10.3	2.4	1
1	91	97.5	93.3	18.75	97.5	98.375	60.125	0	22.8574	6	3	37	13	0.23	16	139	5.3	7.8	2.6901	1
1	58	97.8716	66	20.5	98.5	110	65.25	0.886227	21	4	3	26	20	1.46448	2	141	4.1	11.7	2.32256	1
1	67	98.15	62.5	17.6667	98.5	116	60.6667	0.1	7	2	4	41	25	0.02	4	143	3.9	4.7	2.29524	1
1	70	97.6	60	15.6	99.25	130.75	68.75	1.6	4	4	1	9	9	3.13	21	137	3.9	14.4	2.15385	1
1	57	97.8	78.6667	18.3333	98.5	95.8571	64.5714	0	9	2	1	33	15	0.613804	6.41246	142	4.2	8.1	2.46859	1
0	87	97.8716	105	19	96	132	88	0.886227	0	0	0	0	0	2.26934	43.1155	137	4.4	10.4	2.28822	1
0	81	98.0667	125.2	22.2	97	168.4	74	0.6	20	8	4	43	47	0.287539	30	137	3.6	8.7	2.18822	1
0	71	98.1	71.6667	18	99	103.667	62	0	15	0	0	7	9	0.01	5.93743	142	4.2	13.5	4	1
0	69	97.95	81.75	15.5	96.5	124.841	71.25	0.5	6	6	2	31.7219	20	0.994962	4.97758	141.061	4.65406	6.3	2.14957	1
1	36	98	60.6667	16.8333	97.3333	133.833	79.8333	0.4	9	10	3	16	21	0.326829	5.56465	140	4.7	7.5	2.13147	1
1	37	97.5	74.3333	19.6667	98.3333	142.667	91	0	3	5	1	7	8	0.08	8	144	5.6	5.7	2.31281	1
1	68	97.8716	86.3408	19.1911	97.4016	124.841	72.1984	0.886227	23.5113	6.79016	4.19718	31.7219	30.6062	1.24	26	139	4.5	12	2.38146	1
0	66	98.1	69.2308	15.7692	96.0769	103.692	48	0.3	20	7	5	25	24	0.298532	5.01243	141.175	4.60588	7.6	2.07163	1
1	20	98.1667	59.4286	17.8571	99.7143	118.429	68	0.2	11	6	2	62	30	1.24	43.1155	137	4.5	5.8	2.1471	1
1	55	98.4	82.5	18.25	99	117.5	80.25	0.2	12	14	3	17	3	0.72	13	140	4.8	8.5	2.28047	1
1	57	97.8716	125.727	21.8182	98.8182	85.6364	59.9091	0.886227	36	4	4	43	47	1.32822	10.8475	147	4.8	16.4	5.5	1
0	73	97.4	98	21	94.5	99.5	63.5	0	12	2	3	3	3	0.05	6	144	4.2	6.1	1.1	1
0	68	98.1667	128.571	19.1429	97.4286	133.5	83.5	0.1	9	5	8	24	21	0.18	5.69869	145	4.5	5.1	2.25298	1
0	63	97.8716	93.3333	19.6667	99	125.333	74	0.886227	19	3	0	22	22	1.19926	2	145	4.8	6.6	2.18742	1
1	56	97.8716	86.3408	19.1911	97.4016	124.841	72.1984	0.886227	23.5113	6.79016	4.19718	31.7219	30.6062	0.11	6	139	4.8	8.4	2.32597	1
0	70	98.6	120.25	20.25	100	146.75	68	0.6	15	8	0	9	13	0.02	3	143	4.8	10.4	1.3	1
0	70	99.2	125	22.6667	99	145.833	67.3333	1.2	38	14	3	29	9	0.02	2	144	4.1	10.4	1.91172	1
1	91	98.5	70	17	99.6	111	67	0	0	5	2	40	16	0.05	4	143	4.4	6	2.40079	1
1	65	98.6333	82.6154	20.5556	97.7692	99.7692	53.8462	0.5	10	10	6	28	23	0.02	5.98798	136	4.6	11.4451	1.4	1
0	79	98.1	98.75	19.1911	94.75	143.75	76.5	0	16	6.50135	5	28	33	0.06	7	138	5	5.6	1.3	1
1	25	98.3	107.833	25.6667	98.8333	122.333	74.6667	1.2	22.8574	6.91475	3	28	35	1.39021	6.84228	149	4.2	7.6	0.8	1
0	79	97.8716	86.3408	19.1911	97.4016	124.841	72.1984	0.886227	23.5113	6.79016	4.19718	31.7219	30.6062	1.74373	2	143	4.8	2.8	2.25432	1
1	45	97.8716	74.5	15.5	99.5	90	68.5	0.886227	29	3	1	2	1	2.26934	18.8276	144	5.6	18.6	1.7	1
0	55	97.8333	94	17.3333	95.5	123	71.75	1.9	44	2	5.22701	11	14	0.502582	7.0315	142	4	14.8	2.03715	1
0	86	98.2	60.8571	17.1429	98.2857	121.429	55.8571	0	16	8	3	26	25	0.322602	5.29282	141.042	4.39038	7.76673	2.13259	1
1	52	97.8333	62.2174	14	97.2609	107.565	65.5652	0.7	29	11	3	36	24	0.29	16	142	4	9.6	2.28615	1
0	76	97.8716	86.3408	19.1911	97.4016	124.841	72.1984	0.886227	23.5113	6.79016	4.19718	31.7219	30.6062	0.6	23.3542	137	5.2	10.2	2.24068	1
0	70	97.8	75.6923	18.0769	96.8333	116.667	74.1667	1.1	19	7	4	29.4028	46	0.394259	5.74567	141.177	4.52492	8.70066	2.2368	1
0	68	98.1667	94.5	19.1911	95.8	107.2	62.8	1.1	18	6.91475	5	38	46	0.332106	3	144	3.5	10	2.19329	1
0	64	98.05	88.5	18.8333	99.3333	104.5	67	0.1	10	8	4	17	24	0.04	6	139	4.7	5.7	2.22976	1
0	64	97.5667	75.1429	18.1429	99	93.6	56.6	0.1	22.8574	5	4	34	21	0.02	4	140	4.1	4.1	2.326	1
0	64	98.3	103.778	16.8889	97.25	104.333	64.4444	1	9	7	10	27	28	0.341318	5.54019	140.917	4.73216	10.1229	2.09101	1
0	62	97.2	127.75	19.1911	97	114.25	76	0.6	20	6.50135	2	37	42	0.387662	1	141	4.7	14.1	2.49838	1
0	80	97.8716	86.3408	19.1911	97.4016	124.841	72.1984	0.886227	23.5113	6.79016	4.19718	31.7219	30.6062	1.78487	23.9291	141	4.8	8	2.26023	1
1	53	97.7	68.75	13.5	99	112	68	0	4	5	3	38	17	0.400157	5.48453	140	3.6	8	2.33018	1
0	91	97.8716	102	15	95	118.667	76.3333	0.886227	4	5	7	14	10	2.26934	43.1155	143	3.8	12.1	1.6	1
1	33	97.8716	98.5	19.1911	95.25	156.875	77.375	0.0583935	16	13	8	50	51	0.04	3	149	5.8	11.4451	4.1	1
0	77	97.9	59.4	18	100	124.841	80.2	0	14	0	0	5.31911	25	0.844428	2	143	3.8	7.9	2.25983	1
1	77	97.85	96.5	22	96	98.75	56	0.5	22.8574	8	7	34	7	0.33	13	139	4.5	10.6	2.50279	1
0	74	97.5	141.833	23	96.6	124.5	80.5	0.2	37	4	3	14	23	1.69	32	138	4.5	15.9	5	1
0	78	97.8716	86.3408	19.1911	97.4016	124.841	72.1984	0.886227	23.5113	6.79016	4.19718	31.7219	30.6062	1.74373	1	142	4.6	6.6	1.8	1
1	89	97.85	84.25	17.5	98.25	127	61.25	0.3	4	4	3	12	16	0.09	6.80965	143	4	9.4	2.35568	1
0	54	98.5333	106.833	19.6667	98.5	112.6	82.4	0.1	30	9	4	11	27	0.360131	5.41169	140.959	4.42233	9.28117	2.22227	1
0	32	97.8716	116.25	20.5	100	111.5	83.5	0.886227	35	2	0	21	5	1.30596	10.4126	140	4.3	3.3	2.2192	1
0	59	97.75	64.5	17.8333	99.5455	124.231	80.1538	0.7	20	6	2	44	45	0.358728	4.16555	143	4.6	4.8	2.23488	1
1	76	98.1	80.3333	14.6667	98	107.333	54.3333	0	12	8	0	8	9	1.48	43.1155	134	5.1	21.8	4.5	1
1	88	97.8716	72.8333	19.1911	96.8571	96.1667	59.8333	0.886227	13	1.08525	10	10.4028	25	0.19	4	144	4.3	11.3	2.42363	1
1	74	97.45	85	17.625	98	164.7	104.2	0.9	34	8	4	16.3191	18.8269	0.349682	7.81174	141.388	4.53844	9.96379	2.44177	1
0	32	97.5	96.5	24.75	96.75	130.5	66.5	0.6	29	11	3	47	24	1.21074	5.50593	142	4.7	16.6	2.18083	1
1	56	97.8716	91	26	100	124.841	72.1984	0.886227	0	9.87541	0	75.4028	51.7793	3.47	43.1155	138	4.6	8.5	2.48122	1
1	72	97.9	77	19	95.5	108.5	61	0	8	2	5	3	6	1.64	46	140	4.8	15.3	2.3	1
1	61	97.7	63.6667	17.3333	95	118.333	54.6667	0.2	7	8	4	29	6	4.42	43.1155	142	4.9	10.9	2.26047	1
1	69	98.6	80.8333	17.3333	96.4	119.333	61.8333	0	21	6	4	47	32	0.397433	5.44592	140.924	4.48714	6.8	2.29347	1
1	49	98.0667	115.833	19.6667	100	153.333	103.667	0.7	28	8	0	20	47.7793	0.12	2	136	4.2	10	2.40394	1
1	66	98.6	58.5	18.5	97.5	123.5	54	0	1	5	1	3	16	0.85	24	137	5.3	16.3	2.07852	1
0	60	98.125	68	16	98.25	136.25	77.25	1.8	9	0	3	40	17	0.287259	5.50257	140.874	4.38861	8.00807	1.92247	1
0	42	98	69.8	20	95.6	137.8	92	0.5	10	4	5	23	21	0.267904	4.92279	140.757	4.40873	8.81506	2.09198	1
0	74	98.2	92.3333	19.25	94.7778	98.3333	49.4444	0	10	3	5	30	11	0.09	4	141	4.1	11.4	2.21573	1
1	56	98.35	67.8333	20	98.3333	109.909	63.9091	0.7	46	16	3	42	28	0.592812	1	137	4.1	12.3	2.30508	1
1	48	98.9	72.1667	19.6667	100	129.167	67.5	0	4	6	0	15	12	0.355904	7	140	4.4	2.8	2.04981	1
1	88	98.6667	77.7778	19.7778	99	141.333	75.2222	0.2	7	6	2	68	25	0.4	15	133	4.5	13.3	2.35619	1
1	74	98.1667	80.6667	21.5	94.9167	132.6	70.0667	0.9	25	6	3	56	37	0.324076	5.74907	141.213	4.53424	9.91531	2.38562	1
1	71	98.0333	44.5	15	98.5	119.25	67.5	0.6	2	6	2	25	35	3.14	2	142	4.6	8.4	2.24004	1
1	62	97.8716	86.3408	19.1911	97.4016	124.841	72.1984	0.886227	23.5113	6.79016	4.19718	31.7219	30.6062	0.83	24.0394	142	4.4	8.4	2.35178	1
1	46	97.2667	61	16	98.8	93.5	55.6667	0.2	8	7	4	20	24	0.556748	3	145	4.3	4.8	2.36806	1
0	68	97.8716	99.1	16.6	98.8	138.556	75.8889	0.0416065	54	8	3	45	29	1.35947	9.41669	138	4.5	11.4451	2.29578	1
0	62	98.5667	94.4286	16.1429	98.1429	121.571	68.8571	0.4	33	4	4	56	48	0.320804	4.86055	140.928	4.42691	8.64459	2.14027	1
1	85	97.5333	50.6429	15.3571	96.7143	126.385	74.2308	0.4	12	11	6	57	34	0.32	11	140	4.3	6.1	2.48537	1
1	80	99.1	119.75	19.1911	97.1429	139.714	62.2857	0.241606	11	15.8754	6	19	16	2.26934	43.1155	141.061	5.4	18.2	1.4	1
0	61	97.5667	73.3333	17.8333	99.8333	103.333	64.8333	0.9	21	15	1	19	17	0.51261	4.82757	140	3.8	13.9	2.21108	1
0	26	97	93.2857	22	99.1429	131.143	71.5714	0	19	16	2	37	44	0.338368	2	140	4.1	9.4	2.27643	1
1	67	97.8	75	16.5	98.25	123.75	68.25	2.2	5	2	1	28	20	0.407291	2	141	3.7	11.6	2.16642	1
0	65	97.75	113.875	22.5	97	123.143	84.2857	1.1	22.8574	12	3.39549	20	21	0.415875	2	141	4	9.5	2.3321	1
0	64	98.4667	69.5714	17.4286	97.8333	131	52.6667	0.9	11	6	3	20	13	0.233915	2	142	4.4	4.6	1.82197	1
0	76	98.85	92.2857	24	97	128.571	76.1429	1.3	17	16	5	50	33	1.31442	7.41408	138	4.5	5.2	2.11407	1
1	52	97.5	85.3333	15	98.6667	114.333	71.3333	1	8	5	4	9	6	0.39807	5.51871	139	3.9	4.9	2.26646	1
0	68	97.7	65	16	99	140	60	0	0	0	0	0	0	0.06	5.0451	143	4.7	7.4	1.98912	1
1	33	97.8716	74	21.6667	97.6667	136.25	77.75	0.886227	2	4	1	16	17	1.2046	20.7855	141.061	5.8	18.8	3.62131	1
0	74	97.8716	86.3408	19.1911	97.4016	124.841	72.1984	0.886227	23.5113	6.79016	4.19718	31.7219	30.6062	5.5	43.1155	140	4.4	16.5	2.22808	1
1	70	98.5	114	24	96	107	62	0	0	0	0	0	0	0.56	8.95497	140	4.6	13.3	2.38838	1
1	51	97.8716	86.3408	19.1911	97.4016	124.841	72.1984	0.886227	23.5113	6.79016	4.19718	31.7219	30.6062	1.42	5	141	4.8	13	5.6	1
1	51	98.35	109	20.7778	95.75	109.077	61.5385	0.5	22.8574	10	4	41	40	0.15	19	139	5	8	2.8	1
0	25	99.2571	109.857	18.8571	97.5714	109.286	62.2857	0.341606	22.8574	10	5	37	45	0.343249	5.15268	133	4	10.7	1.8731	1
0	55	98.15	108.789	22.25	100	131.263	63.1579	0.5	22.8574	11.8754	0	74	45	0.05	4.81761	140	5	12.2	2.21117	1
1	71	97.75	78.6667	19.1911	96.8182	121.083	71.4167	0.1	24	3.91475	11	19	25	0.18	6	142	5	11.2	2.42755	1
1	76	97.7	65.25	17.5	99.25	100.5	55.75	0	8	2	2	17	15	1.11	29	144	5.4	6.5	2.43332	1
1	75	97.65	82.5	21.3333	99.5	101.667	50.1667	0.7	16	4	3	22	23	3.47	43.1155	137	5	17.7	3.6	1
1	50	98.5	82.5	20.1667	97	136.667	71.5	0	25	7	7	33	16	0.35	10	143	4.9	8.9	1.1	1
0	25	98.12	69.8125	18.8125	93.25	105.733	64.2	0.4	35	12.9148	5.22701	38	38	0.534737	7.2186	141	4.2	4.8	0.9	1
0	75	97.6	65.25	23.25	97.5	151.25	56.25	0	14	14	6	61	3	0.14	2	138	5.9	5.3	2.14259	1
1	49	98.8	130	22	100	154	75	0	16.4605	6	0	0	0	0.09	4	143	4.5	8.4	2.09946	1
1	68	97.7	65	17.6667	95.5	118.5	77.5	1.1	24	1	3	31	19	1.1	53	140	3.7	11	2.40192	1
1	75	99.375	73.75	18.25	97	112	61	0.558394	18	10	4	31	38	0.386926	6.17818	145	3.8	11.4	2.1365	1
0	72	98.225	107.444	17.2857	97.4016	106.111	64.8889	0.4	22.8574	8	2.22701	37	20	0.331422	6.33182	144	4.3	6.5	2.26837	1
0	57	97.8	82	14	100	98	64	0	0	0	0	0	0	5.98	43.1155	144	4.3	7.8	2.15018	1
0	73	98	78.9	20	98.8889	95.3	47.5	0.4	14	12	8	28	24	1.57	21	146	5.1	18.5	6.7	1
0	71	98.05	106.5	20.75	95.6667	113.25	75	0.3	33	5	1	23	26	0.361965	3	145	4.1	7.5	2.38402	1
1	76	98.025	106.4	17.75	100	102.75	57.75	1.4	51	5	0	10	3	0.07	2	140	4.9	11.4451	6.3	1
1	74	98.25	68	16.6667	98.8333	166.333	78.1667	0.1	6	4	1	22	26	0.26	15	143	4	6.5	2.15089	1
1	86	98.05	100	25.5	93.5	131.5	72.5	0.1	12	9.87541	8	19	5	1.30547	4	138	4.2	7.1	2.49035	1
1	61	97.8716	75.875	22.625	99.375	123.5	67.125	0.886227	28	15	2	45	33	1.23724	23.2906	149	3.3	11.4451	3.62131	1
0	48	98.4667	106.3	19	97.4016	109.8	72.1	0.3	7	6	2.22701	35	37	1.57	10	140	4.8	5.6	0.8	1
1	53	97.7667	77.8571	18.3333	98.6	106.286	66.1429	0.4	11	10	3	32	40	0.420069	1.3	141.061	4.7	10.2	2.39655	1
1	53	97.8333	72.625	18	98.875	134.625	64.625	0.3	29	6	2	51	26	0.48	17	137	5.4	17.6	1.4	1
1	72	97.8716	86.3408	19.1911	97.4016	124.841	72.1984	0.886227	23.5113	6.79016	4.19718	31.7219	30.6062	2.26934	43.1155	141	5.7	19.7	3.62131	1
0	91	97.6	75.25	15	99	140	76.5	0.4	32	2	2	45	23	0.09	1	136	4.7	12.8	2.32094	1
1	64	97.1667	59.6923	17.8462	98.3077	111.538	56.3077	0.244621	30	8	6	40	23	0.389706	2	140	4.8	7.2	2.45452	1
0	67	97.76	100.345	19.4	95.6	106.844	66.0625	1.3	22.8574	11	7	34	41	0.1	6.21004	144	5.2	7	2.26148	1
0	40	98.275	91.8889	17.2222	99.1111	112.333	63.7778	0.9	29	12	3	53	38	0.30721	5.32735	140.394	4.33867	8.34353	2.04657	1
1	68	97.8716	89.5	21.1667	97	84.8333	59.1667	0.544621	15	6	6	6	15	0.16	4	139	4.6	12.6	2.4695	1
1	59	98.4333	116.5	19.1667	94.6667	117.833	65.5	1	21	12	4	19	13	0.375609	9.93153	137	4	13.1	2.24019	1
1	53	98	81.25	25.5	97.5	135.5	82.25	0	15	9	6	28	6	0.22	3	141	4.3	9.4	2.3787	1
1	77	97.8716	86.3408	19.1911	97.4016	124.841	72.1984	0.886227	23.5113	6.79016	4.19718	31.7219	30.6062	1.76115	27.7562	141.061	4.9	11.4451	6.4	1
0	35	98.0333	70.5	24.625	97	145.5	80.125	0.6	27	4.91475	5	48	16	1.2075	5.27333	141.018	4.73627	10.4177	2.04401	1
1	81	97.75	84.2222	19.1911	96.7778	125.778	68.1111	0.7	11	0.914754	5.22701	20	30	0.403805	6.79656	135	4.1	7.9	1.2	1
1	56	97.9	88.3571	15.7857	99	141.5	85.7143	0.5	22.8574	4	4	62	45	0.284886	5.35417	140.559	4.32365	8.13391	2.38455	1
0	50	98	78.3333	14.3333	98.3333	131.167	74.1667	0.2	22	6	4	38	26	0.292056	4.88211	140.786	4.22144	7.94746	2.07193	1
1	91	97.4333	70	16.8	99.6	97.6	51.8	0.1	5	2	2	24	13	2.26934	43.1155	138	5.2	7.8	2.53064	1
1	60	97	82.75	15.5	99.5	166.5	101.5	0	24	4	2	33	18	0.296858	6.07519	141	4.8	7.4	2.50395	1
0	54	98.3	91	20	96	112	56	0	0	0	0	0	0	0.485832	5.85271	139	4.2	11.7	2.0291	1
0	74	98	66	18.6667	97.3333	119	68.6667	0	4	2	1	5	20	0.394853	3	142	4.2	5.1	2.18715	1
0	74	97.525	76.8333	19.6	96.25	105.667	56.8333	0.444621	9	8	5	30	6	0.04	3	141	4.6	6.6	2.26917	1
0	74	99.1333	71.3333	19.1911	95	145.667	78.8333	0.0583935	25	1.08525	11	30	25	0.05	3	146	4.6	9	2.3	1
1	71	98.375	74.3333	17.6667	97.8	161	81.4167	0.9	28	4	5	41	20	0.304902	5.95986	141.075	4.41941	8.58469	2.14906	1
1	55	97.4	82.3333	18	100	107	64.6667	0	12	4	0	27	13	0.418299	5.72404	138	4.1	4.4	2.47573	1
0	64	97.9	72.3333	18.3333	99	130.667	62.6667	0	18	5	2	46	35	0.305031	5.13178	141	4.2	7.3	2.16667	1
1	64	98.8667	84.5	20.25	93.5	117.25	80	0.0583935	4	7	4	24	35	0.17	3	141	5	17.3	1.4	1
0	61	97.55	133.556	18.8889	97.2222	95.1	65.5	0.3	39	6	2	40	38	0.14	7.85104	145	4.8	5.2	2.52132	1
0	61	97.8667	70.75	19.75	98.5	109.5	66.8333	0.1	22.8574	14	3	66	23	0.1	6	144	4.4	4.6	2.31422	1
1	77	97.7	35.3333	17	97.5	149	56.5	0	10	2	3	4	9	0.290355	5.25113	144	4.2	9	2.12487	1
0	67	97.75	95	17	99	108.5	75.5	1.9	0	2	2	35	3	0.05	5.95056	141	5	5.2	2.16081	1
0	71	97.45	86.7	19.1	98.2	92.4	56.3	0.744621	20	12	5	18	17	0.04	7.49875	147	4.65406	11.2	3.9	1
0	91	97.8716	81.3333	18.3333	97	114	69.6667	0.886227	7	3	5	8	12	5.2	14	143	5	8.8	2.24154	1
1	52	97.8716	75.3333	17.3333	96.3333	136.667	75	0.886227	7	4	5	17	24	0.04	4	140.56	4.43513	13.9	2.16626	1
1	61	97.7	85.3333	17.3333	96	134.667	79	0	14	2	3	11	16	0.68	16	142	4.2	10.6	2.37756	1
1	62	98.6	73	17	98.5	148.333	66	1	9	2	3	37	22	0.266369	5.05444	141	4.2	4.7	1.99296	1
0	20	98.25	121.875	21.75	98.625	133.375	78.875	1.1	32	13	5	43	36	0.465914	8.62357	141	4.2	9.8	2.01203	1
1	61	98.5333	62.8333	15.6667	94.6667	122.143	72.8571	1.6	15	2	3	15	22	0.89	57	141	5.6	11	2.06819	1
1	54	97.7	137.25	17	97.8	130	84.2	0.4	10.5395	6	2	13	13	0.35781	5.70913	142	3.9	14.4	2.44224	1
1	31	98.2333	93.0909	17.7273	96.6364	153.4	81.6	0.8	32	9	6	56	31	0.283826	5.57754	144	4.6	9.9	2.11393	1
1	49	97.8716	116.5	22.6667	94	99.1667	52.5	0.0583935	17	12	5	23	14	1.098	5.93455	141	4.1	8.2	2.5	1
1	91	97.5	82	18.75	95.75	126.75	66	0	14	6	1	17	11	1.41	43.1155	141	4.2	11.3	2.53826	1
1	68	98	78	16	96.8	145.833	74.8333	0	9	6	4	54	22	0.12	2	141	4.5	7.8	2.31266	1
1	20	97.8716	86.3408	19.1911	97.4016	124.841	72.1984	0.886227	23.5113	6.79016	4.19718	31.7219	30.6062	1.89356	25.9044	139	5.1	10	2.1605	1
1	60	98.2	77.0909	16.1818	98	130.091	80.3636	0	23	7	3	58	32	3.53	43.1155	140	4.65406	11.4	2.3904	1
0	36	98.9	126.6	20.2	95.6	109.2	72.7	0.9	47	8	3	45	30	0.455863	1	140	4.6	20.4	2.10024	1
1	30	97.3	83.3333	17.3333	98.3333	123	71.6667	0	9	2	4	13	7	0.93	5.40342	141	4.1	4.4	2.2848	1
0	91	98.4	66	17.8	99	111.4	59.4	0.7	7	4	2	25	9	0.17	5	140	4.3	11.4451	2.1132	1
1	60	97.8716	101.167	17.6667	97	107.667	71.8333	0.886227	20	4	2	27	29	1.39289	3	142	4.4	10.7	2.43335	1
1	58	97.6	70.8571	16.1429	99	111.833	58	0	19	6.50135	2	11	33	0.388429	6.44583	139	3.9	4.9	2.34736	1
0	74	97.725	102.2	16.5	97.4	94.6429	58.5	1.1	22.8574	14	5	47	37	0.16	10	141	4.3	4	2.32283	1
1	51	97.9	80.75	16.5	97.25	109.8	71.4	0.2	11	6	4	61	30	0.371012	5.44857	141.061	4.8	5.3	2.41789	1
0	51	97.8	59.5	18.8333	97.8333	128.167	87.3333	0	14	5	3	38	21	0.362326	5.13413	140.917	4.16088	7.74766	2.23687	1
0	73	98.3	77.8182	22	97.1818	118.727	76.5455	0	7	12	8	35	20	1.22	17	144	4.3	17.9	2.25137	1
1	63	98.5333	88.5	16.8333	96.3333	132.375	82.875	0.4	35.4605	3	5	67	50	0.303197	3	145	5.3	15.2	2.38632	1
0	73	97.25	113.267	18.8667	94.8	93.8	102.133	0.444621	22.8574	14	8	27.4028	34.8269	0.692474	11.3916	144	4.3	4.7	2.73823	1
1	59	97.6	121	15.6667	98.6667	121.333	67	0	2	4	1	33	30	0.397595	3	141	4.2	6.5	2.45755	1
0	86	97.6667	104.444	19.1911	99.3333	143.222	66	0.1	27	14	2	21	11	3.47	43.1155	145	5	14.5	2.6	1
0	71	97.65	66.75	16.25	95.25	141	72.5	0.9	3	5	5.22701	25	19	0.341199	1	139	4.7	10.5	2.05686	1
0	53	97.7	40.6	19.2	99.6667	161.5	70.75	0.2	3	4	1	46	5	0.403193	4.21039	141.039	4.30827	7.80937	1.93494	1
1	48	97.8716	87.8	18	93.2	130.4	87.4	0.886227	29	2	3	38	31	0.47	18.0918	143	5	10.4	2.38224	1
0	76	98.6333	108.25	19	96.75	136	67.25	0.1	23	6	1	10	16	0.03	3	144	5.3	12.9	0.9	1
1	59	97.8716	86.3408	19.1911	97.4016	124.841	72.1984	0.886227	23.5113	6.79016	4.19718	31.7219	30.6062	0.03	2	137	5.6	7.1	2.33982	1
0	66	98	100.722	19.1515	96.2353	142.472	97.7778	0.4	22.8574	12	6	44.3191	17.8269	0.281475	2	145	4.7	8.4	2.31148	1
0	51	98.3	85	18	100	121	102	0	0	0	0	0	41.7793	0.406906	3	136	4.1	8.15383	2.25077	1
1	54	97.8716	94.3333	19.3333	96.3333	119	74	0.886227	4	1	6	32	2	1.34012	19.5524	142	4.2	13.4	2.30356	1
0	91	97.0667	73.25	20.875	96.625	113.25	54.625	0.1	26	12	10	23	26	2.26934	43.1155	139	5.5	13	2.4	1
0	32	98.9	90.5	19	99	121.75	72	0	14	7	2	30	25	0.353127	5.02297	140.067	4.25602	8.2	1.93176	1
0	46	97.8716	86.3408	19.1911	97.4016	124.841	72.1984	0.886227	23.5113	6.79016	4.19718	31.7219	30.6062	1.64472	2	139	3.9	10.7814	2.10013	1
0	49	97.8716	100.893	22.931	97.4483	110.207	68.3448	0.241606	25.4605	15	7	26	40	0.06	3	142	4	12.8	2.274	1
1	50	97.8716	61	22.5	97.5	124.841	72.1984	0.886227	4	5	1	31.7219	24.3352	1.84812	1	142	3.9	4	2.26744	1
1	50	97.8	70.3333	18	96.6667	150	83.2	1.4	22	7	2	21	11	0.341294	1	143	5.9	3.6	2.13803	1
1	67	97.8716	89.25	21	94	102.714	52.5714	0.558394	7	6	5	26	22	0.09	2	138	5.1	21.2	3.5	1
0	91	97.8716	86.3408	19.1911	97.4016	124.841	72.1984	0.886227	23.5113	6.79016	4.19718	31.7219	30.6062	2.26934	43.1155	139	4.7	16.6	2.1	1
0	50	98.05	115.333	19.1911	93.5	106.833	67.5	1.9	15	6.79016	2.22701	26	13	0.05	2	137	5	11.4451	2.2	1
0	62	97.9	81.8	18.8	95.5	129.2	56.6	0.7	14	4	3.39549	9	19	0.34	6	141.061	5.8	14.2	2.00278	1
0	87	97.8716	86.3408	19.1911	97.4016	124.841	72.1984	0.886227	23.5113	6.79016	4.19718	31.7219	30.6062	0.49	20	140	5	11.2	2.29274	1
0	61	97.8716	110.375	19.125	97.8571	131.625	72.375	0.886227	22.8574	7	2	33	53	1.17543	8.91203	140	3.8	7.2	2.21453	1
0	81	97.8716	88	19.1911	97.4016	140.8	97.2	0.886227	41	15	5.22701	30.1497	36.8269	0.06	12	140	4.65406	17.6	2.36392	1
0	81	98.2	81	23.1667	98.5	140.083	80.6667	1.7	42	8	4	55	49	4.75	43.1155	137	5.1	12.7	2.22804	1
0	20	98.3	82	18	99	108.333	63.3333	0.3	32	4	3	7	3	0.412191	6.82896	140	4.9	11.7	1.90453	1
1	31	98.5	107.909	18.1818	95.0833	146	101.364	0.9	51	9	10	27	22	0.521566	3.38672	142	4.6	5.8	2.9	1
1	31	97.975	111	20	96.75	141.5	94.375	0.5	55	4	3	38	29	0.544606	4.09546	137	4.5	4.9	2.39427	1
0	70	98.0667	79.4286	19.1911	98.5714	111.714	57	1	13	9	5	28	16	0.289478	5.34132	146	3.8	16.8	1.2	1
1	84	97.8716	86	22.5	94.25	122.25	63.5	0.886227	21	2	2.22701	11	19	0.1	4	149	4.5	13.9	2.2	1
1	42	98.2	59.3077	17.3846	98.1538	124.833	78.0833	0.4	26	5	3.39549	40	25	0.996222	5.41349	140.334	4.32438	7.39565	2.22465	1
1	52	97.55	67.25	16.25	100	97.75	46.5	0.3	7	9	0	21	12	0.473626	5.58551	142	4.4	9.6	2.27549	1
1	63	98.45	116.286	22.1429	96.8571	152	88.7143	0.7	19	8.91475	5	42	31	0.280362	6.17949	141	3.9	5.2	2.33076	1
1	63	98.3667	104	18.1111	96	116.364	68.6364	0.4	27	5	8	25	20	0.407882	5.33273	142	4.7	5.3	2.31824	1
1	42	98.4333	69	18	99	162.5	83.1667	0.3	3	0	0	30	28	0.05	2	136	6.1	4.4	2.03466	1
1	77	97.8716	86.3408	19.1911	97.4016	124.841	72.1984	0.886227	23.5113	6.79016	4.19718	31.7219	30.6062	4.32	43.1155	139	4.5	8.6	2.41973	1
1	89	98.1	63.7143	16.0714	97.8571	91.8667	52.2	1.4	13	9	4	29	27	0.05	7	142	5.3	8.6	2.32529	1
1	59	98.9	79.1429	16.2857	96.2857	117.857	62.4286	0	46	2	4	39	25	0.62132	3	142	4.4	7.1	2.2075	1
0	47	97.98	77.375	15.8333	99	109.111	71.8889	0.4	40	4	2	39	42	0.326576	1	143	4.7	3.9	2.20956	1
0	56	97.825	75.5556	17.1111	99.875	105	61.125	1.3	22	6	1	39	43	0.392643	4.65738	146	4.3	6.3	1.1	1
1	57	97.2333	80.4	16.4	98.3333	105.6	69.6	0.544621	50	6	5	61	50	0.523172	2	140.719	4.32623	7.4	2.61424	1
1	88	97.5	70.4706	16.1667	97.9412	126.765	76.5882	0.944621	22.8574	12	5	25	34	0.38366	7.97211	136	4.65406	5.4	2.47708	1
0	44	98.35	103	17.3333	98.6667	126.333	81	0.5	6	10	1	19	27	0.269421	4.92114	133	3.7	5.9	2.0559	1
0	52	98.6	64.5	18.75	98.875	121.571	64.2857	1.6	42	12	2	27	28	0.495978	7.13157	140.971	4.28788	8.02008	1.87853	1
1	59	97.8716	71	14	94	124.841	72.1984	0.886227	0	0	4.97017	31.7219	30.6062	2.26934	43.1155	141.061	4.65406	11.4451	3.62131	1
0	78	98.625	94	19.3333	98.1667	90	42	0.5	5	5	5	45	5.22067	0.39379	8.82748	140.954	4.55195	11.2561	2.10675	1
1	74	98	122.667	21.3333	98	133	85.3333	0	7	10	0	39	41	1.14	18	145	4.9	11.2	2.61051	1
1	76	97.1	56.5	18.1667	95.3333	113	60	0	10	11	3.39549	33	18	0.405003	7.72912	145	4.5	6.4	2.53561	1
1	60	97.7	86.6667	16.6667	100	127	67.3333	0	6	3	0	7	30	0.357745	4	144	5.1	8.2	2.33235	1
1	57	98.2	93.4	14	100	135	81.6667	0	36.4605	4	0	19	21	0.365482	5.77386	136	4.65406	5	2.31321	1
1	69	97.8716	98.5	23	97	108	80.5	0.886227	5	10	0	12	5	2.26934	43.1155	139	4.6	12.4	2.8	1
0	91	97.8716	86.3408	19.1911	97.4016	124.841	72.1984	0.886227	23.5113	6.79016	4.19718	31.7219	30.6062	3.35	43.1155	143	4.6	17.6	3.62131	1
1	47	97.8716	100.75	17	95.5	138.5	93.25	0.886227	19	8	5	14	6	1.14796	17.3076	140.652	4.47572	4.3	2.285	1
0	85	97.4	87.0714	23.5	97.7857	106.923	61.0769	0	22.8574	6	5	46	50	3.49	27	136	4	8.9	2.55127	1
0	85	97.8716	104	20	98	155	91	0.886227	0	0	0	0	0	1.96	43.1155	139	4	8.7	2.18564	1
1	39	97.9333	68.3333	17.3333	97	121	79.3333	0.4	5	2	3	19	15	0.375031	5.55668	137	4.1	10.8	2.23358	1
0	81	99	103.5	14	99.5	109.5	66	1.54462	17	0	1	25	8	1.63	25	141.061	5.7	10.8	1.7	1
1	84	98.1	61	25.1	97.2	103.9	65.2	0.2	13	16	4	16	52	3.38	7.62093	144	4.6	18.3	2.8	1
1	65	98	75.6667	17	99.6667	121.333	82.3333	0	4	2	1	13	6	3.58	10	141	4.8	9	2.38157	1
1	81	97.8667	54.8571	18.0714	98.3333	118.857	61.8571	1.2	17	5	2	73	32	0.408807	5.53173	140.998	4.49743	8.27045	2.38034	1
1	60	97.8716	86.3408	19.1911	97.4016	124.841	72.1984	0.886227	23.5113	6.79016	4.19718	31.7219	30.6062	2.06	53	141	5.1	8.6	2.34344	1
1	60	98.1333	118.333	19.75	98	124	68.6667	0.6	22.8574	5	3	41	17	0.356179	5.25598	141	4	6.5	2.36922	1
0	80	98.05	56	15.25	95.5	137.75	65.5	0.5	9	5	2	15	2	0.82	32	144	4.8	9.2	1.99759	1
1	74	98.1	75	19.4	98.9	113.7	65.9	0.6	29	8	3	42	33	0.24	7	140	4.6	7.7	2.41834	1
1	51	98.2	95.25	20.5	94	121.75	93.25	0	4	8	2	18	10	0.11	6.99751	143	3.8	10.9	1.2	1
1	52	97.5	81.25	20	99	94.5	50.375	0	20	4	6	53	24.3352	1.84	43.1155	141.061	5	11.4451	3.62131	1
1	33	98.2	124.75	19.25	98.25	132.75	82.25	1.4	27	2	2	22	18	0.341142	5.59242	139	4.1	14	2.18616	1
1	48	98	67.6667	19	98	104	59.3333	0	4	3	2	2	8	0.395599	3	139	4.5	6.3	2.23707	1
1	73	98.4	89.6667	18.5	93.6667	131.333	80.6667	0	13	1	7	33	22	0.36602	6.99827	146	4.6	7.8	0.9	1
1	74	98.1	62.8571	16	97.4286	114.429	52	1	23	4	5	62	43	0.02	5.28695	142	4.5	7.7	2.26826	1
0	79	98.9	85	14	98.4	103	54.6	0	11	8	1	49	22	0.02	3	139	4.3	6.8	2.10077	1
0	79	97.7	68.8182	15.2727	99.7778	120.333	64.2222	0	23	7	1	50	26	0.387581	5.03782	140.713	4.37446	7.43599	2.3	1
1	83	98.4	58	22	97	124.841	59	0	9	8	6	70.4028	0	0.783647	5	141.061	3.4	12.5	2.33763	1
1	49	97.8667	105	23.6	97.2	92.8	63.4	0.7	6	10	3	21	17	1.37667	4	141	5.1	13.5	2.43788	1
1	78	97.6	46	12	99	106	54	0	0	0	0	0	0	0.11	12	141.061	4	6.6	2.27899	1
1	89	97	75.6667	19.3333	97.6667	114.667	54.3333	0	1	2	1	18	10	3.16	43.1155	146	4.3	9.7	4.5	1
1	41	98.7	146	22.4286	99.6667	123.857	80.5714	0	22.8574	11	1	45	42	0.01	3	141	4.2	6.4	2.42623	1
1	41	97.9	96.5	18.25	99	107.75	56	0	7	1	0	18	12	0.393037	3	139	4.5	4.2	2.2711	1
1	41	97.8716	107.909	22.8333	94.8333	88.1818	54.5455	0.886227	15	14	4	36	38	1.7643	16.0786	141	4.2	14.8	2.41486	1
0	66	97.8716	81.5	24	95	129.5	81	0.886227	13	0	9	7	14	0.19	4	141	5.2	6.5	2.17737	1
1	84	97.1	116.667	18.8333	98.0667	84.1333	60.8667	1.54462	44	11	7	51	38	0.66	10	148	4.65406	12.9	5.9	1
0	54	97.8716	113.857	19.1429	96.8571	136.143	77.7143	0.0583935	34	4	7	36	25	1.07296	7.65665	145	4.5	11.4451	7.3	1
1	59	97.8716	74	18	100	123	75	0.886227	0	0	0	0	0	0.2	13	142	4.5	5.4	2.21762	1
0	59	97.8716	83.8	21.8	97.6364	97.5333	54.6667	0.0416065	25	14	8	43	25	1.24385	6.44569	143	3.6	9.5	2.27925	1
1	66	98.25	79.5	18	98	148.4	91.2	0.6	27	3	3	23	10	0.2917	3	140	4.3	7.5	2.27609	1
0	76	98.1	75.8333	19.1911	97.6667	147	57.6	1.8	35	7	6	27	29	0.01	2	143	4.5	6.2	1.8956	1
1	40	97.8	89	17	99.75	115.75	78.75	0	18	2	1	31	25	0.415881	6.09642	140.214	4.38236	6.4	2.39966	1
0	79	98	72.2	18.6	94.8333	167.222	57.4444	0.9	14	2	3.22701	28	35	0.218014	5.07105	141.296	4.51936	9.35513	1.89877	1
1	65	98	80.875	14.5	97	127.5	83	0.6	16	9	2	42	27	1.07	61	142	4.5	11.9	2.37306	1
0	49	98.3857	115	16.913	97.6087	142.043	87.6087	1.7	22.8574	14	4	39	46	0.471004	7.0821	140.867	4.4768	9.50834	2.0081	1
1	79	97.4	76	19.1911	97.4016	128.5	62	0	6	11.8754	4.19718	21	16	0.17	4	141	4.7	9.9	4.5	1
0	77	98.9	66.3	12.5	97.4	120.3	66.9	0	16	4.87541	6	73	43	0.8	31	140	4.6	6.5	2.08167	1
1	55	98.2	89.6	16.8	99	118.4	78.8	0.9	18	2	2	30	19	0.16	3	145	5.5	8.7	2.5	1
0	70	97.8716	79	18	100	97	73	0.886227	0	0	0	0	0	2.91	43.1155	140	4.7	15.1	2.21709	1
1	44	98.3333	117.667	22.6667	98	125.667	82	0.4	44	3	2	48	31	0.542454	4	143	4.3	9.2	2.44974	1
1	44	98.6	114.333	19	99.2857	124.429	77	0.8	44	9	3	42	11	0.02	29	137	4.3	9.4	2.24875	1
1	42	98.22	82.3125	18.5	95.75	156.812	90.9375	0.3	52	6.50135	10	52	44	0.556591	2	141	3.7	17.2	0.9	1
1	50	97.8716	61	19.1911	100	100.5	60	0.886227	2	10.8754	0	7	2	3.42	43.1155	142	4.65406	9.8	2.20055	1
1	39	98.7	108.143	20.4286	98.4286	142.222	91.6667	0	29.4605	4	3	73	50	0.330223	6.05349	140	4.3	8.5	2.3659	1
0	47	98.9	106	19.375	95.625	95.375	64	0.0583935	42	6	11	21	31	0.767773	5.3733	141	3.9	11.4451	2.10591	1
1	63	97.7	66	20	98.6667	133.667	71.3333	0	12	0	3	14	11	0.02	3	141	4.7	9.6	2.32541	1
1	55	97.9	68.6923	14.8462	98.8462	99	64.3077	1.6	20	10	3	35	30	0.493987	5.64942	137	4.3	9.1	2.24885	1
0	76	98.2667	120.667	15.8889	95.1111	127.222	72.7222	0.4	22.8574	7	5	72	40	0.298029	6.06202	144	4.3	5.6	2.31021	1
1	67	98.58	126.833	24.3333	94.5	115.833	68.6667	1	20	8	2	22	22	1.34293	7.57487	136	4.4	16.7	2.37795	1
0	76	97.65	96.8889	20.75	98.2857	134.75	73.125	0.1	46	8	7	30.1497	47	1	17	137	5.9	17.9	2.3	1
1	76	97.8716	56.5	24	100	123.5	64.5	0.886227	1	4	0	19	21	2.9	43.1155	142	4.9	10.3	2.32437	1
1	55	98.6	75.6667	18	99.3333	147	73	0	15	0	2	16	29	0.348014	1	141	4.1	6.2	2.09686	1
0	62	97.8716	71.5	18.25	97	83	44.2	0.886227	33	2	5	38	16	2.26934	43.1155	139	4.4	14.7	2.17595	1
0	51	97.8716	137.6	19.1911	98.6667	101.3	60.5	0.886227	33	0.914754	5	20	45	1.44399	9.13456	141	4.5	19	3.7	1
0	51	98.9	90.6	21	96.5	99.1667	63.8333	0	8	6	3	17	12	0.455159	2	142	3.7	4.3	2.06006	1
0	67	97.8	77	18.5	97	103.5	43.5	0	0	7	0	15	9	0.480809	5	140	3.7	5.8	2.13491	1
1	70	98	68.3333	19	97.6667	127.667	74.3333	0.2	12	11	1	21	15	1.46	43.1155	140	4.5	18.1	1.8	1
0	38	97.8716	86.3408	19.1911	97.4016	124.841	72.1984	0.886227	23.5113	6.79016	4.19718	31.7219	30.6062	1.62253	20.6653	140	4.1	6.6	2.06379	1
1	71	98	104.333	18	99.6667	144.333	91	0.8	22.8574	0	1	25	8	0.31113	2	140	3.7	4.4	2.38567	1
1	67	97.8716	102.333	19.1911	93.6667	162	95	0.241606	6	10	4.22701	37	22	1.00149	7.41986	139	3.8	11.9	2.404	1
0	51	97.8333	95	19	98.8571	112.714	66.5714	0.9	28	8	4	25	10	0.402139	5.86172	140.989	4.43839	9.03175	2.13789	1
1	48	97.6667	84.5	17.1667	97.6667	98.1667	58.1667	1.24462	15	6	4	49	18	0.41087	7.08381	144	4.5	9.1	2.31291	1
1	68	97.8716	118.625	24.625	97.25	130.25	64.625	0.886227	18	10	8	64	45	1.51937	2	143	4.65406	21.8	1.2	1
1	68	98.5	105	18.2	97.4016	111.2	50.8	0.6	12	3	9.97017	20	28	0.04	3	145	4.65406	22.2	2.6	1
1	79	98.4833	100.083	19.1667	99	81.25	54.0833	2	9	6.50135	3	32	21	0.64	25	145	5.6	10.6	3.3	1
0	84	97.5	71.6667	15.3333	100	83	55.3333	0	7	6	0	10	10	0.28	8	133	3.9	9.1	2.38678	1
1	68	97.8716	75	18.75	96.5	107.25	70.5	0.886227	10	9	4	10	9	1.36056	1	142	4.7	8.9	2.35522	1
0	27	98.9	114	21.5	100	113.75	79.25	0.4	41	4	0	21	27	0.341665	5.63999	139	3.9	17.8	2.06351	1
0	79	98.4	80	19.1911	98.5	139.5	76.5	0	6	2	3	39	21	0.26	3	144	4.3	6	2.15983	1
1	43	97.7	73.2	16	98.3333	141	83.25	0.7	22	4	4	56	33	0.322632	5.4248	140.614	4.26842	7.76136	2.27904	1
0	91	97.5	63.4286	18.5714	94.8571	106.857	56	0.4	3	8	3	25	10	0.397736	9.25301	140	4.9	12.7	2.31546	1
1	81	98	68	20.5	98.5	123.5	58	0	26	3	1	5	24	0.447663	5.96241	140.775	4.55537	9.5	2.3628	1
1	46	97.8716	130.667	23.3333	93.3333	141.667	77	0.886227	21	10	7	18	10	1.62128	12.918	144	4	10	2.30034	1
0	72	97.8716	52	16.5	95.25	101.75	55.25	0.844621	4	6	8	18	15	1.38106	1	143	5.5	14.5	2.06453	1
1	72	98.2333	88.25	19	95.625	95	43.375	0.5	24	12	7	32	25	0.419116	11.7379	138	4.7	7.2	2.32394	1
0	78	97.8716	73.5	26	98.5	97.5	47.5	0.886227	1	9.87541	3	9	9	0.28	10	143	4.65406	20.1	3.62131	1
1	51	97.85	92	18.8571	98.7143	129.429	72.5714	0.8	22.8574	7	4	40	22	0.368236	6.30631	141	4	8	2.29966	1
1	63	97.8716	75.8333	17.3333	98.3333	118.5	64	0.0583935	10	5	3	27	10	0.46	4	137	3.8	9.9	2.32406	1
1	62	97.8716	64.5714	19.4286	93.7143	149.643	62.7143	0.644621	8	11	5.22701	25	14	0.76	13	147	4.1	6.7	2.11657	1
1	62	97.8716	86.3408	19.1911	97.4016	124.841	72.1984	0.886227	23.5113	6.79016	4.19718	31.7219	30.6062	1.24	10	138	4.8	14.8	1.2	1
1	74	97.4	106.889	24.8889	95.6667	123	65.5556	0.8	22.8574	8	5.22701	25	43	1.37482	8.18162	138	4.2	10.3	2.57134	1
0	85	98	95.7143	21.7143	95.6	91.5714	47.5714	0	26	15	7	27	1.22067	0.06	2	147	5.3	14	1.4	1
1	57	98.75	79	17	96.5	112	66.5	0.1	2	2	1	4	9	0.386471	2	142	4.8	8.9	2.15009	1
0	60	97.9	94.3333	15.3333	95.6667	130	60.3333	0.4	5	2	2	40	13	0.01	3	139	4.2	10.7	2.06543	1
1	51	98.3333	84.1667	16	100	119.167	70.3333	1.1	9	7	0	29	23	0.401048	5.6528	142	4.8	5.1	2.15061	1
0	63	97.8716	83	19.1911	97.4016	148	74	0.886227	0	6.50135	4.19718	0	0	0.18	4	140	4.5	5.1	1.94839	1
0	63	98.38	69.3077	16.6923	97.6923	78.3846	48.6923	0.6	9	5	4	4.59721	48	0.28	5	137	6.1	8.3	2.9	1
1	47	99.1	114.333	15.6667	96	120.167	71	0.0416065	42	8	5	51	43	0.599058	5.44153	141	4	18.4	2.236	1
0	47	97.95	84.5	16.5	98.75	121.25	78.5	0.3	24	4	2	7	16	0.71	41	142	4.4	9	2.11777	1
1	61	97.95	73.5	19.3333	96	148.6	79.6	0.6	9	11	4	12	14	0.303994	6.94172	140.984	4.4544	8.85714	2.20042	1
0	63	97.8716	86.3408	19.1911	97.4016	124.841	72.1984	0.886227	23.5113	6.79016	4.19718	31.7219	30.6062	1.64472	20.3897	140	3.7	10.8043	2.17988	1
1	29	98.55	77	14	99.6667	132.667	75.6667	0.1	15	8	1	11	17	0.345783	6.01384	140.081	4.34778	7.98302	2.00188	1
0	33	98.575	117.2	19.6	99.2	133	86.2	1.8	32	8	3	14	25	0.28354	5.15501	138	5.1	12.1	1.91387	1
1	54	98.8	108.556	19.1911	99.7778	116.778	54.3333	0	19	2.91475	2	24	24	0.385667	5.38455	138	5.2	20.6	2.7	1
1	50	97.9667	70.5	17.4286	99.6	164.75	79.875	0.7	21	4	1	40	43.7793	0.261428	5.34741	140.851	4.40081	7.5588	2.13477	1
1	40	98.35	113.25	25.75	96.75	127.75	76.25	1.1	6	9	3	54	22	3.97	9	138	5.1	9.9	1.1	1
1	82	97.7	81	19	100	122	86	0	0	0	0	0	0	0.75206	23.6842	140.769	4.45642	10.4037	3.62131	1
1	54	98.35	71	17.8571	97.2857	125.571	74.1429	0.5	13	11	4	39	24	0.39	18	139	4.5	8.7	2.22031	1
0	56	98.3	74.5	24.75	97.75	112.25	61.875	0	26	6	4	18	46	0.03	6	140	4.9	19.5	1	1
0	51	98.25	109.529	19.1911	92.5294	113.765	75.2941	0.3	18	14	4.19718	38	40	0.03	2	143	4.65406	11.5	3.5	1
0	91	98.2	90.6667	21.6667	99	128.333	76.3333	0	26	1	2	42	29	0.43	2	136	4.9	9.7	2.40213	1
0	62	98	95.8	17.2	99.6	104.6	73.4	0	22.8574	7	2	14	17	0.06	5.37605	141	4.2	8.23234	2.28965	1
0	50	98.7333	110.667	21.5	97.4016	153.833	95.1667	0.5	25	9	4.19718	70	43	0.258315	5.10879	137	4.1	21.4	2.14587	1
0	33	98.8	126.5	18	100	136.667	93.6667	0	35	0	0	30	7	0.300145	2	137	4.3	7.6	2.08829	1
0	33	98.3	120.667	22.3333	98	145	93.6667	0.6	28	7	2	22	7	0.270953	4.96139	139	4.2	7.5	2.09074	1
0	86	98	53.8	16.4	97.25	144.5	45.3333	0	40	2	3	40	22	0.640883	4.84097	141	5.2	9.2	2.03603	1
1	68	97.75	73.1667	19.3333	99.087	86.2	45.92	0.3	22.8574	7	6	30	29	0.15	7	141.061	4.6	13.9	2.43889	1
1	32	98.44	83	17	99.6	144.4	73.2	1.2	25	3	1	29	15	0.329357	5.39679	141.061	4.4	11.4451	2.3	1
0	33	97.8	139.077	21.4615	100	122	78.2308	0.4	23	15	0	34	22	0.624968	14.5727	133	4.65406	16.3	3.09123	1
0	79	98.1	90	25.6667	99.6667	103.667	54	0	2	9.87541	1	6	19	2.1	52	141	5.3	11.4451	3.1	1
1	28	98.86	113.833	18.1667	94	121	79.3333	0.7	42	6	3	35	17	0.496589	5.64705	145	4.2	6.6	2.1684	1
0	63	98.2	122.6	17.1	96.5556	118.889	75.3333	1	22.8574	9	3	35	45	0.338509	4.96625	139	3.8	11.6	2.22524	1
1	63	98	96.2222	16.4444	98.7778	120	80.4444	0.4	22.8574	5	5	42	26	0.35701	6.04392	140.576	4.47677	8.69124	2.44069	1
1	27	98.45	76.1333	19.0667	96.4	131.267	59.1333	0.1	38	13	2	67	37	0.700062	7.28952	141	4.6	10.2	2.12978	1
0	59	97.95	88.5	18	98	127.5	80	0.5	3	0	0	1	30	0.291609	4.911	140	4	7.4	2.14578	1
1	57	98.4	77.25	16.75	94.5	123.5	70.625	0	19	6	1	15	13	0.29	3	140	4.1	10.1	2.24368	1
1	53	97.3	101.5	19.1911	98.3333	95.5	53.75	0	5	6.79016	5	13	6	0.785766	16.8923	133	5.9	16	3.27779	1
1	53	97.85	67.75	19.1911	96.1667	90	51.75	0.5	14	4	5	18	14	0.447251	3	134	5	11.9	2.30618	1
0	53	97.875	76.6667	20	98.5	122.333	63.3333	0.05	2	8	1	13	20	0.357741	4.86801	140.533	4.44183	8.34799	2.09843	1
1	55	97.5	78.6667	13	99.3333	125.833	55.5	0	6	6	2	16	10	1.33	22	143	6	11.4451	1.4	1
0	74	98.3	104.75	19	98.75	114	72.6667	0	14	4	3	21	13	0.403181	6.0314	140	4.2	6.2	2.26897	1
0	20	99.1	128.875	21.5	97.875	127.25	75.125	0.141606	26	12	6	20	20	0.356874	7.24293	140	4.4	14.6	0.8	1
1	77	96.9	69.3333	17.6667	97.1667	113.5	78.1667	1.44161	40	2	2	24	23	0.49267	7.10406	139	4.5	13.7	2.60945	1
1	78	97.85	85.25	16	97.25	131.5	75.5	0.3	4	8	4	15	23	1.5	43.1155	144	4.6	17.4	1.8	1
1	88	97.9	61.25	18	98	130.75	53	0	10	0	0	43	5	0.44	11	142	4.1	9.1	2.33664	1
1	43	98.4	74.25	16.8	95	129.625	88.625	0	19	7	3	18	20	0.77	43.1155	142	4.9	12.7	2.25164	1
1	53	98.0333	128.286	24.4286	94.2857	131.5	87.1667	0.1	20	12	6	26	7	1.28025	7	137	4.65406	12.4	4.9	1
1	84	97.7	71	19	100	169	83	0	0	0	0	59.4028	0	1.33	32	141	4.5	12.4	2.37861	1
0	58	98.1	91	16.3333	99	162	81	0	20	1	0	28	6	0.306547	3	142	3.4	4.8	2.02497	1
1	71	97.9333	56.8571	17.2857	93.2857	120	58.25	0.4	23	3	7.97017	53	28	0.347098	5.4963	142	4.1	9	2.3227	1
1	54	98.15	88	17.3333	99	121	87.6667	0.1	11	2	3	4	1	0.391423	5.52592	142	4.6	11.3	2.33444	1
0	56	97.6	71.25	16.125	97.7143	114.125	58	0	4	7	7	51	24	0.338806	5.04997	141.061	4.7	17.4	3.62131	1
0	69	97.8716	124.5	23	96.5	106	58	0.886227	5	2	1	26	14	1.51637	9.34372	137	4.1	22.2	3.1	1
0	66	97.8716	86.3408	19.1911	97.4016	124.841	72.1984	0.886227	23.5113	6.79016	4.19718	31.7219	30.6062	0.01	2	142	4.65406	9.3	2.19482	1
0	86	97.8716	86	19.1911	98.25	118.75	77.75	0.886227	8	6.50135	3	21	41	0.92	9	139	5.6	9.8	2.31959	1
0	80	98	91.5	18.5	98	112.5	63	0	7	1	0	5	14	0.394853	5.41306	139	4	6.3	2.25412	1
0	62	97.8716	86.3408	19.1911	97.4016	124.841	72.1984	0.886227	23.5113	6.79016	4.19718	31.7219	30.6062	2.59	58	140	3.8	12	2.17388	1
1	57	97.8716	96	24	97.4016	124.841	72.1984	2.14462	4	0	9.97017	1.68089	24.3352	0.04	2	140	5	3.7	1.9	1
0	69	99.3	72	17	95	118	62	1.84462	0	2	0	8	4	0.364829	5	146	4	9	1.70941	1
0	64	98.5	89.3333	18.6667	98	134	76	0.4	2	4	4	23	36	0.13	8	144	4	8.70065	2.0533	1
1	67	98.4	97.3077	17.8462	95.375	100.692	62.0769	1.3	22.8574	10	8	33	52	0.473856	6.36178	140	5.2	16.2	2.2	1
1	67	97.6	66.3333	15.5	97.1667	137.833	88.8333	0	38	3	4	40	31	0.337426	6.10052	140.916	4.29553	8.21465	2.50447	1
0	58	98.75	98.2727	23.8182	96.8182	151.4	88.5	0.1	13	12	11	43	37	1.24315	5.02465	137	4.8	10.4	2.08893	1
1	39	97.9	73.5455	20.0909	98.5455	127.7	69.1	0.2	15	10	5	50	23	0.318183	6.00956	140.256	4.44918	8.34821	2.25863	1
1	59	97.8716	69.5	18	99.5	144	81	0.886227	3	0	1	6	0	1.54727	22.7722	140	3.8	5.9	2.15782	1
1	29	97.6	69	16	100	108.5	74	0	14	2	0	9	16	0.14	3	140.2	4.24774	7.57817	2.30101	1
1	54	97.8716	94	13	99	122	83	0.886227	0	0	0	0	0	0.2	8	137	4.4	13.1	2.2305	1
1	45	97.9	90.6	17.2	99.4	153.8	86.2	0.2	11	2	1	12	22	0.308779	5.4728	140.418	4.39506	8.18613	2.20851	1
1	32	98.6	71.2	18	99.8	143.2	79.6	0.8	22	0	1	48	41	0.287448	5.22315	140.441	4.34268	8.24801	2.051	1
1	65	98.2	121	23.7778	95.6667	163.778	102.667	0.8	42	12	3	47	7.82691	1.46143	7.09688	143	4.4	10.4	2.46397	1
1	63	98.35	97	24	97.4016	127	60	0.9	26	4	10.9702	6	0	1.30832	8.87887	140	5.4	23.1	2.1451	1
1	68	98.5667	117.6	23.9	96.8	120.6	74.9	1.34161	56	15	3	19	21	1.81946	1	134	5.2	11.8	2.37887	1
0	91	97.7	70	18	100	142	94	0	0	0	0	0	0	2.26934	43.1155	144	4.9	9.8	2.31909	1
1	70	98	64.9091	17.8182	97.4545	121.636	69.4545	0	16	6	4	29	23	2.13	43.1155	145	5.1	9.7	2.36687	1
1	52	99	118.667	16.6667	97.1667	166.5	103	1.54462	32	4	6	35	27	0.259243	5.24054	139	3.9	6.1	2.06007	1
1	78	98.05	116	17.75	98.4286	109.556	74.4444	0.1	28	8	4	25	20	0.404524	4	146	4.2	7.3	2.56651	1
1	91	97.65	90.125	18.875	97.125	126.25	83.125	0.1	14	6	5	15	36	2.26934	43.1155	138	4.65406	13.2	2.62349	1
1	20	99.0833	138.444	21.6667	98.6667	146.778	75	0.141606	36	7	7	17	19	0.45475	9.74869	138	5.9	5.6	1.99635	1
1	85	98.05	55.5	17.5833	95.9091	139.615	75.3077	0.8	49	6	4	30.1497	47	0.652946	13.6134	141.561	4.55061	8.05462	2.37367	1
0	72	97.6	90.5	25.875	97.75	137.875	67.75	0	8	1.91475	5	64	18	1.26009	2	142	5.8	11.4451	2.8	1
0	76	97.5	120.333	25	100	128.667	83.6667	0	17	3	0	5	23	0.12	8	141.061	5.9	11.4451	2	1
1	34	98.45	75.5	19	99	122.25	72.5	0.7	28	6	0	37	30	0.378318	5.7697	140.244	4.35422	9.01666	2.15828	1
1	51	97.8716	74	20	100	135	75	0.886227	0	0	0	0	0	0.59	33	142	4.3	8.9	2.14409	1
1	44	98.34	89.625	16.625	96.3333	120.5	76.5	0.6	16	8	5	29	22	0.370344	5.71384	140.576	4.45702	8.66494	2.21054	1
1	42	97.8716	86.3408	19.1911	97.4016	124.841	72.1984	0.886227	23.5113	6.79016	4.19718	31.7219	30.6062	3.87	43.1155	139	4.6	19	2.26026	1
0	56	97.8	114.667	24.6667	97.4016	110.667	82.3333	0.2	3	1	7.97017	15	9	1.34054	4	141	5.9	15.7	1.8	1
1	87	98.1	83.8	22.2	99	120.2	67.8	0	9	6	2	29	30	0.93	21	139	4.2	12.4	2.50854	1
1	91	96.8	95.4	19	97	81.375	53.625	1.54161	22.8574	2	2	58	29	0.33	8	142	4.7	7.6	2.78538	1
1	77	97.7	62.1538	21.3846	93.8571	132.083	73.0833	1.4	15	10	5.22701	59	59	0.386935	8.16436	146	4.3	7.4	1.8	1
0	71	98.5	129.75	18.25	96	128.5	84	0.6	55.0508	6	2	5	6	0.04	2	143	3.9	5.1	2.23915	1
0	80	97.7	69.6667	19	93.3333	124.841	74.6667	0	9	2	8	30.1497	17	0.892808	6.26393	138	4.7	11.8	2.31118	1
1	51	97.8	70	18.6667	97.3333	121	78.6667	0	15	3	1	10	29	0.452064	3	138	3.8	7.7	2.384	1
1	76	97.8716	86.3408	19.1911	97.4016	124.841	72.1984	0.886227	23.5113	6.79016	4.19718	31.7219	30.6062	3.76	43.1155	143	4.9	10.2	2.41789	1
1	40	97.8716	105	20	96	118	61	0.886227	0	0	0	0	0	2.26934	43.1155	144	4.65406	11.4451	3.62131	1
0	63	97.8716	107	20.4	98.6	142.2	90.8	0.886227	21	10	3	9	27	1.1385	15.0136	138	3.7	3.8	2.21428	1
0	63	98	107.5	18	96.5	116.25	96	0.2	22.8574	4	5.22701	31.4028	28.8269	0.386378	5.61823	136	3.7	4.3	2.42254	1
1	48	97.8	62.75	16	100	113.25	50.75	0	4	5	0	45	11	0.37297	5.25194	147	5.2	21	6.2	1
1	35	98	110.625	22.625	97.125	106.625	73.875	0	13	5	3	42	27	0.08	3	141	4.7	13.9	4.8	1
1	35	98.6	109	18.5	97.5	98.5	62.5	0	4	3	1	7	21	0.06	4	135	4.65406	14.3	6	1
1	35	98.1333	109.5	20.3333	96.5	116.25	71	0.5	8	1	4	26	24	0.384139	4.80403	137	4.7	13.3	2.1	1
0	57	98.35	74.4	19.8	97.4016	157.4	103.4	0.8	15	6	0.227009	39	15	0.264112	4.65284	140	4.4	8.8	2.09772	1
0	64	97.55	84	20.25	95.875	114.571	64	0.1	20	10	4	30.1497	24.3352	0.414998	4	144	4	4.5	2.31124	1
1	61	98.05	70.3333	17.3333	97.1667	126.667	74.1667	0.1	32	2	3	60	23	0.32747	5.7903	141	4	8.6	2.40394	1
0	53	97.8716	65.25	17.5	98	128	87.25	0.886227	18	4	2	6	16	1.1977	13	144	4.2	9.3	2.09865	1
0	62	98	78.8	17.2	99	131.2	67.2	0.4	11	4	3	53	22	0.257131	4.66381	140	4.9	5.7	2.10768	1
0	52	98.9	95.5714	18.5714	97.8333	115.857	74.5714	0	22.8574	6	5	65	37	0.366933	5.22937	142	4.2	5.8	2.14634	1
1	42	98.2	128.625	20.625	97.75	124.841	72.1984	0	22.8574	13	5	31.7219	30.6062	1.06	24	143	4.4	6.1	2.36283	1
1	72	97.8716	73.4	18.1667	95.8	102.333	56.6667	0.886227	9	3	2	12	9	0.01	2	141	3.5	13.4	2.31741	1
1	72	98.1	78.5	19	98.5	120.75	58	0.6	4	2	1	14	16	0.333051	5.46032	140	4.7	11.4451	2.2393	1
0	64	97.8716	115	25.6	96	124.6	68.8	0.886227	15	6	7	40	41	1.57209	8.20257	140	5.9	12.1	1.9	1
1	50	97.9	108.87	17.8095	98.0952	105.739	71.5217	0.6	22.8574	10	3.39549	48	33	0.359428	5.74236	143	4.3	13.7	2.46287	1
0	72	97.5667	110.25	22	98.6	130	61.75	0.3	27	16	2	17	33	0.400485	2	143	5	18.6	4.8	1
1	20	98.7	74	16	97.75	105	61	0	20	4	8	17	24	6.06	43.1155	142	3.9	7.4	2.00429	1
1	45	97.8716	58	19	100	124	95	0.886227	0	0	0	0	0	2.26934	43.1155	139	4.7	8.8	2.25773	1
1	71	97.8716	86.3408	19.1911	97.4016	124.841	72.1984	0.886227	23.5113	6.79016	4.19718	31.7219	30.6062	1.74503	32.8371	139	5	11.4451	3.62131	1
0	55	98.6667	82.2857	18.5714	93.1429	124.841	85.2857	0.1	9	2	3.22701	30.1497	18	0.02	2	145	5.8	6.3	1.2	1
0	31	97.8716	112	18.2857	98.8571	103.286	71.8571	0.141606	22.8574	9	3	17	23	1.11825	4.82701	144	5.5	11.3	2.20541	1
0	28	97.75	76	16.3333	95.6667	122	75.3333	1.1	7	1	5.22701	17	18	0.09	4	138	5.8	10.2	1.94393	1
0	42	97.3	67.75	16.1667	96.2727	123.667	58.5	0.6	16	9	5	39	23	0.304401	4.36111	137	4.1	9.8	2.05927	1
0	75	97.8	106	20	99	125	94.5	0	10	8	0	2	9	1.02	11	140	5.2	11.8	2.4298	1
0	71	97.8716	60.4	21.6	96.4	126.8	55.8	0.0416065	2	8	5	18	15	0.996792	3	141	4.6	10.2	2.09013	1
1	57	97.8716	71.3158	18.2632	95.6316	124.944	61.5	0.886227	19	10	9	30.1497	40	0.04	2	142	4.9	21.5	0.8	1
1	58	98.3	80.1429	15.7143	93.7143	129.143	81.7143	0	15	6	8	25	21	0.362629	2	141.061	4.4	4.9	2.28193	1
0	59	98.1	70.1667	15.8333	96.125	103.5	66.8333	0.2	6	1	5.22701	48	34	0.35	1	141.061	5.7	14.1	5.7	1
1	42	98.5667	115.5	18.4	98.6	147.7	97.6	2.1	24	6	5	55	28	0.283973	5.41053	138	4.1	5.2	2.13793	1
1	50	97.8	66.25	18.1667	98.8333	126.917	83.0833	0	24	2	2	55	46	0.78	58	144	4.2	10	2.46695	1
0	79	97.8716	86.3408	19.1911	97.4016	124.841	72.1984	0.886227	23.5113	6.79016	4.19718	31.7219	30.6062	1.74373	23.4209	138	4.3	7.8	2.25492	1
0	79	97.8716	86	20	95	107	61	0.886227	0	0	0	0	0	4.34	43.1155	139	4.7	14.9	2.19224	1
0	86	97.66	66.6667	19.6667	98.2222	91.8889	62.7778	0.6	10	4	6	37	48	5.28	31	135	6.1	7.9	2.41699	1
0	58	98.1	104	19.1911	96	130	86	0	0	10.8754	0	0	0	0.529445	11.0239	142	5.2	14.7	1.7	1
1	46	98.4	130.4	26	100	111	54.2	0	21	12	0	31	38	0.01	11	146	5.8	9.7	2	1
0	77	98.1333	89	21.6	99.2	113.8	61	0.9	10	6	3	32	32	0.13	5	140	4.8	5.2	2.19214	1
0	22	98.6	133.4	20.5	98.3	152.2	76.6	1	24	8	6	57	30	0.06	4	142	4.3	11.4451	2.1	1
1	54	97.8716	116.833	23.6667	98.1667	140.2	87.4	0.886227	47	14	3	34.3191	28.8269	1.69944	3	143	4.4	16.7	2.47777	1
1	87	97.3	102.4	25	100	98.75	52	0	15	7	0	5	5	1.51817	29.1609	141.061	4.3	22	3.62131	1
0	52	98.4	85.6667	16.5	100	136	82.8333	0.7	37	5	0	54	27	0.267783	4.18713	140.853	4.27571	8.13645	2.09545	1
0	69	97.8	78.2	18.2	95.4667	110.062	67.4375	0.3	11	8	6	49	24.3352	0.363181	5.73007	140	4	9.58254	2.29282	1
1	83	97.7	52.5	13.75	98.6667	146.5	62.5	0	7	2	2	14	27	0.02	5	143	4.2	5.6	2.22728	1
1	66	97.7	57	18.9	96.7778	103.9	53.5	0.2	13	6	5	40	26	0.395519	3	138	5.1	5.8	2.38668	1
1	46	97.8	88.8	16.5	94.8333	95.6	56.8	0	7	4	3.39549	12	8	0.432148	6.72184	144	3.6	7.7	1.8	1
0	60	98	71.5	19	97.5	137.25	51.75	0	17	4	1	36	19	0.267969	4.91138	144	4.8	9.3	2.00944	1
0	20	98.16	109.429	18.8571	99.7143	128.571	69	0.8	55	5	2	36	44	0.505384	6.11073	140.458	4.51774	10.3469	2.00955	1
0	79	97.4	145.2	16.3333	98.8	102.6	66.6	0	22.8574	8	1	13	28	0.400406	9.9327	142	3.7	5.3	2.53781	1
1	53	97.5	90.25	17	96.625	112.875	64.75	0.2	20	4	5	33	24	0.397595	4	139	5.3	4.2	2.42418	1
0	67	98.2	87.7	16.6	97.9	90.95	48.05	0.9	28	8	4	19	16	0.06	6.40346	136	4.6	5.6	2.09519	1
0	68	98.3167	70.6667	18.2222	98.2	124.841	75.4	0.7	16	6	2	9.68089	25	0.713466	5.54501	139	4.6	8.3	2.07857	1
1	63	97.8333	43.3333	15.7778	97	103.333	49.4444	0.5	4	6	7	30	41	0.484275	5.48376	137	5.2	9.6	2.22009	1
0	89	98	96.5	25.8333	95.8333	95.6667	59.3333	0	26	14	4	23	21	0.52	4	140	5.8	16.7	2.49633	1
1	82	97.8716	81.6667	18	94	112.667	65	2.04462	5	0	7	11	2	2.26934	43.1155	142	4.8	11.4451	3.6	1
1	62	98.5	82	20.3333	97.6667	120	80.3333	0	11	2	3	36	4	0.82	19	139	4.8	13.4	2.35944	1
1	69	98	59.5	18	99.8333	112.143	52.5714	0	11	5	1	58	26	0.352332	5.27532	139	4.7	15.2	2.35469	1
1	72	98.1	77.5	20.5	98	146.167	63.6667	0.6	9	9	5	26	9	0.07	10	144	4.6	6.9	2.16165	1
1	74	98.1	43.7	17.3	97.5	107	62.9	0.6	9	3	4	29	20	0.50055	5.77735	141.298	4.43772	7.84654	2.29073	1
1	71	98.15	66.8333	16.1667	98.1667	121	70.3333	0.2	17	5	4	26	25	0.401758	2	141	3.7	9.5	2.31882	1
1	78	97.4	140.2	20.2	99.6	108.8	67.4	0	26	7	1	21	19	1.75	30	136	4.9	14.1	2.72612	1
1	57	97.6	86	20	99.1667	130.333	74.6667	0	8	0	5	9	13	0.443585	6.32482	143	4.3	14.1	2.3602	1
0	71	98.4	70	16.75	95.5	102.25	61.5	1.2	17	6	3	4	5	0.72	5.64696	139	4.4	14.5	2.01114	1
1	70	97.15	68.6	15	96.8	110.4	62.4	0.444621	8	3	4	29	25	1.11	48	139	4	8.9	2.46049	1
1	61	97.8716	52.4	12.8333	98.75	79.8333	55	0.886227	30	2	5	43.4028	24.3352	2.26934	43.1155	143	5	14.5	2.1	1
1	72	98.9	79.8	19.1911	99	75.4	58.8	0	3	1.08525	2	20	38	0.453719	9.32777	141.061	5.1	21.8	4	1
0	19	98.3222	102.158	20.2353	99.4706	114.125	69.5625	1.8	22.8574	15	3	48	45	0.56079	8.14379	140.383	4.47998	9.65298	1.9282	1
1	74	98.1	122.286	17.7143	98.2857	122.286	73.4286	0	40	4	4	43	41	0.512319	6.84188	144	4.4	3.4	2.56721	1
0	88	98.05	90.4286	19.1911	100	134.286	59.1429	0.1	29	14	0	32	53	0.09	3	140	4.9	6.9	2.26217	1
1	46	98	69	17.5	98.5	98.5	63.5	0	8	1	1	3	9	5.37	43.1155	138	4.2	13.6	2.27833	1
0	63	97.8	126	22.125	95.875	126.167	81.1667	0.8	10	7	5	29	23	0.14	2	138	5.4	11.4451	2.9	1
0	60	97.7667	90.3333	22	99	103.667	61.3333	0.9	11	6	3	11	17	0.418293	5.51909	136	5.6	10.9	4	1
0	83	97.4	112.444	20.5556	94.5556	87.2222	64.2222	0	25	9	5	21	31	0.596729	11.1042	148	4.2	6.2	2.62137	1
0	19	98	121	16	100	125	88.6667	0	2	4	0	15	10	0.405542	5.99623	140	3.9	7.4	2.08823	1
1	61	97.8716	86.3408	19.1911	97.4016	124.841	72.1984	0.886227	23.5113	6.79016	4.19718	31.7219	30.6062	2.26934	43.1155	141	3.4	10.7	3.62131	1
1	71	98.1333	117	19.5	97	98.625	46.5	1.5	22.8574	6	4	31	12	0.424352	7.79878	139	4.6	9.1	4.9	1
0	56	98.1	67.6	17.3	97.7	107	65.1111	0.3	16	7	5	39	23	0.326576	4.62391	140.968	4.34592	7.81377	2.13971	1
0	54	97.475	73.5	18.25	99.1667	123.625	70.625	0.9	22.8574	7	2	15	10	0.386111	5.24357	140.893	4.33738	7.89351	2.1246	1
0	89	97.7	86.3408	16	96	162	85	0	23.5113	0	0	0	0	2.26934	43.1155	141	4.4	8.9	2.21549	1
1	57	97.7	70.7778	16.6111	97.2778	115.667	71.9444	0	51	8	6	47	52	0.624043	5.00521	140	4.1	5.9	2.50958	1
1	71	98.3	125	20.875	100	110.625	72.1984	0	23	6	0	29.4028	8.82691	0.43647	4	142	3.5	5.8	2.53809	1
0	35	98.2	105.286	18.1429	96.5714	127.429	84.7143	0.8	30.4605	8	6	45	43	0.257756	4.90477	139	4.5	7	2.12332	1
0	86	97.6	67	16.25	97.6667	168.25	66	0	12	7	3	33	29	0.294834	5	140	5.4	8	2.08635	1
1	71	98.2	101.571	18.2857	95.5714	131.857	84.2857	0	43	2	1	40	38	0.11	8	142	3.9	8.5	2.54946	1
1	66	97.5333	64.3333	16.3333	99	111.167	73.5	0.5	8	6	0	36	17	0.386155	5	138	4.5	5.2	2.45624	1
1	78	97.75	64.5	16.1667	98.2	148.167	73.75	0.5	16	6	4	30.1497	34	0.336157	5.96368	138	4.1	9.7	2.29691	1
1	78	97.86	65	16.4615	97.8462	142.231	76.6923	1	26	8	5	53	36	0.337007	6.78399	141	4.3	6.9	2.33133	1
1	78	97.8716	86.3408	19.1911	97.4016	124.841	72.1984	0.886227	23.5113	6.79016	4.19718	31.7219	30.6062	1.88457	26.2298	141.059	4.53338	11.2721	2.42821	1
1	55	97.8716	128.5	22.25	95.75	134.75	71	0.886227	26	9	2	36	26	1.10422	1	140	3.7	5	2.39444	1
1	76	97.875	61	17.8182	95.5455	133	68	0.5	25	5	7	56	38	0.313303	5.15475	141.288	4.3614	8.7004	2.36904	1
0	52	98	81	19.3333	98.6667	127.667	66.6667	0	39	2	3	16	24	0.397283	5.23312	142	4	7.2	2.12229	1
1	76	98.2	64.8	15.2	98.4	156.8	86	0	34	6	3	1	26	0.352879	6.34591	148	4.9	11.4451	1.4	1
1	65	98.8	94.5	20	96.5	123	76.5	0	11	0	3	8	7	2.26934	19	142	4.65406	13.4	3.62131	1
0	52	98.05	61.25	15.25	99.125	132.333	78.8333	0.6	22	6	1	48	15	0.270345	4.40769	140.945	4.23643	7.12505	2.05967	1
1	62	98.9	107.667	17.3333	94.3333	124.667	79.3333	0	4	2	1	29	8	0.415719	6.28385	147	4.6	17.5	2.2753	1
1	59	97.9	64.2727	15.4545	97.8182	121.545	80.8182	0.2	18	7	4	46	27	0.378526	5.8045	140.667	4.28223	7.56077	2.3952	1
1	53	97.8716	86	16	100	152	95	0.886227	0	0	0	0	0	2.35	43.1155	142	5.2	8.7	2.17309	1
0	77	97.75	69.8333	19.5	98.8333	127.5	71.6667	0.1	13	5	1	20	15	0.379227	4	141	4.8	13.7	1.9	1
1	74	98.2	99.4286	19.1911	92.5	108	62	0	17	9	5.22701	47	21	5.7	46	140	5.1	19.6	3.5	1
0	70	97.8716	86	18	96	141.5	66	0.886227	4	4	0	9	8	1.12135	19.0552	134	4.8	17.2	2.01542	1
0	38	98.475	75.5	15.3333	98	105.833	60.3333	1	18	6	3	19	22	0.332601	4.90493	144	4.3	9.7	1.86835	1
1	68	97.4	64	18	97	144	62	0	0	0	0	0	0	0.19	5.34614	136	5.4	9.3	2.2399	1
1	41	97.825	65.7	16.6	98.5714	125.8	80.4	0.3	28	9	3	52	37	0.339303	6.80516	141	3.8	6.8	2.35012	1
1	44	98.35	127.5	19.1911	98	122.3	85.4	1.6	11	7.91475	5	35	21	0.365101	3	141	5.3	9.4	2.2509	1
0	83	98	66	15.6667	97.6667	154.143	64.1429	0.2	45	6	7	43	30	2.96	43.1155	146	4.6	13	2.08129	1
1	31	97.8716	91.75	15	98	79.75	51.5	0.886227	17	11	2	17	40	1.47901	1	140	4.1	10.5	0.8	1
1	54	97.9	62.25	15.75	98.75	100	63.25	0	13	9	3	4	13	0.03	2	137	4.4	8.1	2.29896	1
1	75	97.65	69.6667	15.8333	97.6667	92.5	52.8333	0.1	12	6	5	8	23	0.02	3	149	5.9	12.4	3.7	1
1	67	98	56.5	18	97.4016	169.941	88.7059	0	9	0	4.19718	59	45.7793	0.52	9	146	5.5	20.7	5.2	1
0	43	97.4	63.5	16	98.5	122.5	82.75	0.4	5	0	4	21	48	0.352	2	138	4.3	5.2	2.19	1
1	60	96.8	61	17	96.6667	143.667	73	1.54161	14	2	4	42	35	0.322083	3	141	4.7	7.8	2.33263	1
0	39	98.5	102.625	21.5	97.75	103	62.875	0	41	6	3	51	26	0.439112	5.97543	143	4.6	15.6	2.1987	1
1	59	97.9	92.6667	15	94.5	103.4	75.2	0	30	6	3	29	36	0.418138	6.4687	136	4	7.3	2.52755	1
0	61	97.5	79.5	22.8333	96.5	117.833	66.3333	1.04462	39	14	6	33	30	1.37219	2	143	4.7	6.1	2.26688	1
0	64	97.9667	65.1667	17	97.6	115.143	71.1429	0.1	14	2	5	34	24	0.33816	4.56154	142	4.7	11.4	1.3	1
1	49	97.7	66.2	16.4	98.6	134.4	82	0	9	2	2	16	39	0.37657	2	140	4.7	10.1	2.31793	1
1	61	97.8716	86.3408	19.1911	97.4016	124.841	72.1984	0.886227	23.5113	6.79016	4.19718	31.7219	30.6062	2.66	11	140	4.2	23.1	2.34826	1
1	81	98.2	105	19.3333	99.3333	92.3333	49	0.4	13	2	1	9	11	0.12	11	140	4.2	18.9	2.41165	1
1	70	97.7	87.5714	21	95.7143	126.143	67.4286	0.2	17	11	3.39549	25	26	0.396649	2	133	5	19.8	2.45142	1
1	56	97.65	108.4	19.4	96	126.8	87	1.1	14	5	3.39549	27	11	0.67	44	138	4.5	11.4451	2.4	1
0	61	98.6	133.143	20.5714	96.5714	118.857	67.8571	2.2	10.5395	7	5	41	35	0.324735	5.09808	133	3.6	10	2.01505	1
1	50	97.8716	73	12	99	161	72.1984	1.64161	0	0	0	0	46.7793	1.37155	2	140	4.7	7	1.89433	1
1	83	98.2	74.5	16	97.6667	123.833	69.3333	0.8	16	6	3	22	20	0.384929	5.6919	140	4.3	7.3	2.29571	1
1	58	98.2167	84.3333	17.7778	96	136.556	75.5556	1.1	41	4	4	34	24	0.27	18	144	4.6	15.3	2.22584	1
1	40	97.8716	130.333	19.1911	99	141	102.333	0.886227	56.0508	6.50135	2	5	44.7793	1.38046	11.0168	145	4.65406	11.4451	2.45629	1
1	67	98.5333	83.125	16.3125	96.8125	102.75	56.1875	0.4	15	7	11	58	30	0.349552	5.2728	143	6	16.4	2.26895	1
1	39	98.4	101.5	14	98.5	144.5	87	0.6	9	4	1	1	0	0.324457	2	143	4.4	6.5	2.04569	1
0	91	99.2	121.75	25.3	96.0909	94.2143	66.6429	0.841606	22.8574	4	6	34	51	0.09	7.28887	139	3.9	4	2.34074	1
0	43	98.1333	88.25	21	99.5	119.25	74.75	0.5	23	4	1	19	36	0.318989	4.44235	140.144	4.31198	9.01175	2.13712	1
0	87	97.8667	80.7143	16.2857	97.7143	147	69.1667	1.4	19	4	5	30.1497	40	0.28	11	141.061	4.4	10.9	2.07237	1
0	50	96.85	131.714	18.5714	98	99.5714	72.5714	0.144621	54	8	4	15.4028	38	0.6883	4.93656	141.185	4.39229	9.4006	2.59263	1
1	27	98.1	87.7273	16.8182	95.6364	103.818	51.0909	0.2	11	6	5	48	35	0.39981	6.19718	141	3.8	13.4	1.7	1
0	56	97.975	67.2222	15.4444	98.8889	125.667	74	1.5	15	4	4	42	33	0.281232	4.78595	140.834	4.27981	7.43615	2.00495	1
1	64	97.75	75.5	19	98.5	113.5	66.5	0.1	5	2	1	7	3	4.08	43.1155	139	4.4	11.3	1.6	1
0	65	98.3	62.25	16.0312	95.9062	115.156	68.4062	0.8	14	8	4	30.1497	48	0.52	8	136	4.3	8.6	2.07871	1
1	59	98.2	70.75	18.3333	96.1667	126.833	70.25	0.9	28	7	4	69	36	0.303199	6.03396	141.012	4.53264	8.68993	2.29984	1
1	43	98	119.3	19.1911	97.4016	113.9	54	0	26	6.79016	2.22701	62.3191	41	0.03	9	146	5	12.2	6.8	1
1	49	98.75	90.4286	17.4286	94	124.571	84.1429	0.741606	15	2	4	19	21	0.481219	1	138	4.2	6.2	3.9	1
0	69	98.1333	71.6667	20.3333	99	97.3333	66.3333	0.8	52	3	0	21	41	0.672026	6.26768	139	4.7	10	2.6	1
1	87	97.8716	63.5789	22.45	96.1579	96.7143	60	0.886227	32	6.50135	11	62	35	2.26934	4	141.061	4.7	14.1206	3.38731	1
1	63	97.8	72.5	26	96	86	46.5	0	1	4	8	4	25	0.17	4	136	4.65406	6.3	2.43337	1
0	91	97.8716	108.667	19.1911	95.7333	107.5	72.4286	0.741606	21	6.79016	10	38	58	1.4934	11.5787	136	4.65406	11.4451	3.28154	1
0	42	97.7	75.75	16.75	98	99.25	53.5	0	8	8	3	5	11	0.378077	5	141	4.1	3.7	2.0709	1
1	67	98.12	56.7692	15.3846	96.0769	126.538	54.5385	0.5	17	6	7	46	29	0.243783	5.23109	140.98	4.5178	8.23706	2.15896	1
1	64	97.9	94	16	95	136	73	0	0	0	0	0	0	4.86	3	133	3.7	7.5	2.27594	1
1	73	97.8716	110	25	93	121	63	0.886227	0	8.87541	5.97017	0	0	2.29249	1	138	3.6	13.6	2.35101	1
1	36	98.4	128	26	96	127	84	0	52.0508	9.87541	0	0	0	1.43323	6.88858	138	4.5	11.2	2.41136	1
0	77	97.8	109	16	98.6667	122.8	68	0.6	48	4	1	57	23	0.485003	5	145	4.5	5	2.35537	1
1	46	97.8716	86.3408	19.1911	97.4016	124.841	72.1984	0.886227	23.5113	6.79016	4.19718	31.7219	30.6062	2.26934	43.1155	145	5.6	18.6	3.3	1
0	70	97.8716	99.25	17.75	99.5	97	53	1.64161	45	7	2	38	33	1.86	50	141.061	4.65406	11.4451	3.62131	1
0	75	98.3	103.615	17.7692	99.25	104.538	53.8462	0.8	22.8574	7	3	27	24.3352	0.61	6	149	4.6	14.4	2.15259	1
0	91	98.025	50.4	14.4	97.2	116	61	0.1	11	6	2	24	17	2.26934	43.1155	142	5.4	16.2	2.18068	1
1	58	97.8716	86.3408	19.1911	97.4016	124.841	72.1984	0.886227	23.5113	6.79016	4.19718	31.7219	30.6062	1.75	43.1155	138	4.1	9	2.33075	1
0	61	97.85	117.667	17.8333	99.5	121.833	71.6667	0.3	20.4605	15	2	31	31	0.382777	5.31751	143	4.4	5	2.27824	1
1	76	98.1	69	16	96.5556	132.111	75.1111	0	16	5	3	36	35	0.355197	6.43576	139	3.9	6.1	2.38324	1
0	46	98.5	106.211	17.1053	98.2222	105.389	61.8333	0.2	22.8574	14	5	30.1497	47	0.571683	5.71296	140	4.7	13.4	2.09831	1
1	85	98.4	69	17	97.4016	146.5	69.5	0	0	0	4.19718	5	7	0.41	8	137	4.6	5.8	2.16279	1
1	85	97.6	96	15.8	99.4	134.167	91	0.3	5	3	3	19	24	4.58	43.1155	141.061	4.65406	11.4451	0.9	1
1	55	97.8333	70.375	18.875	97.5	113.125	75.625	0.8	25	4	2	39	42	0.457135	2	140	4.5	6.6	2.41725	1
1	39	98.2	93.5	19	94.8571	115	66.75	0.2	31	7	6	27	36	0.388468	6.51869	140.791	4.42012	9.85049	2.28414	1
1	50	97.8716	70.5	16	97.5	121.5	73	0.886227	1	0	1	3	2	0.4	18	140	4.3	8.1	2.16024	1
1	59	98	63.4444	14.625	98.6	134.143	81.2857	0.2	28	6	2	52	18	0.324713	5.58968	140.68	4.29552	7.56077	2.33322	1
1	18	98.9	96	16	97.3333	107	58.6667	0.4	23	8	3	9	2	0.508901	9.03267	140.318	4.38492	9.20808	1.92709	1
1	88	97.8716	86.3408	19.1911	97.4016	124.841	72.1984	0.886227	23.5113	6.79016	4.19718	31.7219	30.6062	2.26934	43.1155	142	4.8	11.2	2.47258	1
1	67	98.1333	84.1818	18.2	99.0909	165.333	94.3333	0.6	9	5	4	31.7219	22.8269	0.5	2	143	5.3	17.7	1.2	1
0	65	97.675	104.143	20.5	98.7857	98.5385	70.8462	0.8	55	13	5	26	32	0.597635	6.05746	141	4	5.3	2.42498	1
1	83	98.1714	89.4444	19.7778	96.3333	135.222	61.1111	1.3	33	10	6	41	22	1.78	32	143	4.4	6.8	2.26718	1
1	27	97.7	102.8	17.4	94.8	103	57.75	1.2	17	5	2	13	15	0.408816	8.70135	136	3.9	9.3	1	1
0	81	98.75	63.3333	19	98.3333	130.333	57.6667	1.1	6	4	1	11	17	0.24039	4.99357	143	4.9	5.9	1.86774	1
0	50	98.7	127.143	20.4286	99.2857	125.429	65.8571	0	28	6	2	43	34	0.302468	3	138	4.8	13.7	2.12924	1
0	56	97.975	59.1667	16.25	98.9167	117.25	74.4167	0.3	35	6	3	27	32	0.337492	4.51061	140.947	4.21176	7.13429	2.16475	1
0	72	97.8716	100	19.1911	93	110	70.3333	0.886227	9	6.79016	7.97017	9	45	0.03	14	144	4.9	0.9	3.62131	1
1	52	97.35	81.6667	17.3333	98.3333	119.333	83.8333	0.7	42	6	3	10	9	0.526038	4	139	4	4.4	2.4575	1
0	65	98.1	110.25	21.2857	95.5	121	70.8571	0	22.8574	7	2	30	29	0.375315	5.4517	136	4.2	7.4	2.31886	1
1	66	97.4667	113.545	23	98.5455	161.7	95.9	1.4	17	14	5.22701	21.3191	31.8269	1.28874	2	145	4.65406	10.4	1.2	1
1	62	98.8	89.6667	19	94	122.667	58.3333	0	9	7	2	25	5	0.385667	6.4003	137	4.7	9.5	2.15706	1
0	91	97.8716	86.3408	19.1911	97.4016	124.841	72.1984	0.886227	23.5113	6.79016	4.19718	31.7219	30.6062	5.55	20	142	5.7	15.8	3.4	1
1	47	98.6	59.7143	16.5714	98.4286	134	85.7143	1.9	14	5	4	36	30	0.309729	5.48913	138	4.1	6.6	2.01294	1
0	82	98.4	91	21.1667	98.1667	122.4	76.2	0.2	11	12	5	33	34	0.13	13	136	4.9	4.6	2.27954	1
1	69	97.8716	81.6	19.1911	96	147.2	63.2	0.886227	26	3.91475	8	47	21	1.18969	17.1857	142	4	11.4451	2.21809	1
1	69	97.8716	83	19.1911	94	112	56	0.886227	0	6.79016	4.97017	0	0	2.44	24	140	3.8	16.5	2.22922	1
0	53	98.24	83	15	98.5	136.875	74.5	1.2	30	7	3	26	18	0.293871	4.97012	140.984	4.33009	8.07845	1.92841	1
1	77	97.8716	103	19.1911	94.5	111	56.5	0.886227	4	6.79016	3	4	5	0.16	3	139	5	12.2	6.2	1
0	46	97.8	72.8	16.2	99	110.8	68.8	0	15	3	2	25	30	0.38819	4.85231	140.324	4.20887	7.38126	2.16783	1
1	55	98.4	63.2	17.4667	99.2667	136.133	79.8	0	16	8	2	54	27	0.346975	5.95025	140.613	4.32582	7.26177	2.26438	1
0	83	97.8716	62	13	96	139	71	0.886227	0	0	0	0	0	1.84535	24.6175	141	4	8.4	1.99093	1
0	68	98.3	73	17.6667	97.4016	132	65	0	13	4	4.19718	40	32	0.298152	4.75161	135	4.4	13.6	2.08658	1
0	69	97.5143	63.1	14.7778	98	124.75	55.375	0.944621	41	5	8	25	7	0.362755	4.85945	144	3.6	10.5	2.2	1
0	68	98.6	107.688	16.375	97.875	145.938	72.1984	0	22.8574	4	4	62	29.8269	0.304211	5.01411	143	3.9	8.80335	2.10482	1
0	68	97.65	106.875	14.5	98	154.75	95.25	0.5	38	7	4	35	19	0.279772	6.07307	144	4.2	5.2	2.27267	1
1	61	98.85	111.333	22	96	139.667	75	1	31	14	7	24	5	0.644498	7.89832	137	4.5	9.5	2.14021	1
0	68	97.75	76.6	19.2	97.4016	115.2	49.2	0.5	12	6	5.22701	30	31	0.35777	5.3146	145	5.5	5.3	2.1233	1
1	69	97.8716	105.091	20.8	95	123.636	67.6364	0.341606	44	6.50135	6	30.1497	33	1.28076	12.6012	142	4.3	22.1	2.49136	1
1	61	98.75	122.9	24.3	96.1111	123.222	66.4444	1.3	50	4.91475	7	30	32	1.46396	3.28736	140	4.4	21.4	4.5	1
0	45	97.8333	66.2143	15.3846	98.0769	112.714	73.0714	1	27	8	4	52	27	0.340511	4.84741	141	4	6.6	2.11519	1
1	76	97.6667	61.2222	19.125	98.75	123.875	55.625	1.3	52	7	5	37	30	0.680928	12.3515	145	4.3	8.5	2.31957	1
1	73	98	99.5625	14.375	97.125	95	62.6875	0	22.8574	8	4	35	32	1.21	43.1155	140	4.2	8.6	2.5274	1
0	50	97.8716	86.3408	19.1911	97.4016	124.841	72.1984	0.886227	23.5113	6.79016	4.19718	31.7219	30.6062	1.64472	19.6045	142	5	9.6	2.11918	1
1	46	98.9	85.5	12	99.5	142.5	98	0	1	0	1	1	18	0.347171	5.58478	139	5.2	18.1	2.07659	1
0	42	97.8	73.1667	15.8333	99.1667	132.5	78.1667	0	7	4	2	22	23	0.326955	5.08305	140	3.7	5.3	2.07008	1
0	80	97.4	88.5	18	97.5	162	77	0	3	0	1	0	0	1.06	26	143	4.2	9.2	2.15882	1
1	58	98	67.5	13	97.5	143	93.5	0	11	2	1	26	3	0.341998	2	139	5	5.2	2.28975	1
0	79	97.2667	104.667	23	99	91.6667	47	0.4	19	12	4	43	19	0.05	19	146	5.3	11.4451	2.5	1
1	80	97.525	70.5	21.375	97.75	128.5	57.875	0.9	12	12	4	22	21	0.423438	7.03221	141	4.4	6.9	2.33975	1
1	81	97.8716	75	17	96	122	62	0.886227	0	0	0	0	0	2.26934	43.1155	142	4.6	16.9	2.25399	1
0	61	97.9667	70.5	16.1667	97	125.6	73.6	0.9	25	6	2	52	35	0.290015	5.28881	141.095	4.30817	8.10184	2.14815	1
1	44	98.35	103.25	19	96.25	147	91	0.5	43	8	3	23	24	0.524202	5.90927	138	3.8	5.9	2.27352	1
0	51	98.75	126.333	19.8333	99.1667	115.667	72.8333	0.9	35	4	3	28	23	0.351805	4.95834	143	4.1	8.2	2.09077	1
1	67	97.5333	88.8333	18.3333	98	161.2	69.4	0.1	37	11	3	40	28	0.24	11	141	4.8	7.7	2.34471	1
1	66	98.3	64.5	16.5	95.5	118.5	68.5	0	8	2	1	36	39	0.395836	5.33995	141	3.9	8.4	2.33119	1
1	72	97.8716	86.75	19.25	97.75	159.75	90.25	0.886227	12	10	2	11	28	0.88	44	143	4.8	15.3	3	1
0	86	97.8716	105.25	25	94	141.5	65	0.886227	41	13	4.97017	24	6	1.63014	3	141	4.1	2.9	2.25227	1
0	60	98.1	92	16	99	129	70	0	0	0	0	0	0	2.17	43.1155	142	4.1	7.8	2.03839	1
1	52	97.8716	86.3408	19.1911	97.4016	124.841	72.1984	0.886227	23.5113	6.79016	4.19718	31.7219	30.6062	1.67214	23.279	144	3.9	21.2	3.7	1
1	52	96.99	136.25	20.4286	93.6667	100.857	60.7143	0.02	22.8574	8	8	51	20	0.499697	4	142	4.2	11.7	2.2	1
1	52	97.85	75	16.0714	97.3571	124.841	84.8	0.1	55	9	5	13.6809	30	1.00076	5.13557	140.674	4.3661	8.15112	2.41934	1
1	64	97.8716	85.3333	18	98.3333	103.667	60.6667	0.886227	8	4	1	4	9	1.35387	15.8847	141	5	9.4	2.29677	1
0	70	97.8716	110.857	25.5714	93.1429	144.333	75.3333	0.886227	11	9	10	68	34	1.48786	3	145	5	18.2	1.5	1
1	74	97.8716	86.3408	19.1911	97.4016	124.841	72.1984	0.886227	23.5113	6.79016	4.19718	31.7219	30.6062	2.20684	33.2865	139	4.8	18.8	2.4042	1
0	82	97.8716	86.3408	19.1911	97.4016	124.841	72.1984	0.886227	23.5113	6.79016	4.19718	31.7219	30.6062	2.26934	43.1155	140	4.6	12.5	2.2654	1
1	60	96.9	81.1667	17.5	99.6667	147.833	67.5	1.44161	26	4	1	42	22	0.311577	5.30628	144	4.4	2	2.3161	1
1	63	98.8	54	16	99	128.5	73.5	0	0	0	0	13	1	0.74	3	140	4.3	9.8	2.08386	1
1	63	98.2	64	16.6667	100	139.333	85.3333	0	6	8	0	10	10	0.92	39	140	4.3	10.4	2.24832	1
0	37	97.6667	78.7692	14.6923	98	109.308	64.6923	1.2	23	8	5	14	25	0.355826	5.23696	139	4.65406	10.1	1.99194	1
1	63	98.7	55.5	14.5	96.5	121	76	0	1	1	1	10	10	0.32	17	140	4.6	10.6	2.15564	1
0	68	97.9167	72.1	17.5	97	136.889	74	0.9	32	6	6	55	27	0.274315	5.27819	141.337	4.41062	8.15381	2.14506	1
0	64	97.8716	93	21.6667	95.6667	138	70	0.8	21	8	11	42	48	0.954615	1	141	4.8	13.7	2.15785	1
1	81	98.3	75.3333	19	93.3333	140.667	44.3333	0	15	2	5	13	1	0.12	6	144	4.8	6.5	2.10828	1
0	33	97.7	78	17	99.75	117.5	68.5	0	6	11	1	15	10	0.366002	4.6645	140.027	4.28249	7.853	2.05527	1
1	45	97.6667	75.5	16.8333	99.6667	129.333	58	0.4	5	8	1	47	47	1.43	7	140	4.4	10.5	2.22486	1
1	58	98.6	81.5	16	93	123.5	76.625	0	41	7	5	43	53	0.754877	3	141	4.5	17	1.6	1
0	69	97.8716	86.3408	19.1911	97.4016	124.841	72.1984	0.886227	23.5113	6.79016	4.19718	31.7219	30.6062	1.90336	3	140	4.4	11.0462	2.20599	1
1	75	97.6333	77.7143	17	97.5714	102.857	55	0.6	28	3	1	57	56	0.04	16	139	4.8	3.4	2.53828	1
1	61	97.8716	86.3408	19.1911	97.4016	124.841	72.1984	0.886227	23.5113	6.79016	4.19718	31.7219	30.6062	0.19	30.9956	139	4.65406	20.7	6.5	1
1	87	98.1	39.75	17.8	99.4	120.4	58	0.4	8	9	3	11	25	2.51	43.1155	139	4.4	9.1	2.243	1
1	89	97.8716	77.1667	21.6667	97.4016	114.286	62.2857	0.886227	21	4	0.227009	42	31	0.02	14.5233	141.061	4.3	7.1	2.5123	1
1	53	98	76.75	14	99	129.25	83.5	0	1	3	0	6	10	0.370801	2	140	4.2	8	2.2584	1
1	70	97.8716	42	14	97.4016	106	81	0.886227	0	0	7.97017	40	50	2.26934	43.1155	141.061	5	17.5	7.8	1
0	80	97.8716	86.3408	22	97.4016	152	73	0.886227	23.5113	0	4.19718	0	0	1.49947	43.1155	138	4.4	12.1	2.07664	1
0	73	98.0333	76.8571	18	98.4286	131.263	91	0.2	4	0	3	28.6572	11	0.32086	5.82531	142	3.9	6.3	2.26132	2
0	68	97.72	69.6	16.4	96.6	144.6	76	1	7	2	8	22	14	0.32957	5.32858	133	3.8	8.3	2.01238	2
0	68	98.1	85.5	16	100	132	89	0	3	2	0	62	22.1005	0.308998	3	139	4.2	6.3	2.29753	2
0	53	98.7	111.25	21.75	98	137.5	78.75	0.8	7	1	0	40	6	0.13	3	136	3.6	9	2.02265	2
0	53	97.975	88.6923	16.3846	97.4167	122.308	67.5385	0.9	15.8852	7	4	59	28	0.320614	1	140	4.5	9.8	2	2
0	53	98.2	70	15	100	137	74	0	0	2	0	30	0	0.412701	1	140	3.9	7	1.97005	2
0	53	98.1	81.3333	16.6667	99.6667	108	58.25	0.2	13	1	1	32	11	0.319941	1	139	3.4	9.4	2.0844	2
0	53	97.8	71	18	99	117	59	0	0	0	0	0	0	0.537767	2	138	4.3	10.1	2.03763	2
0	86	98.05	65.25	18.0401	97	122.5	52.5	0.1	3	10	0	10	13	0.312469	5.03929	140	4	9.07319	2.10589	2
0	63	98.1	88.5	18	99	155.5	70	0.2	1	0	2	3	8	0.270704	4.71529	137	3.9	9.2	1.9291	2
1	57	98.2	93.25	17.75	98.5	139.5	79.375	1	21	6	3	50	36	0.29728	4	140	4.9	9.71563	1.8	2
1	48	98.65	59.6667	16.6667	99.3333	117.333	79.6667	0.1	5	2	2	10	7	0.733949	14.0638	141	4.1	12.5	2.14089	2
1	80	97.36	75.8182	20.7273	99.0909	113.091	65.8182	0.9	41	5.88835	3	29	25	0.733949	14.0638	145	4.52145	10.4	2.56134	2
1	59	98.0333	64.8571	17	99	105.143	67	0.6	29	9	2	24	21	0.37745	2	141	4.6	5.6	2.32682	2
1	59	97.8	91.1333	15	96.0667	89.9333	62.8667	0.5	32	8	8	21	36	0.597211	6.05852	145	3.8	6.2	2.44652	2
1	59	97.5	71	18	98	98	51	0	0	0	0	0	0	0.695764	5.88118	145	3.8	6.2	2.34357	2
0	73	98.1	83.2	20	96.2	139.6	68.2	0	12	5	2	13	10	0.03	7	142	3.9	5.1	2.11659	2
0	54	97.4333	105.167	16.3333	95.1667	141.167	89.5	0.8	6	6	7	23	38	0.29	9	142	4.9	5.1	2.21333	2
0	70	98.2	97.7143	19.1429	98.2857	108.143	61.1429	0.2	3	8	4	9	14	1.39	14.0638	145	5.3	7.3	2.15725	2
1	50	97.65	104	18.1667	96.4	129.167	80.8333	0.7	24	4	6	33	46	0.08	9	137	4.3	9.5	2.42118	2
0	79	98.057	78.6	20	95.2	135.4	53.2	0.100008	9	5	7	39	16	0.221637	5.43599	139	4.2	8	2.08832	2
1	79	98	77.5	22.5	98	179.5	76	0	7	3	0	71.388	40	0.04	5	138	4.6	9.3	2.33707	2
1	60	98.325	53.9545	14.8636	98.5909	117	52.7143	0.8	15	5.42608	5	63	38	0.466088	3	140.749	4.8	11.9	2.12068	2
1	60	98.057	105.6	19.2	98	110.9	70.8	1.00001	15.8852	10	3	26	25	0.382267	2	140	4.52145	9.71563	2	2
1	60	98.25	65.2	15.9	97.9	127.6	57.4	0.3	25	7	3	26	39	0.270766	2	140.749	4	13.4	2.15881	2
1	60	97.95	79.3333	17.3333	98.3333	115.333	58.6667	0.5	28	2	4	16	18	0.34033	3	140.749	5.7	16.9	2.25703	2
1	60	98.6	82	16.75	99.5	158	77.75	0.6	9	5	2	18	43	0.295435	2	137	4.52145	9.71563	2.0506	2
0	77	98.15	92.5556	17.5	96.5714	129.125	71.125	1.3	15.8852	4	5	32	32	0.275211	5.08994	143	4.9	7.6	2.10983	2
0	58	98.4	92.1667	19.3333	99.5	111.167	59.1667	0.516274	12	4	1	69	57	0.31	6	142	4	16.3	2.17834	2
1	37	97.8	79.5	20	97.75	137.5	85.5	0.2	28	11	2	12	8	0.38743	6.51155	139	4.9	16.2	3.6	2
0	56	98.0333	74.4286	17.5714	97.5714	103.571	64	0.1	21	7	5	27	25	0.358864	5.0546	140	3.9	6.5	2.18251	2
0	56	98.04	95.3333	17.3333	96.5556	107.667	68.4444	1	13	2	5	35	26	0.327984	4.99454	141	4.3	5.2	2.14642	2
1	44	98.15	61	14.3333	99	123.333	59.6667	0.5	15	1	3	10	4	0.342892	2	139	5.2	12.8	2.01179	2
1	73	98.35	83.2	16.3333	97.0714	148.133	70	0.9	15.8852	14	3	28.6572	36	0.692772	3	138	4.1	7.1	2.14762	2
0	24	97.95	79.25	18.5	98.75	144	83.75	0.7	9	2	1	41	47	0.02	5.9593	145	4.4	12	1.98463	2
0	65	98.2	74.5	15.5	99.5	118	79.5	0	3	1	1	2	1	0.380833	5.33884	134	5.5	6.8	2.12116	2
1	53	98.057	109.667	18	97.5375	88.7778	58.6667	1.70001	12	0	4.43553	18	22	0.03	2	141	5.5	11.8	2.3	2
1	51	98.25	67.4286	15	98.4286	122.143	79.5714	0.1	26	5	2	21	18	0.393985	1	138	4.2	8.9	2.26236	2
1	72	97.45	86	17.5	97.5	112.25	56.5	0.5	8	1	1	15	14	0.01	3	142	4.8	8.7	2.40113	2
1	72	98.775	95	19	97.75	129	64.5	0.900008	4	6	3	11	25	0.07	5	137	4.7	11.5	2.1129	2
1	73	98.1	71.5	16.5	98.8333	119.833	63.5	0	11	6	4	21	16	0.77	14.0638	140	4.5	5.8	2.29927	2
1	78	97	62.2	18	94.8	146.8	86.6	0	20	0	2	41	45	0.733949	14.0638	140.749	5.5	9.71563	2.80185	2
1	78	97.9	61.6667	20.3333	100	143.667	88.6667	0	13	3	0	30	21	0.01	3	143	3.8	8.5	2.46284	2
1	63	98	66.5	17.5	97.75	147.5	75.25	0.5	24	2	4	24	10	0.294262	5.6243	136	3.8	7.94162	2.18629	2
0	51	98.75	88.3333	18	100	142.333	98.6667	0.3	8	0	0	23	26	0.283408	4.45943	140	4.3	9.71563	2.05529	2
0	73	98.35	88.3333	19.3333	96.6667	141	75.5	1.3	16	8	7	24	40	0.16	2	144	4.6	7.9	2.02317	2
0	73	98.327	94.25	18.75	97.25	110	71	0.254	17	10	2	8	15	0.04	7	149	4.8	8.8	2.22253	2
1	87	97.55	70.7143	19.7143	100	97	62.1429	0.1	8	6	0	27	26	0.16	6	141	4.1	9.1	2.62686	2
0	47	98.875	78.6667	17.3333	98.3333	142.333	60.1667	0.300008	10	2	7	51	31	0.244599	4.61311	140.749	4.52145	9.71563	1.3	2
0	47	98.4333	103.5	16.5	99.25	171.5	88	0.8	4	4	2	20	24	0.09	5	142	4.3	7.7	1.83013	2
0	47	98.2	97.8333	17.6667	98.5	178.667	87.6667	0.2	7	6	5	28	27	0.54	7	144	4.8	12.3	1.89822	2
0	47	98.4	86.5	17	100	166.5	79	0	3	2	0	7	8	0.16	4.54565	143	4	6.5	1.82112	2
0	47	98.0333	96.7143	15.2857	99.8571	136.429	64.1429	0.8	18	4	1	54	17	0.12	8	146	4.4	10.6	1.5	2
0	47	98.3	83.8	16	100	171.4	75	0.2	2	4	0	49	26	0.15	4.37925	143	5.3	12.1	1.84861	2
0	37	97.7	69.1667	18.5	100	175.333	92.1667	0.2	31	7	0	60	31	0.33463	4.37075	144	5.2	7.8	2.06181	2
0	37	98.5	75.6667	18.3333	96.3333	131	74.3333	0	22	4	1	14	17	0.02	2	142	5.8	9.71563	1.95735	2
1	55	98.15	54.5	18	96	108	54.5	0.1	1	0	0	8	23	0.369216	8	140	4.3	6.5	2.19597	2
0	62	97.8667	52	18.3333	99	147.333	78.6667	0.4	8	1	0	41	39	0.430055	5.03196	139	3.4	5.7	2.09792	2
0	62	98	71.75	18	99	154.25	82.75	0	31	2	2	21	18	0.02	5.47784	144	4.4	7.2	2.10034	2
0	42	98.2	83.6	17	99.2	124	71.4	1.4	23	4	3	38	34	0.31137	4.85637	140	3.5	9.5	1.95748	2
1	75	98.55	84.5	16	98	128	73	1.5	31	0	0	46	34	0.2	14.0638	142	5	9.71563	1.7	2
1	78	98.8	60.3333	15.3333	97.3333	146.667	51.6667	0	16	4	1	31	6	0.253808	9	146	4.1	7.3	1.99702	2
1	87	98.76	94.8333	18.0401	99	122.333	74.1667	1.4	25	7	2	20	26	0.406011	7.01662	142	3.9	2.6	2.27239	2
1	87	98	54.3333	18.3333	98.3333	102.667	62	0	2	2	4	12	11	0.440414	3	140	4.7	4.6	2.41367	2
1	52	98.25	69.2857	16.1429	95.6	130.857	73.2857	0.1	23	7	5	57	27	0.32747	2	141	4.4	7	2.26451	2
1	59	98.057	83.4	21.6	94	125.6	67.4	0.871268	18	4.88835	3	54	17	0.350318	5.95178	141	5.1	11.2	2.32481	2
1	71	98	52.4	18.6	99.6	123.2	64.8	0	15	2	1	33	31	0.525183	5.39175	138	4.7	6.5	2.35049	2
0	64	98.2	69.2	18.2	98.2	166.25	87.75	0.4	6	10	5	37	20	0.241257	5.38199	143	4.2	8.3	1.98481	2
0	36	98.6	74.75	16.1667	98.9	111.125	68.125	1.5	15.8852	5	2	29	35	0.323106	4.81322	142	4.1	6.5	1.85011	2
1	53	98.1	66.5455	14.2727	99.7273	111.222	71.2222	0.6	14	4	2	14	14	0.29	5	142	4.3	5.5	2.2078	2
1	62	98.35	81.75	18.5	97.75	98.5	55.25	1	11	6	5	4	13	0.537226	6.84	137	4.2	9.71563	2.17497	2
1	91	98	73.8333	20.5	94.6667	140.667	77.3333	0	20	9	4	37	43	0.733949	14.0638	138	4.8	13.6	2.51843	2
0	77	98.4	62.25	22.5	99.5	120	57	0	8	4	2	32	19	0.323393	5.04741	142	4.6	10.5	2.12617	2
1	51	98.057	120	19.8	95.8	169.444	73.1193	0.900008	15.337	4.88835	8	71	3.47302	0.263364	5.44027	141	4.7	17.4	2.12754	2
1	51	98.5	78.7049	18.3636	97.4167	111.615	70.3077	1	16.6698	4.74798	2.83388	28.6572	55.473	0.382267	7.32073	140.749	5.8	9.71563	4	2
0	71	98.2	79.1	17.2	97.5	110.8	58.8	0.6	13	2	6	30	42	0.284053	2	139	4.1	7	2.119	2
0	71	98.057	108	19.625	96.625	111.375	59	0.228741	27.663	14	2.43553	28.6572	32	0.29	9	138	4.8	13.2	1.8	2
0	74	98.0667	54.75	18.6875	97.1333	138.353	58.0588	1.2	14	10	5	62	42	0.332581	5.05803	147	4.6	7.3	1.99743	2
1	75	98.3667	96.25	20.375	98.125	143.875	89.875	1.1	30	5	4	38	20	0.313407	1	142	3.7	6.6	2.7	2
1	70	98.1	59	19	97	126.667	76.3333	0	5	3	3	16	22	0.393149	6.21152	143	4.1	3.7	2.34108	2
1	73	98.057	92.6667	16	98.6667	142.667	77	0.228741	14	8	3	31	8	0.337963	7.18872	146	4.8	7.4	2.31005	2
0	59	98.0667	59	14.8333	98.4	110.667	71.1667	0.5	18	2	5	33	25	0.319206	4.39957	145	4.4	4.3	2.11123	2
1	91	98.057	60	17	100	137.5	56.5	0.700008	0	2	0	9	1	0.277677	2	141	4.3	9.7	2.15073	2
1	70	98.2667	89.5	21.25	94.2	139.5	78.5	1.6	3	5	4.43553	15	3	0.331174	2	136	4.4	9.71563	2.16654	2
1	45	97.95	84.5714	16.8571	95.5714	118.333	77.3333	0.3	32	2	5	13	4	0.372469	6.06826	145	3.8	12.2	2.30363	2
0	29	98.0667	79.2857	17.2857	99.4286	114	72.7143	0.1	15.8852	3	2	29	13	0.331696	4.68597	143	5	4.3	2.05167	2
0	60	97.6	91.5	20.5	94.5	110.5	70.5	0	1	1	3	11	13	0.417123	5.91647	143	4.2	9.9	2.31001	2
0	81	98.325	81.2222	14.5556	98.7778	103.667	63.6667	0.5	20	4.42608	3	25	25	0.1	2	144	4.4	5.8	1.6	2
0	65	98	78	16.8571	98.1667	131.263	91.625	0	18	4	1	30.0413	35	0.324895	2	144	4.1	13	2.30172	2
0	64	98.057	81.3333	18.6667	97.3333	114.667	57.6667	1.77126	18	4	3	18	17	0.305475	4.99583	141	4.4	7.4	1.97524	2
1	46	98.0667	61.8333	15.6667	97.5	122.333	81.3333	0.8	33	6	2	15	14	0.375031	5.44305	140	3.3	7.4	2.21815	2
0	81	98.55	77	15.7273	96	126.364	53	0.3	21	4	5	42	19	0.16	3	149	4.3	9.9	2.01599	2
0	69	97.75	74	18	97.5	111.5	71.5	0.7	2	0	1	7	7	0.369236	5.05036	133	4.6	9.2	2.18907	2
1	49	98	77.5	17	96	127	79	0	7	2	0	0	0	0.733949	14.0638	141	4.8	9.6	2.2543	2
0	47	98.2167	87.9091	18.0401	97.5375	116	58.5455	0.9	7	8	3.46277	25	32	0.308886	4.83501	149	4.52145	8.2	1	2
1	43	98.1	105.667	16.6667	96.6667	139.667	69.6667	0.2	3	1	4	3	4	0.294471	4.99014	138	4.1	6.2	2.09813	2
0	77	98.5	100.917	18.4545	97.3636	133.077	72.0769	1	15.663	6	5	57	42.473	0.28658	5.58846	140.749	4.3	6.1	2.13625	2
1	65	97.8	65	18.5	100	111.5	50	0	6	3	0	11	4	0.733949	14.0638	139	4.1	8.4	2.26607	2
1	65	97.8	92.5	18.0401	97.1667	115.75	73.75	0	11	5.31443	6	14	12	0.418006	4	143	5.5	6.2	2.43128	2
1	68	98.2	66.3333	15.3333	98.6667	109.333	60	0	10	6	1	8	4	1.26	14.0638	140	4.7	12	2.24567	2
0	67	98.057	78.7049	18.0401	94.125	105.25	77	0.100008	15.8852	2.88835	7	22	33	0.358427	5.69658	140.749	3.9	10.3	3.3	2
0	76	97.3	62	14.4	100	133.6	47	0	8	11	0	27	24	0.03	3	141	4.9	7.8	2.10672	2
0	76	98.5	59.8	15.4	100	130.4	70.4	0	5	6	0	32	45	0.03	2	144	5.5	9.7	2.80185	2
0	77	97.6	80.7273	17.4444	95.5556	158.273	80.2727	0	26	3	3	74	55	0.335797	3	144	5.1	7.8	2.34934	2
0	24	98.057	117.6	17.8	99.8	114.4	65.8	0.300008	15	9	1	24	20	0.36312	6.48558	140.152	4.44345	16.1	2.04094	2
1	35	97.96	62.5	18	98	116.25	77	0	4	0	0	18	15	0.76	14.0638	143	4.5	9.8	2.26036	2
1	40	98.0333	72.1111	17.4	98	149.556	91.7778	0.6	26	4	2	26	46	0.13	5	138	4.6	9.6	2.22128	2
1	37	97.8526	75.7	15.6	97.9	106.15	64.7	1.3	15.8852	2.42608	7	44	29	0.396703	5.65043	140	3.5	10.3	2.17632	2
1	60	98.3	72.1429	17.8571	93.7143	146.143	88.7143	0.3	8	4	3	24	44	0.01	5.67322	140.749	4.7	9	2.27764	2
1	60	98.25	76.2	17	96.4	143	85.5	0.6	32	4	4	40	17	0.01	4	149	3.8	11.2	2.26801	2
0	65	97.8333	66.1667	16.5833	97.9	163.364	84.7273	0.1	25	9	8	40	28	0.282603	5.30864	143	4.4	9.3	2.08399	2
0	60	98.1	78	15.6667	98	126	66.6667	0.2	9	6	3	6	25	0.294107	4.68002	139	4.6	12.2	2.02531	2
0	60	98.34	65	17.6667	96.3333	143.167	62.5	0.4	4	2	3	28	3	0.259017	4.13121	144	4.6	9	1.86864	2
1	62	98.2667	56.4	19.8	100	113.4	71	0.1	10	10	0	12	38	0.393155	6.05577	141	4.7	5.7	2.32377	2
1	62	98.3	64.125	14.125	99.625	142.429	78.5714	0.4	11	8	3	13	20	0.308518	5.94789	142	5	6	2.11114	2
1	62	98.134	71.8571	17.4286	99.4286	143.429	78.4286	1.6	23	2	3	41	7	0.318585	2	143	4.7	5.2	2.12857	2
1	62	98.125	75.4286	16.5714	96.8571	139.286	73.8571	0.7	11	13	5	53	37	0.699664	6.80716	140	4.6	4.2	2.23691	2
1	62	98	64	15.75	96.4	106.25	58.75	1.3	23	8	3	19	12	0.363016	1	140	4.6	6.1	2.1888	2
1	62	98.125	65.5714	15.2857	98.5714	132.143	69.5714	0.3	14	6	3	23	14	0.30781	5.09384	146	4.5	4.2	2.18623	2
1	62	98.2	66.6	15.2	99.4	127.2	64.4	1.3	16	4	2	31	19	0.339938	2	138	5.1	5.9	2.09537	2
1	62	98.05	88.25	20	98	109	67.6667	0.1	18	8	2	2	2	0.81	8	141	5	9.2	2.37473	2
0	50	98.1	94.25	18.5	99.25	150	95.5	0.4	40	10	2	15	25	0.331713	4.93905	147	3.9	3.9	2.14323	2
0	71	97.76	78.3333	17.3333	96.3333	152.833	70.8333	1.1	25	4	5	22	37	0.293217	1	139	3.7	12.4	2.03087	2
1	72	98.2833	73.2222	17.4444	96.2222	158.444	79.2222	1	38	4	5	28.6572	19	0.41379	2	145	4.3	9.5	2.15484	2
1	59	98.057	69.2	17.1	96.7	141.3	79.9	0.128741	24	9	6	47	36	0.306402	5.86993	138	5.4	11.5	2.31158	2
1	57	97.4	68.375	16.75	97.375	110.375	65.5	0.6	32	2	3	36	27	0.385363	4	139	4.6	7.5	2.43164	2
1	57	97.95	67.3333	18	98.3333	116	64.6667	0.1	9	4	1	16	2	0.389033	2	143	5.1	8	2.27122	2
1	57	98.6	76.5	16.5	98	128.667	76.5	0.6	10	3	2	38	12	0.19	4	139	4.4	5.7	2.16625	2
1	57	97.9	65.5	17	98	148	79	0	1	2	2	10	12	0.348014	3	143	5.7	6.1	2.19208	2
0	63	97.45	77.5	18.1667	98	144.167	62.1667	0.271259	27	5	3	58	21	0.280061	2	140	4.6	9.4	2.17166	2
0	66	97.2	56.75	16	99	177.5	70	0	11	0	0	65.388	22	0.265652	2	142	4.8	8.2	2.08203	2
0	66	97.8	73.5385	17.0769	98.75	170.538	93.4615	1	20	4	4	48	37	0.268211	3	139	4.4	7.2	2.08566	2
1	56	97.95	57.25	16.25	97.5375	101.5	64.25	0.3	5	5	1.43553	4	16	0.733949	14.0638	141	4.2	8.7	2.27232	2
1	67	98.057	78.5	18	95.8	133.5	75.7	1.10001	42	7	7	28	25	0.50746	6.55488	146	4.5	16.4	2.28417	2
1	68	98.05	61.875	16.75	99.125	109.25	61.25	0.1	12	2	2	47	13	0.380944	5.29243	140	3.9	5.4	2.35516	2
1	57	98	59	16	98.8571	149.286	78.2857	0	20	4	1	27	45	0.340278	2	142	4.6	10.1	2.23537	2
1	32	98.15	53.6667	14	97.6667	121	85.25	0.1	3	0	1	16	36	0.50436	5.55673	141	3.8	8	2.18673	2
1	44	98	77.25	15.5	99.75	135.25	82.25	0	13	2	1	8	14	0.43	16	139	4.7	5.8	2.21383	2
1	44	97.95	79.6667	17.3333	99.3333	179.667	96.6667	0.3	11	2	1	28.6572	7	0.52	11	133	4.52145	6.3	2.11862	2
1	44	98.1	81.3333	18	98.6667	132.667	80.3333	0	14	0	1	24	1	0.1	6	136	5.2	5	2.24796	2
1	44	98.1667	67.5	17.5	98.75	122.25	77	1.1	5	2	2	38	22	1.19	7	135	4.9	7.7	2.16553	2
0	59	98.075	63.25	16.25	99.25	130.25	66.5	0.5	3	1	1	8	5	0.275153	3.97695	140	4.1	7.1913	1.93579	2
1	57	98	67.5	16	100	146.5	73.1193	0	11	4	0	29	51.1627	0.733949	14.0638	138	4.1	8.3	2.23248	2
1	57	98.1	83.5	20.5	98.5	131.263	73.1193	0	7	1	3	28.6572	19	0.03	3	140	4.1	9.5	2.31421	2
0	27	97.9333	81.875	18.25	97.125	106	67.5	0.4	42	8	5	20	24	0.468651	6.03475	138	4	6.3	2.08999	2
1	62	98.4	69.6667	17	99.3333	145.333	80.3333	0	5	7	1	24	11	0.344123	3	147	5	7	2.1812	2
0	51	98.5667	96.6667	15.6667	99.6667	113	67	0.7	31	1	1	24	15	0.332103	4.34311	140.754	4.3056	8.1	2.0122	2
1	73	97.6	61.2	17.75	95.8	110.286	65.4286	0.2	9	4	4	45	22	0.05	7	142	4.3	6.9	2.47944	2
1	85	98.0333	55.5	18	100	170	57.75	0.4	12	6	0	24	22	0.29	8	144	4.8	10.3	2.07396	2
0	55	98.2	66	16	100	144	76	0	5	4	0	42	12	0.09	6	141	4.3	7.3	2.00561	2
0	63	98.125	64.1111	17.4444	99	129.75	64	0.5	12	4	2	41	16	0.259693	4.26044	143	3.6	6.8	2.02676	2
1	53	98.4	72.1429	16.8571	97.2857	147.167	83.5	0.7	18	6	5	24	35	0.294262	5.4137	139	4.4	5.7	2.12518	2
0	80	99	77.6667	21	93.3333	124.333	79.3333	1.37126	7	5	2.43553	32	10	0.359259	5.99265	141.372	4.41079	4.8	2.04119	2
1	63	97.85	87	17	98.6667	134.333	83	0.3	11	2	4	13	12	0.88	14.0638	137	4.1	7.8	2.33468	2
1	63	97.8333	94	18.6667	97.3333	121.333	72	0.7	9	6	1	11	7	0.425596	5.85013	139	4	4.9	2.34072	2
1	68	97.9333	76	16.6667	98.6667	131.263	87.6667	0.4	6	2	1	28.6572	6	0.319093	2	143	5.1	16	2.7	2
1	61	97.9667	59.25	14.5	97	130.75	82.75	0.7	23	2	3	30	29	0.02	5	141	4.5	8.9	2.28556	2
1	82	98	73	16.8571	97.1667	142.833	44.1667	1.27126	11	2	2	19	17	0.21	15	144	4.9	6.1	2.03468	2
1	54	97.7333	75.6667	14	98.3333	151	87.6667	0.4	14	6	3	32	20	0.304596	5.66174	143	4.8	8.1	2.25132	2
1	61	97.5	49.4	17	96.8	118.8	59.6	0.2	20	3	2	40	40	0.496173	3	141	4.4	5.5	2.37392	2
1	61	98.4867	41	17.25	98.5	91.5	81.75	1.20001	8	2	4	19.388	37.473	0.812384	7.2976	143	4.4	5.2	2.29173	2
1	61	98	48	17.5294	96.8125	118	66.1667	1	31	8	5	38	20	0.473125	5.66948	141	4	6.4	2.2309	2
1	68	97.8833	62.3	16.6	97.125	132.286	70.1429	1.2	13	5	6	20	27	0.31178	2	144	3.4	7.5	2.18008	2
0	75	97.2	108.4	18.0401	98.4	116	77.4	1.47126	11	5.31443	4	24	13	0.05	6	140	3.7	10.2738	5.1	2
1	57	97.775	71.5	20.8	97.4	136.4	73	0.4	12	10	1	24	8	0.47	14.0638	146	4.6	9.7	2.29299	2
1	67	97.6	73	15.3333	97.6667	113.667	64.5	0	17	2	4	37	21	0.404317	2	141	4.7	8.2	2.43216	2
1	47	98.15	78.6667	17.6667	98.3333	159	92.3333	0.1	13	6	4	53	16	0.296338	5.63127	143	3.9	7	2.23348	2
1	47	97.6	72.75	16.25	99	140.125	78	0	21	2	4	39	23	0.7	6	141	4.5	5.7	2.31158	2
1	47	97.9	68.8	15.6	98.2	139	80.2	0.6	12	4	1	23	18	0.302908	5	142	4.3	5	2.1789	2
1	47	97.1	79.8333	16.1667	98.6667	173.5	85.3333	0.471259	15	4	4	56	32	0.17	15	144	4	10	2.28265	2
1	74	98.3	63.6667	21.3333	99.6667	130.5	58	0	4	6	1	5	2	0.1	2	135	5.1	10.8	2.18498	2
0	48	97.3333	70	17.5	98	107.333	81.6667	0.9	20	2	2	24	10	0.38936	4.90965	144	4.7	8.9	2.27133	2
1	55	98.05	57.7143	15.8571	98.6667	134.286	72.8571	0.1	13	6	3	28	12	0.338047	5.48141	145	4.5	7	2.19228	2
0	83	98.057	78.2	19.8	96.6	161.467	72.2667	0.871268	15.8852	6.88835	4.43553	63	22.1005	0.407277	5.83386	142	3.4	4.1	2.09034	2
1	91	98.3	63.5	16.5	99	133	70.5	0	3	1	2	14	1	1.09	4	142	4.7	7.1	2.2822	2
1	78	98	75.5	17.125	97.25	96.5	56.5	0.3	13	8	2	18	15	0.418386	7.05256	137	4.3	9	2.41524	2
1	78	97.95	71	15	97.25	113	62.25	0.3	17	2	1	19	26	0.733949	14.0638	140	4.3	12.8	1.9	2
1	60	97.92	70.2222	18.0401	97.8889	139.889	69	1.2	15	4.88835	2	45	36	0.96	9	146	5.5	12	2.19712	2
1	60	98.057	68.6	16.2	94.2	124.8	71.2	1.60001	12	6	4	23	16	0.374049	4	142	4.3	12.3	2.14115	2
1	51	98.1286	93.3077	17.8462	97.6923	116.923	85.5385	1.6	29	6	6	37	42	0.07	5	147	4.6	8.3	2.32596	2
0	69	97.6	90	18	100	151	96	0	0	0	0	0	34.1627	0.62	5	140	4.1	6.6	2.2789	2
0	85	97.9	72.3333	16.3333	99.3333	132	59.3333	0	5	4	1	23	31	0.261973	5.01473	136	4.52145	7.2	2.15616	2
0	85	97.9833	67.5556	15.6667	99	130.444	61.6667	0.6	13	3	4	23	28	0.290003	4.82718	138	4.4	5.3	2.08836	2
0	68	98.057	98.3333	17	98	135.667	66.6667	0.871268	20	13	2	4	13	0.534891	7.21936	139	3.8	4.9	2.02133	2
1	64	98.1	91	18.3333	98.6667	142	72.3333	0.2	11	8	1	38	15	0.307962	2	138	4.3	9.1	2.28572	2
1	63	98.1	63.5	17.5	97.5	110	64	0	1	1	1	0	0	0.441676	2	143	4.8	11.2	2.25446	2
1	63	98.25	70.75	17	96.75	126.5	66.5	0.3	13	2	3	17	9	0.310567	4.86547	140	4.9	7.8	1.5	2
1	55	98.45	75.75	17	96.6667	116	70	0.5	5	2	2	0	0	0.40046	4.87447	141	4.4	5.8	2.13851	2
1	55	97.9167	88.4286	18.5	96.5	111.5	79.6	1.8	17	9	5	26	31	0.378436	2	144	4.4	6.6	2.3147	2
1	55	97.9	93	17.1429	98.7143	102.143	72.8571	0.2	18	2	2	32	21	0.378382	2	142	4.3	6.4	2.47118	2
1	56	98.5	60	19.5	98.8	165.5	96.4	0.8	11	6	3	30	11.473	0.04	5.46674	136	5.5	7.3	2.08256	2
1	35	98	89.2	18.2	100	140	97.8	0	1	9	0	10	21	0.733949	2	141	4.3	11.7	2.2905	2
0	80	97.425	83.375	18.125	97.5714	99.625	61	1	13	7	4	7	7	0.61	11	141	4.1	8.2	2.27943	2
1	37	98.057	102.923	21.3846	99.9231	138	87.9231	0.200008	36	3.88835	1	53	39	0.307962	5.97814	139	4.3	6.4	2.42513	2
1	66	97.8	71.3333	17.3333	98	113	53	0	25	8	3	29	5	0.92	2	144	5.1	8.8	2	2
1	91	98.1	69	16.5	99	152.333	57.3333	0	18	2	0	20	51	0.262858	4.987	142	4.3	7.3	2.25131	2
0	46	98.2375	74.0909	18.1818	97.6667	120.273	74.4545	1.2	22	13	2	30	21	0.459421	8.19375	140	4.2	6	2.00532	2
1	69	97.65	54.5	15	98.5	148.5	82.5	0.5	5	0	1	5	1	0.3289	2	141	3.8	5.1	2.21371	2
0	83	98.8	74	18.5	97.5	126	56.5	0	2	9	1	20	27	0.258848	5.3151	142	4.8	15.8	4.2	2
1	53	97.8333	107.667	18.5	97.5375	112.5	82.1667	0.1	13	4	0.435526	17	21	0.04	4	139	5	10.7	1.4	2
0	64	98.06	66	16	99.2	146.833	78.1667	0.3	26	0	3	61	36	0.261866	5.05805	144	3.9	6.3	2.12299	2
1	43	97.4	60.6667	18.6667	98	136	59.3333	0	4	4	0	24	7	0.351371	5.38323	143	3.9	7.7	2.20059	2
1	38	97.6	80	17	98	124	66	0	0	0	0	0	0	0.577323	5.36832	141	4.7	10.4	2.20009	2
1	53	98.54	83.4	18.2	97	123.6	71.8	0.7	17	6	2	36	25	0.352058	5.21438	141	4.3	7.7	2.19797	2
0	67	98	91.25	15.5	98.75	116.25	75.25	0	21	8	3	29	32	1.42	14.0638	144	4.5	11.1	2.278	2
0	67	97.925	95.3333	17.6667	97	138	74	0.3	26	6	5	30	18	0.94	14.0638	144	4.2	10.1	2.17119	2
0	80	98.1	66.2	19.4	99.0667	148.688	79.0625	1.4	30	9	4	50	30	0.02	2	140	4.52145	9.4	2.09759	2
1	70	98.3	57.75	16.625	99.875	141	78	0.4	12	4	1	34	18	0.302146	6.16672	137	4.8	5.1	2.21253	2
1	37	98.057	99	18	99	136.5	90	0.400008	17	0	2	16	15	0.324267	5.37382	143	4.8	7.9	2.25819	2
0	82	97.1333	76.8333	20.8333	97.6667	113.667	65.3333	0.2	24	7	2.83388	40	30	0.419076	6.24379	145	4.5	14.8	2.1	2
1	64	98.2	78.7049	16	97	175	73.1193	0	16.6698	0	0	58.388	46.1627	0.303773	5.67302	139	4.6	9	2.17202	2
1	64	98.1	66.5	17	96	123.5	73	0	1	6	2	19	4	0.416247	5.92026	144	5.2	12.2	1.6	2
0	55	97.95	91.2857	19.3333	98.8571	98.7143	62.4286	0.3	6	12	4	21	29	0.456424	6.92286	142	4.2	9.71563	2	2
0	83	98	79	16.4	94.8	140.333	80	0	20	4	1	61	39	0.329953	5.96229	146	3.9	4.3	2.34104	2
1	69	98.1	55	16.8	97.8	121.8	65.6	0.4	13	7	2	19	21	0.370079	5.69893	140	4.4	9.2	2.24495	2
0	86	98.0333	59.6667	18.6667	93.25	124.333	44.6667	0.1	6	2	0.435526	14	10	0.337129	4.9469	142	3.8	4.6	2.071	2
0	66	98.057	73.3333	20.6667	99.6667	177.667	78	1.97126	9	2	1	36	23	0.25	12	138	4.6	9	1.81993	2
0	66	97.7667	102.929	18.2857	96.3636	177.071	74.6429	0.1	7	5	5	34	16	0.71	14.0638	141	5.2	8.9	2.0273	2
0	66	97.5	88.2	18.4	97.6	141	67.4	0	17	3	5	45	25	0.25	17	142	5.2	9.4	2.22874	2
0	66	97.66	62.7333	19.7857	99.4667	138	70.2	1	25	4.88835	3	50	22.1005	0.35	11	137	4.3	9.6	2.13515	2
1	56	97.9667	91.7143	18.0401	98.2857	139.429	102.143	0.4	4	12.4261	3	33	33	0.309394	6.22957	144	4.6	7.9	2.43756	2
0	83	97.8	57	15	98	167	46	0	6	2	2	2	0	0.387585	4.96971	140.749	4.3	5	1.80509	2
1	78	97.9667	85.5714	15.3333	99.6667	136.667	64.3333	0.4	17	6	1	26	17	0.320535	4	140.542	4.49392	2	2.27748	2
0	83	98.2	60	15.3333	95	138.333	67.3333	0	2	8	2	17	13	0.317208	3	139	3.8	6.7	2.05652	2
0	54	97.9667	87.8333	17	95.8	127.8	69.4	0.4	15.8852	4	2	64	34	0.261291	4.93073	137	4.4	11.8	2.17386	2
1	70	98.2	68	16	100	148	78	0	0	0	0	0	0	0.427497	11	138	5.2	9.71563	2.6	2
1	62	97.7	63.25	17.75	98.75	152.5	77.5	0	10	4	2	51	9	0.02	5.91594	138	5	9	2.29781	2
0	48	98.057	90.5	18.25	100	130.5	71.5	0.300008	25	7	0	35	32	0.43	4.38578	140	5.6	3.3	2.11993	2
0	48	98.6333	80.6154	17.9615	99.5385	136.231	65.0769	1.5	15.8852	4.74798	4	55	45	0.76	10	141	4.52145	9.5	1.82965	2
0	48	98.5	102	18	99.5556	137.1	69.2	0	23	8	2	57	42	0.22	3	139	4.5	6.3	2.07128	2
0	67	98.6	92	16	100	128.5	56.5	0	2	0	0	15	3	0.16	9	141	4.5	12.3	1.92848	2
1	91	98.44	86.1765	19.8824	95.5882	122.706	81.5294	1	24.663	6	7	26	33	0.498885	8.01257	142	4.5	6.7	2.43178	2
1	79	98	70.1429	18.0401	95.1429	166.286	73.8571	0.8	18	4.88835	3	69	55	0.289329	7.7583	135	4.2	8.3	2.27684	2
1	85	97.96	95.6364	18.0909	97.8333	138.8	81.5	0.6	15.8852	8	6	55	35	0.321781	7.15814	134	4.2	5.3	2.48387	2
0	76	98	77.5	17	97.5	159.5	54.5	0	1	2	1	17	29	0.254058	2	140	5.1	5.6	1.9389	2
1	67	98.35	60.75	17	98	158.75	90	0.3	13	2	5	19	17	1.3	7	137	4.2	7.1	2.15749	2
1	38	98.4	110	20	100	129	80	0	0	0	0	0	0	0.05	2	140	4.4	10.4	2.1933	2
1	66	98	74	18.5	95.5	125.5	80	0.4	0	3	3	1	6	0.472835	7.43106	141	4.3	5.7	2.30806	2
1	66	99.1	79.75	16.75	96.75	152.25	87.25	1.57126	5	9	1	18	8	0.311119	6.07611	144	4.6	10.3	1.95077	2
1	66	98.25	72.3333	19.6667	96.3333	143.667	81.6667	0.3	8	1	1	14	9	0.31264	5.73561	141	4.3	9.4	2.24928	2
1	73	98.3	112.5	19	98.75	120.5	73	0.7	15.8852	6	3	8	8	0.387375	6.70451	135	4.1	5.4	2.33545	2
0	49	98.0143	71.9167	17.1111	99.6	114.091	71	1.4	15.8852	2	2	34	35	0.350702	4.49147	141	4.3	6.7	2.04147	2
0	27	99	87.5	19	99.5	100.667	66.6667	1.37126	5	2	1	15	14	0.493334	5.19287	138	3.7	9.04686	1.78328	2
0	23	98.057	78.7049	22.4	98.4	136	76.6	0.871268	16.6698	4.88835	2	36	16	0.311419	6.07571	144	4.6	10.2	1.5	2
1	57	98.057	76	20.5	94.25	134.75	72.25	0.871268	12	4	3	27	15	0.362241	5.93307	137	4.2	8.9	2.21958	2
0	56	97.8	65.625	19	99.5	103.125	49.75	1.6	16	7	3	36	17	0.396951	4.67825	139	4.1	7.2	2.0031	2
0	34	98.057	106	18.0401	93.6667	109.5	71.3333	2.07126	8	2.88835	2.43553	20	17	0.322669	5.15946	143	4.3	10	1.9608	2
1	47	97.9	68.6667	14.6667	97	149.25	90.75	1.4	18	3	4	15	12	0.45	10	141	4.4	9.7	2.09233	2
0	21	98.2333	69.75	15.75	100	106	66.25	0.3	4	4	0	8	4	0.414753	6.47617	139.869	4.2521	3.7	1.87723	2
1	39	98.4333	79.5	17.5	95.8	153.25	87.5	0.4	10	1	3.43553	14	13	0.06	2	140	5.4	8	2.05694	2
1	91	98.25	105.833	17.7778	98.9091	111.583	70.8333	0.8	42	7	2	42	41	0.06	4	145	4.9	7.2	2.5655	2
1	59	98	59.1667	14.6	97.6	120.667	79.6667	0	17	10	4	9	12	0.416247	3	141	4.9	9.9	2.29495	2
0	79	98.475	68.8	17.9	97	146.1	89.2	0.3	21	4	4	66	45	0.280092	5.74266	141	3.7	7.8	2.22729	2
1	77	97.95	82.5	17	98.25	138.5	92.5	0.1	10	3	1	36	15	0.324629	6.31209	144	4.3	9.1	2.48914	2
1	77	98.057	83.3333	18.0401	94.625	122.5	68.1667	0.700008	8	4.88835	1.43553	11	22	0.04	2	137	4.5	11.4	1.6	2
0	81	97.1	83.5	16.5	99	175	64.5	0	11	3	2	16	31	0.19	3	143	4.52145	12.3	2.8	2
0	45	98.55	78.7049	18	94.5	129.5	80	0.5	15.8852	0	1	17	8	0.269421	5.2448	143	4.1	14.3	1.97459	2
1	45	97.8333	65.4	17	95.4	127	88.8	1.5	17	3	7	27	18	0.356607	6.20444	139	4.5	7.4	2.21766	2
1	45	97.6	59.6667	16	96.6667	126	68	0	6	6	3	3	29	0.360308	1	139	4.2	8	2.22481	2
1	49	98.4	100	17.3333	95.3333	130.667	66.6667	0	6	2	3	25	18	0.34922	5.66028	149	4.6	3.7	2.17878	2
1	88	98.75	107.571	18.0401	97.6667	105	48.4286	1.1	36	4.88835	8	23	22	0.04	1	136	5.7	3.2	2.9	2
1	69	97.4	70	17.3333	98.3333	125	70.5	0	12	2	1	2	3	0.360308	2	142	4.5	13.9	3.4	2
1	42	98.3	83.6	17.2	97	138	82	1.3	17	10	3	50	35	0.29728	5.71734	143	4	9.3	2.14792	2
1	62	98.8667	69.3333	16.6667	99	142	70.6667	1.3	4	2	0	2	6	0.290473	4.99155	138	3.8	5.2	1.89301	2
1	91	98.75	72	15.3333	97.5375	155.667	80	0.7	11	2	8.02724	49	9	0.316272	3	139	4.3	9.71563	1	2
0	32	98.1286	73.7778	16.5556	98.4444	152.667	81.8889	1.37126	20	4	5	49	25	0.241469	5.05349	143	4.7	9.1	1.8261	2
0	32	97.6	67.7143	19	97.5714	134.857	71.2857	0	12	8	6	26	26	0.1	9	141	5.2	12.2	2.03657	2
0	77	98.05	90.1667	18.8333	97	140.6	81.8	0.8	25.663	6	4	42	42	0.03	3	139	5.2	9.9	1.6	2
0	50	97.5	62.3333	16	99.8	136.333	70.6667	0.5	16	6	1	15	11	0.31117	1	142	4.6	5.8	2.02819	2
0	73	97.75	75.1667	15.6667	98.3333	140.167	81	1.5	31	6	3	64	23.473	0.03	3	141	4.4	7.7	2.17312	2
0	73	98.3	80.8	15.4	97.8	143.4	79	0.3	13	3	2	23	28	0.06	6.8	138	4.6	7.8	2.07906	2
1	29	98.575	62.4	16.6	99	136.2	79.6	0.3	13	2	4	36	23	0.305759	5.25809	140	3.9	6.2	2.02338	2
0	86	99	77.8	16.2	98.2	156.8	67.4	1.2	6	7	1	22	6	0.78	9	139	4.3	14	1.76688	2
1	62	97.8	76.5	16	95.5	148	97	0	1	0	1	22	4	0.03	4	141	4.7	9.71563	3.6	2
1	63	98.725	95.5714	17.5714	94.7143	148.857	76.2857	1.4	6	6	4	58	25	0.297347	7.5235	140	3.9	8.1	2.08542	2
0	64	97.7	78.4	17.8	95.6	135	71.6	0	8	4	2	66	30	1.19	14.0638	143	5.2	13	2.26312	2
1	64	98.2	74	15.75	98.75	173.25	78	0	6	3	1	16	8	0.327405	3	139	4.2	8.4	2.05532	2
1	63	98.0333	83.3333	17.6667	97.3333	140	82.6667	0.8	25	1	3	11	8	0.305956	2	142	4.1	8.4	2.25018	2
0	68	98.1	104.5	17	98.6	95.125	57.625	0.2	28.663	2	3	19	15	0.399761	3	145	3.9	5.9	2.25756	2
1	67	98.057	106.111	18.0401	96.7778	134.444	82.6667	0.871268	20	2.88835	7	45	25	0.733949	14.0638	146	5.7	14.3	2.6	2
1	48	98.9429	72.2222	17.6667	98.3333	146.375	90.75	0.300008	31	3	4	23	33	0.294262	5.37618	138	3.5	7.78988	2.11299	2
0	44	98.2	61.2	14.8	97.6	99.7	58.6	0	8	6	3	15	18	0.487805	4.74187	144	3.7	5.3	2.00049	2
0	36	98	81.8	21.25	100	124.8	79	1	9	4	0	31	26	0.34836	4.60651	141	4.5	7	2.06455	2
1	55	97.95	74.2	16	94.4	114.6	67.8	0.5	7	2	1	19	22	0.370079	2	146	4.9	13.7	2.28107	2
1	66	98.16	67.1667	17.0833	97.1667	143.364	66.4545	0.4	42	6	4	66	24	0.519965	4.8547	143	4.5	8.6	2.25957	2
1	38	97.95	100.5	18.5	97.75	132	80.75	0.1	9	6	3	18	13	0.347342	2	143	4.4	8.8	2.2758	2
0	76	97.3	62.6667	17.3333	99.5	118.667	56.3333	0	8	3	1	45	7	0.01	3	140	5	5.5	2.27406	2
1	69	98.3	74.4	16	98.8	139.6	78.8	0.2	10	0	2	36	17	0.306402	5.8539	146	4.4	5.6	2.26135	2
1	77	98	66	18	98	108	62	0	0	0	0	0	0	0.49	7	140	4.7	14.1	2.34601	2
0	75	98.057	83.75	18.5	98.75	152.25	63.5	0.399992	10	8	3	37	16	0.21	8	144	4.4	8.4	2.02127	2
0	75	98.06	69.25	16.25	99.6667	146.167	75.4167	0.3	18	7	1	38	37	0.279798	2	140.781	4.28832	7.37908	2.12411	2
0	56	98.15	64	17.3333	98.3333	158	81.6667	0.9	5	6	3	25	14	0.52	16	143	4.4	11.3	1.87621	2
1	70	98.25	75	18	100	134	83	0.3	14	5	0	15	7	0.345055	3	141	4	9.9	2.30832	2
0	91	98.2	71	22	96	151	67	0	0	4	2	0	0	0.376378	4	137	4.3	7	2.069	2
0	33	98.2	92.2	16.4	98.4	135.2	79.8	1.8	15.8852	2	2	13	17	0.279418	5.02413	140	4.5	9.2	1.82545	2
0	33	98.15	81	17.25	98.5	160.5	104	0.7	19	2	2	68	13.473	0.23524	4.69066	142	4.3	9.7	2.04222	2
1	68	98.1	61	18	97	150	80	0	0	0	4	0	0	0.452777	2	138	4	8.9	2.16779	2
0	59	98.375	67.3333	17	97.4	114.667	68.5	1.4	28	4	4	23	23	0.338635	4.47348	141	4	8.4	1.97876	2
0	59	98.1	77	16.6667	99	127.333	66.3333	0	21	2	2	28	7	0.314243	4.6478	141	4.7	12.8	2.0795	2
1	65	98.5	69	17.5	93.5	107	58.75	1.2	29	4	6.02724	19	11	0.331179	7.90205	140	3.9	7	2.15045	2
1	76	97.6	57.6	16.6	95	121.222	69.5556	1	17	2	7	37	13	0.51	5.84937	141	4.4	6.2	2.3492	2
0	69	98.1	63	16	97	102	55.5	0	2	4	0	10	25	0.18	9	144	4.9	11.6	2.12975	2
1	85	97.8	85.3333	19	96.3333	98.3333	56	0.2	24	3	4	34	26	0.435945	8.60926	134	4.52145	8.5	2.56377	2
1	85	97.7	89.7	18.0401	95.9	132.2	68.4	0.2	11	2.88835	6	70	19	0.360115	4	142	3.9	6.1	2.51106	2
1	44	97.7	64.75	17.75	99.75	166.75	102.75	0.4	6	4	1	42	38	0.02	1	138	4.6	5.9	2.27793	2
0	31	98	83.3333	17.3333	98.3333	129	75.3333	0.8	16	2	1	18	8	0.269421	4.6974	141	4.5	7.4	1.94524	2
1	48	98.375	55.8571	17.4286	97.5	123.286	81.8571	1.5	21	5	3	24	44	0.387785	5.48042	140	4.2	4	2.13924	2
1	77	98.4	61	18.0401	95	124	59	0	0	10.4261	0	0	0	0.381199	1	139	4.1	6.6	2.18544	2
0	77	97.3	75	18.6667	96.3333	128	67	0.2	21	2	3	16	12	0.733949	14.0638	141	4.6	11.6	2.2	2
1	61	97.7	64	16	97.75	146	74.3333	0.6	8	0	4	55	33	0.308756	5.4783	144	4.4	5	2.25617	2
1	61	97.9	73.5	18.0401	99.8333	110.5	47.6667	0	11	12	1	29	8	0.381982	4	143	4.5	11.9	2.26853	2
1	61	97.7	70.4	17.8	99.2	130	70	0	22	3	4	46	25	0.344848	2	143	4.5	3.9	2.38919	2
1	61	97.6	78.5	18	100	119	62.5	0	1	0	0	6	3	0.415616	2	141	4.2	3.6	2.32342	2
1	53	98.3	79	17.75	98.25	140	85.25	0	13	3	3	32	16	0.326102	5.67069	134	4	8.5	2.26119	2
1	38	98.9	97.75	17	98	113.25	70.75	0.6	22	2	2	19	7	0.367517	2	143	4.2	10.4	2.08243	2
0	70	97.8	94.5	15	96	158	80	0	5	2	0	0	0	0.02	3	139	5.3	6.8	2.07091	2
0	70	98.25	100.5	21	96.5	106.5	73.5	0.1	29	6	1	1	17	0.08	5	137	4.52145	6.6	1.7	2
1	68	97.9	89	18.0401	97	149	81	0	0	0	0	0	0	0.733949	14.0638	141	4.7	9.71563	3.1	2
0	86	97.86	82.7778	20.2222	96.1111	109.222	63.6667	1.5	31.0068	4	7	45	40	0.780374	1	142	4.7	9.71563	5.4	2
0	60	97.8	57	17	99	154	78	0	6	2	2	0	4	0.361284	2	142	3.7	9.71563	1.97751	2
1	53	97.9	65.8333	15.125	97.9167	140.071	83.8571	1.1	17	7	4	48	39	0.291059	3	140	4.5	5.9	2.22665	2
0	23	98.057	78.7049	19.75	97.25	96.6111	58.0556	0.500008	33	10.8884	7	46	35	0.437896	8.29334	141	4.2	5.5	0.7	2
0	73	97.7	77.2	19.4	99.5	128.3	58	1	14	4.88835	2	27	30	0.41	3	140	5	5.2	2.10994	2
0	74	97.6	62.5	20	94.5	122	77.5	0.8	3	4	5	4	57	0.430611	7.7485	143	5.2	8.5	2.26034	2
0	31	98.057	96.7778	18.125	99	118.889	76.5556	0.7	26	5	3	49	47	0.299408	5.19224	138	4.9	2.8	2.13128	2
1	36	97.95	84	17.75	96.5	131	77.75	0.9	17	1	2	28	26	0.332042	5.5795	144	3.8	8.3	2.19608	2
1	76	98	115	18.3333	97	150	84.3333	0.4	15.8852	3	2	41	19	0.03	4	140	4.5	7.3	2.4342	2
1	46	97.8	101	18	95	165.5	86.5	0	2	0	0	25	17	0.733949	14.0638	139	4.8	9.71563	2	2
0	55	97.9	52.25	18.25	98.5	88	53.5	0	6	8	3	4	9	0.935236	5.35134	142	4.3	5.7	2.117	2
1	43	98.35	91	16	97.5	124.5	76	0.1	2	0	1	11	14	0.391423	5.53647	141	4.5	10.2	2.17851	2
0	71	97.8	65.75	15.5	96.75	149	71.25	0.5	3	2	4	21	34	0.296494	4	137	4.6	11.1	2.02537	2
0	71	97.9	64.75	18	96.75	141.75	59.5	0	15	0	1	30	8	0.16	7	144	5.7	10.6	2.05904	2
1	82	97.9	90	18.0401	100	130	83	0	7	9.42608	0	8	19	0.733949	7	142	4.2	4.9	2.48736	2
0	42	99.1	93.5	18.25	100	138.75	87.25	0.300008	17	4	0	30	14	0.04	4.35751	139	3.7	4.5	1.9227	2
0	42	98	75	17.3333	100	144.667	97.6667	0	7	3	0	7	6	0.310609	1	141	4	4.5	2.07918	2
0	42	98.1	107	22.5	97.5375	149.25	93.5	1.8	34	5	4.43553	26	21	0.17	5.64073	141	5.2	7.7	1.2	2
0	42	98.6	79	16.5	100	172	73.1193	0	8	3	0	55.388	54.1627	0.03	1	137	3.8	4.8	0.7	2
0	42	98.375	91.4	16.6	100	175	99.6	1.7	7	3	0	48	47.1627	0.255038	4.72677	140	5.6	4	1.8519	2
0	42	98.3	86.5	15	100	124	80	0	11	2	0	12	10	0.356083	1	139	4.3	4.2	2.02958	2
0	42	98.15	83.6	16.2	98.6	166	104	0.1	11	4	5	36	29	0.239153	1	140	4	3.9	2.04089	2
0	42	97.8857	93.875	17.625	99.75	158	92.1429	1.2	14	2	2	42	29	0.33	3	143	5.8	8.8	2.01378	2
1	56	98.44	75.2857	17	94.0714	108.214	73.5714	0.6	14	6	4	22	22	0.37745	5.96033	141	5.2	4.2	2.26869	2
1	33	98.1	67.6923	15.4615	98.4615	109.87	59.9565	0	19	9	4	44	22.1005	0.395836	5.60066	136	4.7	8.8	2.18362	2
0	68	98.3667	99	17	97	145.667	85	0.2	5	2	2	20	3	0.306253	5.42095	137	4.3	11	2.08852	2
1	70	99	56.8	13.4	96.7333	115.2	65.0667	1.37126	18	4.42608	5	59	29	0.370137	5.27492	141	3.5	9.1	2.0625	2
0	91	98.3	70.2143	16.7857	95	146.786	76.2143	0.9	14	9	5	51	22.1005	0.36	14.0638	141	4.7	11	2.10594	2
1	63	97.1	62.8571	16.2857	97.5714	142.143	83.5714	0	21	3	4	50	25	0.337426	6.06265	142	4.3	8.4	2.50857	2
0	21	98.16	94.7143	18.0401	98.2857	130.571	61.7143	0.4	17	2.88835	2	36	27	0.329849	6.91728	144	5.6	9.71563	1.88959	2
1	79	98.05	60	17	97	124.5	69.5	0.1	0	2	0	15	17	0.05	3	140	4.6	7.3	2.33137	2
0	79	97.8667	72.25	17.125	96.4286	127.5	66.875	0.7	22	6	5	46	36	0.310015	2	142	3.5	8.7	2.20567	2
1	58	98.26	62.7143	16.8571	97	121.714	72.7143	1.8	10	2	3	25	11	0.387785	5.29298	142	5.1	4.9	2.0837	2
0	64	98.45	71.6667	18.3333	97	126.667	74.3333	0.9	12	5	0	41	29	0.289977	14.0638	140	4.1	8.3	2.07065	2
1	60	98.2	57	15	98	151.5	86.5	0	4	2	0	5	1	0.348014	3	139	4.7	12.6	1.4	2
0	60	98.1	61.1429	17	95.1429	109.286	55.5714	0	6	10	4	20	20	0.356064	4.99464	139	4.2	8.2	2.06403	2
1	41	97.9	83.6667	18.0401	94.5	123	76.8333	0	18	5.88835	1.43553	28	18	0.34	15	142	4.3	9.9	2.35018	2
0	67	98.8	62.875	16.8	99.2	125.333	73.4444	0	23	4	2	45	37	0.57	14.0638	145	3.7	6.4	2.0826	2
1	60	97.7	67.5	16	99	127.5	49.5	0	1	4	2	5	5	0.322632	4	136	4.1	7.9855	2.13534	2
0	64	97.7	68.3333	21	94.6667	123.667	60.6667	0.2	20	7	1	14	15	0.419686	2	142	4.7	8.1	2.17701	2
1	85	98.25	46.5	22.5	96.5	133.5	62.5	0.1	3	9	1	3	5	0.357028	2	140	3.7	3.7	2.24312	2
1	74	98.64	91.8571	18.0714	97.8	131.263	90.5714	0.300008	11	10	6	30.0413	28	0.11	6	147	5.4	7.7	0.7	2
0	49	98.3333	91	18	97	153	79.6667	0.6	5	6	0	5	6	0.281788	4.50058	135	4.52145	8	1.88749	2
1	52	98	71	18	97.6667	120.333	74.3333	0	7	0	1	25	28	0.416247	2	146	4	8.2	2.33438	2
1	38	98.1	64.25	16.5	94.5	122.5	80	0	7	2	1	11	6	0.733949	14.0638	141	5.5	11.5	2.5	2
1	65	97.6333	89.25	15.25	97.75	160.25	90.5	0.7	4	5	4	22	9	0.12	8	141	4.52145	13.8	2.25789	2
0	61	97.8667	94.6364	18	99.1818	131.263	84.5455	1.2	24	0	4	20.3467	41	0.331597	2	144	4.7	7.7	2.17498	2
1	52	97.9	58.75	16	97	125.75	78.125	0	13	8	4	42	26	0.349731	6.00813	137	3.9	8.2	2.3304	2
1	53	98.3	70	15	96	123	73	0	0	0	0	0	0	0.733949	14.0638	138	4.6	8.2	2.15632	2
1	52	98	71	19	100	131.263	91.5	0	0	2	0	30.0413	5	0.423712	7.44706	144	5.2	10.1	2.36779	2
1	52	98.05	61	17.6	98.8	133.571	76.2857	0.1	20	2	1	32	27	0.733949	14.0638	137	4.52145	9.71563	1.3	2
1	52	98.8	87.9	17.2	98.6	145.6	81.6	0.6	18	5	3	37	32	0.22	3	136	4.2	8.2	2.1077	2
1	52	97.8714	69.75	15.75	99.5	149.25	80.75	0.6	13	6	3	48	36	0.11	4	140.749	4.52145	13.4	2.2155	2
1	56	97.9	77.6	19.4	99	145.2	91.4	1.4	15	6.88835	0	16	10	0.325034	6.05865	138	3.9	8	2.23321	2
1	53	97	59	16.6667	98.8333	120.6	69.2	0	23	6	2	55	28	0.733949	14.0638	139	4.1	9.2	2.51692	2
1	89	97.875	93.5714	16.7143	97.7143	128.429	62.4286	0.3	20	2	5	29	17	0.338306	2	145	4.4	9.71563	3.8	2
1	81	98.2	75	17.5833	95.4167	172.167	71.5833	0	12	4	7	44	27	0.306256	5.5414	145	4.4	7.5	2.18115	2
1	72	97.8667	98	17.3333	96	139	78.6667	0.6	22	2	0	31	14	0.350033	7.10039	134	4	7.3	2.40198	2
1	62	98.05	80.6667	17	99.3333	156.333	82	0.3	2	2	2	39	24	0.274365	3	137	3.7	5.3	2.2218	2
1	60	98.1	71.8	18.4	95.4	108.2	60.8	0.4	10	5	3	18	32	0.94	14.0638	142	4.6	6.4	2.29424	2
1	60	98	61	18.0401	97	139	73	0	0	9.42608	0	0	0	0.457731	5.526	139	4.5	5.3	2.18029	2
1	44	98.48	85.6667	18.2222	99.4444	135.111	77.7778	1.2	32	10	2	26	11	0.733949	14.0638	134	4.7	4.5	1.3	2
0	84	98.2	78.7049	18.0401	95.1667	118.556	70.7778	0.9	1.66298	5.31443	2	21	25	0.04	4	143	4.7	12.7	2.17613	2
0	78	98.1	82	15.3333	98.3333	155	93.5	0.8	17	2	3	4	23	0.92	14.0638	134	4.5	11.9	2.08607	2
1	86	97.9667	58.7	17.2	96.7	118	65	0.7	21	7	5	20	18	0.391631	2	140	4.7	9.6	2.1	2
1	83	98	67	18	96.5	143.5	64	0	18	4	1	11	6	0.324141	5	142	4.4	7.8	2.26803	2
0	53	98.025	81.875	16.125	96.875	166.778	83.1111	1.4	18	6	4.43553	28.6533	33	0.08	8	144	5.6	13.8	1.5	2
0	53	97.9	97.3333	18.0401	98	159.333	79.3333	0.2	12	8.42608	4	32	29	0.1	4	141	4.52145	8.6	2.05091	2
0	53	97.4	97.6667	18.8333	99.3333	137.667	88.1667	0.2	5	11	2	29	32	0.45	15	142	4.52145	9.7	2.30562	2
0	53	97.975	79.2857	13.1429	96.2857	171.571	87.4286	0.5	24	6	3	33	15	0.02	5	140	4.52145	9.4	1.93193	2
0	53	97.7667	97	16.6	96.4	160.2	87	0.7	15	4	4	19	16	0.11	4	143	4.52145	6.7	2.03086	2
0	53	98.6	88.5882	18.0588	98.2941	150.647	82.1176	0	27	8.88835	5	70	34	0.304211	5.07406	143	4.52145	6	2.07424	2
1	78	98.057	82.3333	18.3333	96.6667	147	80.3333	0.871268	22	1	3	41	47	0.77	14.0638	143	4.6	6.9	2.35782	2
0	56	97.7	61.75	16.75	96.6667	118	79.25	0	10	3	1	29	10	0.391017	2	143	3.6	6.9	2.24104	2
0	37	98.057	89	16.6667	100	127.667	77.6667	0.871268	12	4	0	8	4	0.380725	4.36664	143	4.7	10.4	1.95229	2
0	73	98.16	71.3333	17.25	98.4167	132.917	67	1.3	34	6	4	50	30	0.275757	2	138	5.1	6.1	2.06078	2
1	76	98.7	101	17	97.5	141.75	79.5	0	21	4	3	15	37	0.02	3	145	3.8	14.2	2.29174	2
1	62	98.5	97.6667	19.3333	96.6667	164.667	73.1193	0	1	5	1	7	50.1627	0.328965	5.90087	143	4.6	9.7	2.11713	2
1	62	97.9667	65.6	17.5	98	101.2	64.2	0.1	3	7	4	21	22	0.396404	5.73731	143	4.2	9	2.3558	2
1	77	97.5	65.7143	17	98.8571	110	60.5714	1	29	4	3	24	28	0.414262	6.29346	138	4.8	5.7	2.41198	2
0	91	98.25	53.5556	17.5556	99.7778	116.444	43.5556	0.1	37.0068	6	2	70	14.1627	0.612765	6.16291	137	5.3	5.6	2.17004	2
0	66	98.057	109.25	18.75	97.25	109.25	62.5	8.28484e-06	8	2	4	12	15	0.362549	5.25444	142	4	4.8	2.22125	2
1	66	98.1	59.75	15.5	96	135.75	70.75	0.2	18	2	4	34	16	0.311305	3	145	4.8	9.71563	2.2	2
1	50	98.3667	75.2222	16.8889	97.3333	113.556	62	0.9	18	8	5	22	22	0.374049	4	135	3.9	11.9	2.11521	2
1	67	98.1667	91	20	94.5	148.333	84	0.6	27	8	3	57	19	0.297858	5	137	4.2	5.4	2.37263	2
1	56	98.025	81.0769	17.1538	95.7692	135.846	75.4615	1.5	36	10	4	61	18	0.307167	3	139	5	9.71563	2.6	2
1	61	98	62.75	16	99.5	144.75	77.75	0	15	0	2	58	21	0.328664	5.87268	141	4.5	7.8	2.29345	2
1	91	98.4	85.75	19.25	99.3333	107.5	76.5	0.6	26	8	2	18	12	0.405196	5	140	4.4	13.4	1.2	2
0	89	97.5333	74.3	19.3	97	127.9	81	0.2	16	6	7	51	28	0.385562	3	144	4.1	9.71563	2	2
1	59	97.7	56.3333	15.3333	97.3333	140.333	84.3333	0	7	5	4	8	9	0.358496	2	142	3.5	5	2.26668	2
1	73	98.1	84.4	15.2	99.4	147.5	87.75	0.6	38	6	1	41	35	0.360339	6.47551	137	4.7	8	2.38002	2
0	31	98.3667	94	19.5	98.5	124.75	64.25	0.4	8	8	2	22	26	0.314037	4.81505	137	3.8	8.9	1.91929	2
0	74	99	78.5	17.5	98.25	111.75	50	1.37126	9	2	3	30	14	0.29414	14.0638	141	3.9	9.6	1.83806	2
0	74	97.8	82	16	96.5	107	54	0	0	0	1	0	0	0.14	7	141	4.9	7.4	2.15756	2
1	44	98.2	57.8421	18.6111	94.5789	107.316	68	0.6	15	5	5	17	14	0.733949	14.0638	142	4	11.8	2.19262	2
0	79	97.8	64.6667	18.25	99	103.25	61.25	0.2	12	3	2	18.388	27	0.414532	1	147	4.7	8.3	2.28356	2
0	66	97.6	73.25	16.25	97	139.75	74.25	0	17	4	2	61	15	0.323843	5.35574	141	5.2	9.71563	2.2	2
1	50	97.875	71.4286	15.5714	95	123.286	81.4286	1.1	20	9	4	21	13	0.379001	1	143	3.8	7.3	2.24345	2
1	50	98	89	19	98	137.5	85.5	0	22	2	4	21	3	0.361758	5.81155	142	4.4	13.6	2.32201	2
0	41	97.725	89.75	16.25	96.75	114.25	73.25	0.8	18	3	2	9	13	0.349438	4.95132	138	4.52145	9.71563	2.4	2
1	65	97.9	85	16.8	99.2	132.6	72	1.6	7	2	2	26	7	0.315876	5.09643	140	4.1	11.4	2.17038	2
1	65	97.9	94	16.3333	98	130.5	67.6667	0.2	18	4	4	35	39	0.311499	5.17384	137	4.2	9.2	2.35412	2
0	52	98.1	88.25	21	96.5	142	80.25	1	18	10	3	22	24	0.305535	5.1284	144	4.8	11.7	2.04471	2
0	76	98	43.2727	17.0909	95	126	64.8182	0.8	6	2	4.43553	40	38	0.416404	5.1298	138	4.52145	8	2.08194	2
0	75	98.1	64.8333	15.3333	97.8333	137.5	52.8333	0	31	9	2	38	43	0.271522	1	134	4.5	5.4	2.05854	2
0	75	97.625	68.1667	18.8333	97.3333	180.667	70	0.771259	25	6	5	0.346681	33	0.319368	9.16806	138	4.3	17	1.91595	2
0	75	98.9	62.25	14.125	99.125	113	53.875	0	8	5	2	13	30	0.350642	5.04394	137	4.3	6	1.92771	2
0	75	97.5	63.6	19.2	97.4	151.4	62.8	0	12	2	3	41	31	0.335176	2	134	4.2	5	2.16389	2
1	69	98.0333	82	19	98.5	104.5	64	0.4	23.663	2	1	11	13	0.379009	5.72374	142	5	11.2	2.39979	2
1	60	98	65.75	16.5	98.5	143	85.5	0	22	4	2	45	22	0.328664	1	141	4.1	7.1	2.34861	2
0	67	98	66.6667	19.3333	94.6667	133	69.6667	0	2	3	8	47	15	0.302274	5.00474	144	4.2	8	2.13641	2
1	46	97.95	77	16.2857	94	140.667	75.5	0.6	15	6	4	32	11	0.287448	2	145	5	7.6	2.16317	2
1	59	98.7	89.6667	17.6667	96.3333	141	58	0	5	1	1	6	6	0.279057	5.05116	145	4.4	8.1	2.0145	2
1	47	97.88	83.5556	19	96	120.333	78.7778	0.3	22	11	8	20	11	0.427421	5.71962	134	5	9.7	2.32833	2
1	18	98.2	93.8462	22.6923	99.3846	132.556	74.5556	0.6	22	8.88835	2	36	35	0.3	8.37496	140	4.6	7.3	2.15542	2
1	71	97.9	71.3333	17	99	141.667	94.6667	0.4	8	2	2	23	9	0.321134	6.00425	137	4.7	7.7	2.38386	2
1	74	98.1	72.25	17.5	97.625	132.75	72.625	0.2	17	4	4	63	19	0.733949	14.0638	140	3.6	7.5	2.38225	2
1	83	98	65.5714	17.8571	95	115.429	61.1429	1.1	13	6	4.43553	39	43	0.370137	5.85568	140	4.8	13.2	1.1	2
1	48	98.2	78.6667	19.3333	98	142.333	86	0	3	2	0	26	15	0.34612	2	140	3.7	8.2	2.25816	2
0	78	98.8667	96.8	16.4	99.8	126	62.6	1	20	4	1	20	17	0.321499	4.81383	145	4.2	6.2	1.95075	2
0	67	98.0333	69.8333	17.5	99.3333	132.667	69	0.3	37	4	2	34	41	0.07	4.45495	142	4.7	6.7	2.16151	2
1	75	97.9	57	18	95.5	159	82	0	12	0	7	34	20	0.336194	6.59264	143	4.6	10	2.28273	2
0	52	97.4333	62.3333	18	100	152.667	88	0.4	3	0	0	20	12	0.312351	4.0275	137	4.7	10.6	2.10213	2
0	71	99	72.5	16.5	96.25	129.75	47.25	1.37126	1	4	4	34	17	0.212025	2	140	4.5	8.7	1.6998	2
0	51	98.65	67	16.6667	97.6667	153	77.3333	1.7	3	2	1	17	25	0.296745	2	142	4.7	5.4	1.69641	2
0	79	98	76.9048	18.0401	94.6667	151.947	74.1579	1.27126	32	12	7	47	45	0.3079	2	146	4.7	11.3	2.09675	2
0	44	98.0333	76.8	18.2	95.1667	130.2	81.4	0.9	14	4	8	15	29	0.275954	5.21804	142	3.8	10.9	2.00913	2
0	83	98.1	105.077	18.0401	97.2727	177.615	61.3077	0.3	33	8	8	4.34668	55	0.13	4	145	4.9	12.8	1.9587	2
0	39	98.2333	83.8	16.6	98	145.167	96	0.5	13	2	0	43	27	0.245761	4.61008	139	4.52145	9.4	2.07255	2
0	58	97.7333	65.2	17.4	99.8	144.6	78.2	0.5	7	6	1	4	19	0.325959	2	148	4.6	6.1	2.02648	2
1	65	98.5	105.857	21.0952	97.5375	132.25	87.55	0.2	30	12	0.564474	70	32	0.326273	6.96039	133	4.3	10	2.52013	2
0	46	98	108.5	17.5	97.75	127.5	102	0.6	8	6	4	38	34	0.27054	6	144	4	7.2	2.28248	2
0	64	97.94	79.7778	17.3333	99.2222	117	68.2222	0.7	19	10	2	21	23	0.332103	4.99293	139	3.9	6.7	2.14344	2
0	55	97	63.8333	16.2778	95.8333	140.111	77.8333	0	26	5	2.83388	61	54	0.48	14.0638	140	4.1	10.7	2.36159	2
0	91	97.9	70.5714	18.5714	96.5714	126.857	71.2857	0.2	18	6	6	48	27	0.343416	2	137	3.5	5.9	2.32793	2
1	48	97.9333	73.625	18.375	97	133.714	72.2857	1.4	23	6	3	29	20	0.09	5.67661	136	4.6	8.1	2.14442	2
1	48	97.55	77.5	17	98.5	127	67	1.7	1	2	3	2	4	0.354107	5.29017	142	4.3	10.8	2.07989	2
1	48	97.9	76	16.4	98	132.6	76.6	1.07126	10	4	5	35	10	0.309729	5.54316	134	4.2	8.9	2.16082	2
1	48	98.1	66.5	17	98	129.5	82	0.8	5	2	0	3	2	0.329585	5.18164	137	4	9.2	2.14504	2
1	48	97.9	65.3333	16.6667	95.6667	144.333	75.3333	0	38	2	1	27	8	0.341998	5.69921	139	4.6	8.6	2.23823	2
1	48	98.0375	81.0667	17.2667	96.8667	128.929	75.5	1.1	22	4	5	56	29	0.314084	5.71497	135	4	10.1	2.23969	2
1	46	98.1	72	18	98.3333	121.333	76.3333	0.6	6	0	3	9	17	0.375031	6	139	4.1	6.5	2.19029	2
1	58	97.4	85	20.5	96.5	116.75	57.75	0	23	6	3	10	32	0.15	6	144	5.4	7.7	2.43756	2
0	54	98	82.6	17.6	97.6	121.2	50	0.4	31	4	4	23	20	0.344705	4.57231	142	4.5	13.1	2.00462	2
0	54	98.15	115.583	22.5833	96.1667	174.5	80.6667	0.516274	31	7	3	44	37	0.278205	2	141	4.7	9.71563	2.06985	2
1	73	98.15	81.9	18.1	94.8889	152.3	64.6	0.4	12	3	4	72	13	0.262857	2	146	4.6	10.6	0.9	2
0	75	98.05	83	18.5	99	114.25	59.75	0.1	24	10	0	16	37	0.02	3	136	5.1	10.8	2.23394	2
1	72	97.9667	56.4286	18.2857	97.5714	151.286	73.4286	0.5	8	10	5	42	32	0.54	10	141	3.9	6.6	2.22491	2
1	76	98	92	14	97	135	88	0.2	8	8	0	10	4	0.354005	7.64945	140	4.1	9.71563	2.3887	2
0	64	98.125	65.7143	16.8571	98	127.667	67.5	0.3	19	4	4	26	8	0.03	2	140	4.3	7.4	2.04287	2
0	32	98.4	83	17	95.5	125	67.5	0	10	2	1	6	1	0.291618	4.52025	141	4.2	7.3	1.89085	2
0	63	97.875	56.0714	17	96.6429	126.643	67.4286	1.3	41	10	4	74	28	0.333667	12.9978	147	4.3	5.2	2.12806	2
0	82	98.057	67	18	98	153	75	1.60001	0	0	0	0	0	0.726218	3	142	4.4	12.6	1.89806	2
0	88	98.35	78.5	16.5	98.5	101	59.5	0.5	7	1	3	12	15	0.03	2	140	3.4	5.5	2.16929	2
1	63	98.2333	74.6	17.2	99.6	156	84.4	0.6	26	6	1	63	39	0.276927	5.73241	140	4.1	12.2	2.27158	2
0	83	98.2	67	17.7692	99.9167	131.263	90.2143	0.4	13	8	1	2.34668	39	0.02	2	141	5.5	5.8	2.24096	2
0	83	98.1	61	16.5	99.6667	149.5	55	0	4	4	1	39	17	0.07	2	139	4.4	4.7	1.98989	2
0	83	98.4	62.5	18	99	169.5	82	0	5	0	2	5	24	0.352628	6.04389	138	5	5.5	1.97471	2
1	60	97.96	78.8571	16.4286	96.7143	139	77.5714	0.3	8	5	8	57	48	0.325251	3	141	4.7	6.7	2.31878	2
1	60	97.85	74.25	17.5	100	108.25	73.25	1.2	15	2	0	15	4	0.435529	5.60452	139	4.4	6.5	2.30854	2
1	60	97.8	78.7049	17.7778	98.4444	107.625	80.875	0.2	11.337	6	4	21	26	0.09	9	140	4.7	6.2	2.48096	2
0	61	98.1	71.8333	18	99.6667	121.667	69.6667	0.4	18	6	1	41	22	0.733949	14.0638	147	4.3	13.3	2.14087	2
0	21	98.3	105.5	21	99.5	154	102	0	19	10	1	0	40.1627	0.398188	6.90224	140.234	4.49255	8.2	2.04246	2
1	66	97.66	73.6	18	95.2	132.2	72.6	0.4	7	4	4	27	17	0.34988	2	140	4.6	13	2.80185	2
1	61	98.5	99.375	18.375	97.375	114.125	74.625	0	5	5	7	21	15	0.417806	9	136	4.5	7	2.31869	2
1	67	97.975	66	17.3333	96.5	120.5	82.5	0.6	12	7	3	21	18	0.733949	6.31975	142	5.2	16.3	2.37398	2
1	56	98.2778	72.9	17.1	98.1	129.9	77.5	1	15.8852	4	3	31	18	0.334604	5.52503	136	3.3	13.3	2.18128	2
1	80	97.9667	70.7143	17.1429	99.2857	142.857	84.2857	1.3	8	2	4	59	23	0.02	6.03085	141	4.1	3.9	2.32606	2
0	45	98.5	67.6	13	99.6	108.8	63.8	0.6	20	4	2	10	35	0.345763	4.8495	139	4.3	6.7	1.90447	2
1	91	98.9	100.4	18.0401	95.2	126.2	75.2	1	7	9	3	23	18	0.733949	14.0638	142	4.2	9.71563	1.6	2
1	59	97.4	89.5	19.75	95.25	111.25	56	0	12	7	5	26	22	0.1	3	138	4.9	11.7	2.4488	2
1	57	98.057	82.3333	17.1667	97.6667	123.667	69	0.871268	16	2	1	29	20	0.404418	5.19615	140	4.6	8.6	2.24374	2
1	66	98.3	94.25	22	97.25	126.5	82.75	0.5	16	8	5	26	12	0.32341	6.33884	141	4.4	10.7	2.38369	2
0	61	97.9667	76.75	17.6667	96.9167	159.667	96.0833	0.3	22	10	6	31.6533	24.473	0.311989	5.16962	145	4.4	10.7	1.4	2
0	71	98.7	93	17.3333	98	137.333	78.3333	0.8	4	10	0	28	16	0.302072	5.79479	144	3.8	12.1	2.01258	2
1	58	98.1	56.8	14.6	99	96	64.8	0.6	10	6	2	12	10	0.733949	14.0638	145	4.9	8.9	1.8	2
0	79	97.8	95	18	99.3333	132	67	0.516274	26	2	2	39	18	0.69	5	143	4.7	15.3	2.24002	2
1	79	97.8	87.5	18	95.75	137.5	66.5	0.6	6	4	5	25	15	0.733949	3	140	4.9	6.1	2.30941	2
1	26	97.7	109.5	18.0401	93.5	143.5	90.5	0	8	0.888352	3	29	39	0.369978	6.55454	144	4.9	11.3	1.6	2
1	66	98	102.25	21.75	97.5	110.75	80.5	1	13	7	6	12	9	0.391026	6.69043	143	5.7	5.6	2.4258	2
0	63	98	83.3333	20.3333	98.6667	157	78	0.2	6	5	3	10	23	0.21	5	142	4.7	8.3	2.6	2
1	76	98	61.5	15	98.75	147.5	71.25	0	10	8	3	23	49	0.1	3	142	4.4	7.1	2.25807	2
1	63	98	76.6667	16.6667	97	137.333	89	0.7	4	2	2	14	14	0.02	3	139	4.7	9.71563	1.5	2
0	79	98.6667	88.8571	18.7143	97.8571	145.714	72.8571	1.7	14	7	3	30	19	0.316879	6.02296	134	4.3	13.8	1.90923	2
0	66	98.1	110.333	17.3333	98.6667	143.333	89.3333	1	21	2	1	14	23	0.301413	5.11497	143	4.2	4.7	2.14551	2
0	91	97.2	64.5	19.75	96	115	73	0.171259	6	4	2	39	31	0.4665	8.80981	148	4.3	13.5	2.5209	2
1	57	98.08	92.6667	18.5	95.5	131	67.8333	0.5	33	6	7	43	18	0.306072	5.90483	144	3.8	15.8	2.28472	2
0	50	98.1857	78.625	16.125	99.75	127	69.125	0.6	32	4	1	24	37	0.275153	4.03746	140	3.9	10.9	2.02858	2
0	88	97.8	94.6	19.2	99.6	143.8	71.2	0.8	1	8	1	13	11	0.24	10	144	4.6	5.3	2.15208	2
1	66	98	64.1429	14.7143	99.4286	138.857	75	0	9	7	3	46	11	0.328664	5	134	4.9	6.4	2.27028	2
0	81	97.7	61.5	16.1818	96.4167	124.75	65.4167	0	14	2	2	44	41	0.1	5	138	4.4	6	2.29408	2
0	70	98	80.3333	19.8333	98	149.5	93.6667	0	18	4	0	17	12	0.1	5	140.873	4.33174	8.47277	2.2436	2
1	65	97.6	88	17	95.5	145.5	91.5	0	6	2	1	21	5	0.355934	6.58273	141	4.1	9.2	1.2	2
0	67	97.7	93.3333	16	97.6667	154.5	62.3333	0	12	0	4	20	15	0.2	7	144	4.5	13.1	2.7	2
0	67	97.95	72.25	19.25	96.75	118	59	0.1	9	3	3	17	31	0.314238	3	141	4	5.3	2.14857	2
0	67	97.7333	75	16	98	127.5	73.1193	0.2	34	4	6	37	19	0.12	3	146	4.52145	9.6	1.8	2
0	67	97.7	77	19	98	127	44	0	0	0	0	0	0	0.544879	7.06478	144	4.6	4.6	2.00438	2
0	67	98.55	95.5455	15.0909	96.6364	134.6	69.9	0.9	21	2	4	44	22	0.1	4.80166	141	4.9	10.2	1.99674	2
1	48	97.6333	87.6667	17.3333	94.6667	160.2	89	0.771259	16	2	3	23	14	0.04	3	147	3.9	8.2	2.22462	2
0	87	98.057	81.3333	20	99.3333	118.333	57	0.0999917	17	4	2	25	5	0.389988	5.35339	137	5.6	15.2	2.22003	2
1	64	98.2	84	16.5	99	131	70.5	0	2	1	0	46	13	0.333761	2	141	4.4	7	2.29795	2
1	74	97.95	64	18.6667	97	122.333	66.3333	0.1	7	4	2	10	23	0.408005	2	139	4.2	16.5	2.3435	2
1	61	97	91.5	16	96	131.263	73.1193	0	7	4	2	28.6572	27.6358	0.733949	6.24417	141	4	14.6	2.51539	2
0	60	98.7	109	18.2	96.6	110.286	69.2857	1.4	14	2	4	74	40	0.02	3	141	4.4	6.1	2.11974	2
1	65	97	60	15.8	98.2	136.2	74.6	0	11	4	3	48	33	0.733949	14.0638	140	4.6	7	2.49561	2
1	81	98.8333	99.6	16.8	96.4	116	58.8	1.10001	40	9	3	27	24	0.1	5	140.749	5.5	9.71563	1.9	2
0	24	98	103.429	21	99.2857	135.429	78.7143	0	23	11	5	15	12	0.334678	6.55358	141	5.3	7.5	1.1	2
0	78	98.3	81.5556	18.7778	97.4	127.111	67.6667	0	21	7	4	57	28	0.309877	2	144	4	5.3	2.2369	2
0	67	98.7667	82	17	100	113	70.6667	0.9	7	2	0	8	15	0.363599	4.50886	139	4.6	4.8	1.98041	2
0	49	98.1	103	17.3333	97	126.667	77.3333	1.5	13	2	2	18	41	0.304363	5.15912	141	4.4	9.1	1.4	2
1	66	97.75	65.2	16	96.4	140.4	82	0.1	18	0	3	41	22	0.66	14.0638	138	4.2	7.7	2.38331	2
0	81	98.275	78.25	15.75	97.75	104	54.75	1.8	13	1	5	38	8	0.279392	5.29704	138	3.8	10.7	2.01246	2
1	47	98.6	71.6667	16	96.6667	129.667	71	0	9	4	3	26	3	0.33	14.0638	142	5	9.71563	2.08686	2
0	71	97.9	74.3333	16.6667	99	101.5	51.5	0	3	2	2	1	3	0.332097	6.1542	140	4.4	6.6	2.12327	2
1	73	97.7	58.6	21	96.5	131.6	55.8	0	13	6	3	45	32	0.321949	3	140	4.9	8	2.37109	2
0	46	98.1333	93.25	16.125	99.375	135.625	63.25	1.4	7	5	1	29	20	0.95	15	144	5.3	14.8	2.1	2
0	63	97.9167	58.375	15.75	96.75	147.375	74.125	1.7	16	4	3	57	36	0.27426	5.00756	143	4.1	8.1	1.95733	2
0	70	97.9	84.75	18	93.25	120.75	56.5	1.1	17	6	1.43553	16	12	0.298581	7.29147	142	3.4	12.7	2.06641	2
0	31	98.057	77.7	17	98.2857	124.6	81.9	0.571259	24	8	2	15	18	0.317429	4.84319	135	4.1	6.5	2.01506	2
1	52	98.15	78	16	98	103.5	60.5	0.3	2	6	0	7	11	0.37745	2	142	4.5	7.7	2.21613	2
0	68	97.9	80	17.5	98.3333	123.167	81.1667	0.4	0	10	3	17	19	0.03	3	141	4.52145	8.5	2.20753	2
0	80	97.9	55.1667	17.6667	97.6667	147	66	0	7	3	5	51	17	0.24	10	141	4.7	7.3	2.10711	2
0	27	97.75	83.5714	19.5714	97.2857	104.571	67.8571	0.5	31	3	4	25	20	0.41	8	140	4.2	15.6	2.13267	2
0	78	97.1	92.5556	17.7778	97	124.125	68.625	0.0287405	22	2	6	44	25	0.394282	6.70482	141	4.8	16.2	0.9	2
0	49	98.5333	67	15.5556	98.2222	114.556	57.7778	0.1	9	4	7	30	19	0.317569	2	138	4.4	9.2	1.9004	2
1	58	98.06	92	16.2857	97.3571	153.143	94.4286	1.7	33	6	6	47	22.1005	0.07	5.64377	138	3.5	7.9	2.22378	2
0	61	98.9667	77.125	17.25	97.5	121.556	76.4444	1.2	10	2	4	18	22.1005	0.343587	5.29432	143	5.1	9.71563	3.8	2
1	53	99.075	110	19	95	141.875	70.875	0.600008	15.663	13	4	28.6572	37	0.659303	3	143	4.6	9.1	2.06801	2
1	69	97.1	56.5	16.5	97.5	122.5	75.5	0	7	1	1	1	7	0.09	6.13705	139	5.1	12.9	2.46741	2
1	69	98.4	61	17	97.5375	173	87	0.4	8	2	3.43553	30	9	0.293794	2	141	4.3	12.8	2.07708	2
1	53	97.8	100.8	18.6	97.4	123	82.75	0.2	26	8	5	10	14	0.449502	6.6064	146	4.5	11.9	2.42416	2
0	30	98.6	90.5	20.5	100	106.667	56.6667	0	2	6	0	20	16	0.335435	4.621	142	3.5	9.8	1.93816	2
1	78	98.1	80.3333	16	98.6667	130.333	86.3333	0	35	4	3	15	14	0.16	9	141	4.3	6.7	2.4509	2
1	78	98.54	60.5	16.3333	98.6667	121.667	73.5	1.3	34	2	3	19	21	0.396007	5.85974	143	4.3	17.4	2.19962	2
0	78	98	84.4	17.8	97	117	48.8	1.4	6	3	2	23	15	0.306269	3	144	4.9	14.1	2.01285	2
0	73	97.65	101	18.0401	99.875	135.889	62.7778	0.1	16	5.88835	1	28.6572	54	0.342849	6.04259	136	4.9	13.1	2.25727	2
0	88	97.8	83.6875	21.375	94.3125	129.438	62.5	1	15.8852	5.88835	4.43553	28.6572	41	0.13	5	147	4.3	9.71563	3	2
0	88	98	79.25	20.25	96.75	151	63.25	0.8	27	7	5	54	46	0.02	4	145	4.8	9.71563	2.1566	2
0	39	98.2	81.8	18.8	100	111.2	72.4	1	21	6	0	21	13	0.350485	1	141	4.2	6.4	2.02878	2
1	82	97.94	69	17	97.8333	135.286	70.8571	0.2	24	4	3	60	25	0.326155	2	141	4.6	5.3	2.42855	2
1	49	98.057	75.3333	17.7778	96.4	113	65.8889	0.871268	23	1	7	29	31	0.406981	5.29143	140	4.3	13.5	2.22911	2
1	60	97.85	51.25	17.75	95.5	135.429	66.8571	1.1	33	8	6	33	16	0.327107	6.03417	142	4.7	9.71563	2.2	2
0	70	97.8	102.333	22.3333	95.6667	106.333	43.6667	0	4	7.42608	6	23	4	0.379168	7.04008	139	4.7	7.1	2.20902	2
0	91	98.3333	110.75	21.2	95	108.4	65.7	0.2	40.663	4.88835	3	45	37	0.420323	6.1365	140	4.3	3.5	2.46476	2
1	56	98.4	91	17.4	98.6	114	78	0	13	4	3	24	25	0.04	5.64757	140	4.3	5.9	2.35229	2
0	80	98.275	61.75	18	99	149.25	57	0.4	3	7	0	27	10	0.201967	4.81154	140	3.7	6.3	1.91744	2
0	73	97.85	76.5	17	96	141	83	0.5	1	2	0	54	28	0.25	14	142	4.4	8.3	2.23683	2
0	54	97.5	110.636	18.0401	94.4545	106.727	58.2727	0.5	10	2.88835	5	42	13	0.331397	5.54846	141.169	4.58069	11.0656	2.25787	2
0	61	98.9	93.6667	19.6667	99	111.167	65.8333	0.4	15	10	3	25	15	0.336225	5.12111	140.719	4.4352	8.4	2.0361	2
0	45	97.9	86.3333	17.1667	99.5	166	91.6	0	23	2	3	13.6533	19.473	0.273183	4.87677	139	3.7	16.4	2.02459	2
0	49	98.375	63.4545	18.2727	95	113.8	56.8	0.7	7	2	0.435526	43	31	0.29614	4.59399	142	3.9	14.9	1.97576	2
1	38	98.25	107.667	22.6667	97.5375	104.667	76	0.5	17	8.42608	3.46277	13	3	0.24	6.06827	140	5.3	9.71563	2.7	2
1	38	98.2	74.8	18	97.75	138.6	71.4	0.4	16	0	1	32	7	0.26262	4.71066	140	3.9	7.8	2.10228	2
0	29	97.8	75.3333	16	99	116.667	71.3333	0	4	0	0	11	23	0.366002	4.74962	140	3.9	11.7	2.0415	2
0	58	97.35	77.6667	16	97.3333	129.667	78.3333	0.5	4	0	7	9	19	0.342351	4.84743	143	4	9.6	2.15553	2
0	82	97.5667	74.75	21	98.5	145.75	75.5	0.971259	15	2	3	30	16	0.366464	5.88291	141	4.9	13.5	2.20593	2
0	52	98.4	64	18	99.5	133	77.5	0	8	0	1	2	1	0.33263	4.36663	145	4.2	6.1	1.8	2
0	52	97.9333	99	19.3333	97	133.167	84.3333	0.2	6	8	5	54	42	0.290859	1	143	4.3	9.1	2.25965	2
0	52	98.5167	64.1818	17.3636	99.1818	141.727	79.6364	0.6	18	7	2	40	21	0.270511	4.48584	140	5.2	6.7	1.94575	2
0	52	98.2	61.1111	15.1111	98.5556	142.111	68.6667	0.5	10	6	3	53	36	0.245683	4.25693	141	4.6	6.1	2.3	2
0	52	98	68.2857	17	98.8571	165.5	86.1667	0	24	9	3	30	22	0.303658	1	143	4.2	4.8	2.00539	2
0	52	98	68.2778	16.0556	99.1667	113.444	64.1111	0.5	26	6	3	62	28	0.319206	4.51615	146	4.5	5.6	2.13257	2
0	52	97.9125	64.1429	16	98.0952	133.25	72.3	1.9	22	5	5	63	36	0.274315	2	140	4.1	6.1	1.96323	2
0	52	98.2	63.25	16.7143	99.2857	119.625	68.625	0.2	12	2	4	44	38	0.33816	2	143	4.3	5.5	2.07411	2
0	52	98.3	104.667	18	96.4	144.333	98.1667	0	13	6	1	14	27	0.330234	2	138	4.5	6.6	2.18734	2
1	21	98.075	60.75	17.5	99.25	121.75	83.25	0.4	9	2	2	7	19	0.536232	7.52655	142	4.5	7.43865	2.12058	2
0	47	98.057	93.7143	18.8571	96.7143	100.286	63.8571	0.400008	16	8	4	23	20	0.403479	4.92813	141	4.7	16.6	2.16193	2
0	47	97.8917	59.8235	16.2353	98.2941	115.412	72	1.8	17	7	4	29	30	0.33651	4.69581	141	4.5	7.6	1.96542	2
0	47	98.025	72.1429	15.375	97	118.143	81.1429	1	14	4	5	41	19	0.328128	5.10839	143	3.9	12.6	2.07551	2
0	47	98.057	104.25	19.6667	96.75	116.25	70	0.871268	6	6	5	26	44	0.7	14	141	4.5	9.71563	1	2
0	44	98.0143	70.8571	16.5714	98	126.714	82	1.4	19	4	4	44	37	0.254884	5.19598	138	3.6	5.3	2.03699	2
0	75	97.9167	61.6	16.8	95.4	120.222	67	0.6	9	8	7	60	22.1005	0.340158	5.31451	140	4.4	6.4	2.18133	2
1	67	97.8	89.5	18.0401	94	165.5	90	0.4	5	5.31443	5.02724	9	14	0.313898	7.16151	135	4.1	8.4	2.26136	2
0	81	97	75.5385	18.4615	97.3636	91.6154	48.3846	0.971259	41	8.88835	4.43553	43	3.16274	0.705637	15.796	147	4.3	6.4	3.6	2
0	81	98.4	80.2	17.6	93.4	129.4	70.4	0.6	7	4	3.43553	15	15	0.279999	5.3396	144	4.1	6	2.08129	2
1	46	97.9667	69.8333	17.3333	95.8333	143.333	69.1667	0.2	12	5	4	29	36	0.04	5.33897	140	4.6	14.2	2.15562	2
1	55	97.975	104	16.5	99.5	138.5	85.75	0.7	29	2	1	30	26	0.29822	5.43144	143	4.7	10.4	2.34493	2
1	84	98.057	75.4118	18.3529	98.6471	102.941	67.5294	0.871268	27	12	4	43	25	0.733949	14.0638	139	5	15.2	2.5	2
0	87	97.7	64.6667	18.6667	98.3333	151.333	85	0.2	23	2	3	26	30	0.376715	2	137	4.2	7.93883	2.28374	2
1	80	97.7	54.3333	19.6667	95.6667	134.5	94.5	0.2	5	4	2	9	41	0.416287	2	141	4.7	7.6	2.53135	2
1	80	97.4	62.5	17.5	98.5	140	69	0	5	1	1	4	0	0.02	3	141	4.3	7.6	2.35	2
0	31	98.3	73.4	13.4	99.2	110	63.6	0	12	5	2	20	12	0.379609	4.64484	140.043	4.19616	9	1.91664	2
1	56	98.057	83.75	20	97	106	74.5	0.871268	5	4	4	19	31	0.22	3	145	4.5	7.2	2.35474	2
1	56	98.25	105	16.6667	97.3333	115.333	69.6667	0.1	12	6	5	9	10	0.386471	6	140	4.3	5.3	2.27841	2
1	68	98.075	76	14.2857	98.5714	116.857	63.5714	0.6	22	6	3	20	23	1.06	3	142	4.5	12.2	2.25344	2
1	41	98.2	62.7143	15.5	98.4286	108.643	68	0.8	18	13	4	34	44	0.35	16	142	4.5	6.2	2.18385	2
1	60	97.6333	61	15.75	98.5	158	75.25	0.5	9	3	4	19	5	0.310109	5.35969	138	4.4	7.1	2.12283	2
0	51	98.057	77.4	18.0401	94.6	116	79.4	0.3	18	0.888352	5	33	26	0.324158	5.10086	143	5.2	15.8	2.20126	2
0	51	97.8	84.8333	18.3333	96.5	133.667	80.3333	0.2	10	2	2	43	29	0.357007	5.55119	140	4	11.7	2.20775	2
0	51	98.4	73.7778	19.5556	96.4444	122.545	60.7273	0.9	27	8	7	28.6572	46	0.340632	5.16991	144	4.4	9.6	1.95858	2
0	51	97.875	80	19.1	97.3	176.667	91	0.6	23	9	4	53	42	0.17	3	140	4.4	9.2	2.04694	2
1	48	97.9	53.8	15.6	99.6	126.8	64.4	0	5	4	1	14	14	0.363075	1	137	4.5	8.9	2.14337	2
1	48	97.8	76.2	16.8	98.8	130.8	83.6	0.3	21	5	5	24	10	0.354762	5.48098	140	4.3	4.9	2.30005	2
1	49	98.0333	72.6	15.9	98.1	138.3	81.7	0.4	25	7	4	43	32	0.291608	2	141	4.4	6.6	2.2582	2
1	67	98.35	59.8182	16.6364	98.5455	127.455	40.2727	0.7	25	13	3	58	28	0.16	4	142	3.9	6.5	2.06599	2
1	52	98.057	102	20	97.5	128	50.5	1.87126	4	4	3	2	3	0.287204	5.30281	144	4.4	3.5	1.96492	2
1	37	98.2	100.75	18.1667	97	123.778	76	0.3	15.8852	4.74798	5	65	33.473	0.35701	5.5884	135	4.2	9.41802	2.31929	2
0	82	98.1	74.3333	19.6667	96.6667	137.667	72.6667	0.4	24	4	2	9	6	0.44	14.0638	141	5.2	10.2	2.14538	2
1	47	97.8333	54.3333	17.3333	98.8667	143	79.6667	0.2	1	2	2.4	48	6	0.337426	2	144	4.3	4.5	2.20198	2
1	52	97.95	78.7143	20.8571	98.4286	134.429	83.2857	0.516274	29	12	3	57	38	0.307319	3	136	4.4	6.3	2.41397	2
0	24	98.4	82.3333	16.8333	99.6667	111.833	73.5	1.8	31	6	1	25	29	0.399568	5.64437	140	4.2	9.6	1.86917	2
0	24	97.8667	92.6667	16	99	105.667	63.8333	0.6	16	8	2	14	14	0.382385	6.6028	138	4.4	9.3	1.1	2
1	54	97.9	71.5	17	97.5	124	79	0	5	2	3	12	24	0.416247	5	141	4.4	5.6	2.32176	2
0	51	98.45	96	16	97.5	150	66	0.5	14	0	1	6	6	0.253169	4	144	4.4	9.9	1.81026	2
0	51	98.1333	93.2	17.2	99.25	139.8	65	0.7	36	9	2	32	19	0.24312	4.65929	138	4.6	9.3	2.7	2
1	21	97.88	59.1429	17.4286	98.1429	111.714	74.5714	0.9	7	2	3	40	28	0.533527	1	140	4.6	15	2.16253	2
1	21	98.5667	106.429	14.5714	96.8571	135.714	81.8571	0.7	30	5	4.43553	37	23	0.464398	7.26632	144	4.1	5.4	2.05772	2
1	21	98.04	82.2222	16.5556	99.4444	122.375	75.875	0.4	28	6	5	23	14	0.53367	7.72817	148	5.1	5.7	2.13477	2
1	21	98.2	105.4	18.4	100	142.8	90	0	12	6	0	15	8	0.492431	7.85614	145	4.2	6.6	2.16927	2
0	54	98.0714	79.0909	17.4545	97.875	125.111	73.6667	1.9	12	6	3	41	27	0.283293	5.04351	142	4	8.30547	1.98532	2
0	54	98.6	92.75	17.25	95.75	108	63	0	15	3	1	10	5	0.380689	5.06989	137	5.1	7.3	2.04978	2
1	28	98.4333	95.1667	17.1667	97.6667	143.167	76.3333	1.8	15.8852	2	2	36	25	0.29728	5.47462	140.749	4.52145	8.4	1.93888	2
1	78	98	65	17.5	99	164.5	71.5	0	2	1	0	3	11	0.733949	14.0638	144	4.2	10.4	2.14686	2
0	91	97.3	63.8333	18.1667	98.3333	177.667	77.5	0.671259	4	9	1	35	20	0.733949	14.0638	143	4.6	12.2	2.13452	2
0	62	98	70	18	99.5	136	59	0	14	2	1	16	30	0.275936	4.30045	138	3.7	4.4	2.02195	2
1	84	98.4333	64.6667	16.6667	98.5	162	60.6667	0.5	6	2	3	9	16	0.271356	1	142	4.3	7.1	1.99285	2
1	77	99.1	75.3333	21	95.3333	137	67.6667	1.47126	6	6	1	27	12	0.327406	1	140	4	5.2	2.02894	2
1	41	98.58	82.125	18.0401	94.75	122.714	71.0714	0.500008	7	11	4	32	23	0.352058	5.85304	140.704	4.54664	17.4	2.12653	2
1	48	98.4333	69	17	94.1429	130.286	70.1429	0.9	28	4	3	41	13	0.09	12	140	5	7.1	2.11297	2
1	48	98	60.75	17.75	97.5	115.5	68.5	0	7	7	4	44	35	0.395836	5.60818	140	4.1	6.5	2.31048	2
1	54	98	78.25	15.75	97.5375	123.25	88.5	0	16	7	4.43553	32	15	0.400787	6.09193	141	4.2	8.32486	2.39624	2
1	71	99.0667	111.286	18.0401	98.4286	123.286	75	0.100008	31	5.31443	5	22	19	0.06	4	141	4.52145	9.4	1	2
0	72	98.95	85.2727	18	99.5455	127.636	66.2727	0.500008	28	6	1	26	22	0.277874	4.65357	144	3.6	5	1.99393	2
0	67	98.6	76	18	97.6154	124.583	63.0833	0	37.663	9	3	43	48	0.360421	5.00485	141	4.6	7.9	2.13092	2
0	82	98.1	60	15	100	135	65	0	0	0	0	0	0	0.404246	2	144	4.1	6.1	2.01181	2
0	82	98.5	67.75	19.75	95.75	136.25	52.25	0	5	5	2	8	17	0.266095	3	140	4.2	7.8	1.96922	2
0	82	98.06	67.25	17.75	96.125	117.875	46.75	1.2	9	7	6	21	13	0.96	14.0638	141	3.9	11	1.5	2
0	82	98	64.6667	17.3333	97	154.333	63.3333	0	3	2	2	17	10	0.303045	3	142	4.2	7.9	2.0031	2
0	82	98.44	77.7368	18.2778	94.8889	129	59.963	0.8	23	7	6	40	38	0.274279	3	142	3.7	7.1	2.07264	2
1	41	97.9375	76.75	16.5	99.4167	129.417	71.4167	1.2	24	9	3	55	29	0.4	8	136	4.8	6.5	2.17896	2
1	41	98.6	77.6667	14.3333	97.6667	152.333	66.6667	1	4	1	3	49	1	0.4	13	140	4.52145	8.3	1.84919	2
1	41	98.35	87	17.5	96.5	131.263	82.75	0.7	5	4	5	32	7	0.16	5.15232	138	5.4	8	2.14539	2
0	54	97.775	59.3333	17	99.6667	126	71.5	0.4	8	2	1	28.6572	23	0.311802	3.81512	143	4.1	9.5	2.09075	2
1	59	98.7	69.5	17.6667	96	110.625	67.375	0	15.8852	2	4	64	31	0.733949	14.0638	142	5.2	7.2	2.31411	2
1	86	98.3	70	18	96.5	127.5	70.5	0.6	8	2	1	5	7	0.315413	2	140	3.7	10.9	2.27313	2
0	53	97.7667	92.8333	17.3333	97.5	102.5	67	0.7	7	7	5	20	9	0.733949	14.0638	142	4.52145	11.8	2.1	2
1	73	98.2	65.087	17.8696	99.1739	173.565	82.6957	0.4	21	5	3	15.6533	28	0.06	2	140	5.3	14.8	1.6	2
1	54	97.9625	67.5	16.2778	96.6471	159.111	83.7778	1.1	23	8	5	28.6572	37	0.290638	4	141	5.1	7.4	2.1	2
0	72	97.9	74.5	20.5	99.5	136.333	67.6667	0	15	4	1	39	32	0.30712	4.70299	140.807	4.43482	5.1	2.21602	2
1	59	98.4	79.5	18	99	136.5	88.5	0.6	17	0	0	23	9	0.318656	3	137	4.5	15.6	2.4	2
0	71	97.95	93	18	98.2	131	76	0.9	17	4	5	10	12	0.323069	5.84553	142	4.2	7.5	2.11886	2
1	80	98.5	68.5	18	95	148.167	55.8333	1.5	5	0	3	25	37	0.36	14.0638	146	4.9	10.9	1.99068	2
0	56	98	52.5	15	100	118	63	0	1	6	0	16	10	0.610123	3.85051	141	4.9	6	2.0069	2
0	56	97.0667	66.6	19.3	93.4	158.1	66.2	0.0287405	13	9.88835	4.43553	60	25	0.322264	5.60258	141	4.52145	9.3	2.17805	2
0	56	98.44	60.625	16.75	99.5	176.25	74.875	0.8	27	8	2	12.3467	35	0.265561	4.04467	146	5	6.7	1.72857	2
0	47	98.6667	88.6667	16	99	122	84	0.9	13	0	2	19	6	0.349809	4.94754	138	4	5.4	1.95969	2
1	62	98.5	100	16	100	114	75	0	0	0	0	0	0	0.733949	14.0638	141	5.6	9.71563	2.4	2
0	56	98	74.6	16.8	96.8	152.2	80.6	1.6	27	2	4	41	32	0.263657	5.12742	142	3.5	6.3	1.95863	2
0	47	97.5	77	17	97.5	142.5	83.75	0.8	5	2	1	17	7	0.02	6	142	4.7	6.6	2.06442	2
0	66	98.3	95.6667	21	95.3333	114.667	66	0	2	2	1	13	11	0.733949	15	143	4	12.7	2.18387	2
1	74	98.3	89	18.0401	97.6667	137	80.3333	0.6	13	10	4	12	16	0.18	5	146	4.9	8.4	2.27578	2
1	74	97.75	83.6667	19.3333	98.6667	114	80.6667	0.1	12	6	2	10	23	0.02	2	145	4.6	7.9	2.54639	2
1	18	98.85	103.5	13.5	99	141.5	86	0.1	13	3	0	9	10	0.486111	2	139	4.3	7.2	1.9565	2
0	91	98.45	75.5	19.5	95.25	121.5	54.25	0.9	10	6	6	49	5	1.08	14.0638	144	5.1	12.5	2.899	2
0	61	98.1	62.25	15.5	99.25	134	65.75	0	14	2	2	31	31	0.51	14.0638	141	4.2	6.4	2.03169	2
1	32	98.7	59.8	15.2	100	116	79.25	0	4	2	0	14	13	0.416247	5.56126	141	3.7	6.9	2.07825	2
1	76	98.15	68.25	18.625	97	114.125	66.375	0.4	19	12	4	42	22	0.373592	3	141.062	4.50128	8.98877	2.39399	2
1	76	97.775	55.4	18.2	97.4	118.8	65.2	1.9	16	1	2	24	17	0.424266	5.8772	140	4.4	6.9	2.23799	2
1	38	98.15	77.1429	20.0714	96.2143	125.429	91	0.3	19	10	6	24	35	0.347966	1	136	3.9	12.3	2.32774	2
1	82	97.3	73.4	19	97.4	163.4	75	1.2	15	4	5	19	10	0.07	6.37971	140	5.1	9.1	2.26394	2
1	52	97.5667	79	18.5	97.25	106.25	61	1.1	9	2	3	7	11	0.481045	3	137	4.1	8.4	2.2622	2
0	60	97.82	71.7	16.4	97.3333	137.222	75	0.4	34	6	5	47	37	0.304889	2	139	4	7.2	2.16369	2
0	86	98.2	62.25	17	97	120.5	52	0	4	5	2	18	6	0.34	7	141	4.2	6.4	1.2	2
0	73	98.2	79	19.75	98.75	127.25	61	1	11	9	3	28	32	0.04	2	142	4.2	7.3	2.04871	2
0	71	97.15	81	17	94	114.75	67.75	0.0712595	16	2	6	57	12	0.394282	5.52757	147	4.7	17.7	2.42266	2
1	33	98.375	93.8	17.7143	98.4286	171.545	73.1193	0.9	23	10	2	60	33	0.271261	5.68832	142	4.4	8.2	1.95726	2
1	62	97.9	78	14	98.25	124.5	83	0	20	7	2	33	26	0.400787	6.43667	138	3.7	7.1	2.42192	2
1	62	97.68	90.1667	18.3333	97.6667	125.833	82.5	0.7	15.8852	8	4	59	46	0.03	5	140	4.7	9	2.50846	2
1	62	97.85	88.75	16.75	95	111	77.25	0.3	17	2	2	18	28	0.399052	6.53661	140	4	6.3	2.47289	2
1	62	97.85	76.6667	15.1667	96.8	114.333	80.8333	0.9	14	6	2	32	28	0.398908	6.03867	140	4	6.3	2.39567	2
0	57	98.2	72.8	16.8	100	104.2	63.2	1.2	8	2	0	9	8	0.373532	4.45796	142	4.3	2.4	1.98626	2
0	70	98.5333	79.6667	17.1667	96.6667	119.667	53.8333	1.00001	12	6	2	32	39	0.280805	5.07243	140	4.6	8	1.96719	2
1	49	98.057	88.5	17.75	97.75	139.5	91	1.60001	27	4	6	32	38	0.288497	5.5615	148	4.6	8.77555	2.23055	2
0	69	98	80	16.8333	97.5	121.2	56.6	0.4	5	2	3	41	7	0.04	3	143	3.7	9	2.07932	2
1	82	98.3	60.6667	16.6667	97.6667	121	73	0.9	2	2	1	16	12	0.406011	1	138	4.5	10.5	2.25577	2
1	45	98.2	52	15.6	98.2	119.4	71.4	0	4	2	1	13	16	0.52167	1	137	4	4.7	2.15541	2
0	89	98.075	70.6	18	95.6	166.6	65	0.5	6	7	5	14	37	0.254172	4.77046	140.749	4.9	8.3	1.9622	2
1	57	97.6	96.5	21.5	97.25	117.5	66.25	0	10	10	1	21	4	0.44455	6.50246	136	3.9	15.6	2.4524	2
1	57	97.6333	80.25	17.75	96.25	141.75	76.25	0.3	12	5	4	22	14	0.33698	5.4954	137	4.1	9.71563	2.29252	2
[truncated: 12,717 more rows]
