# Supplementary material for: Machine learning prediction and interpretability analysis of high-risk chest pain: a study from the MIMIC-IV database
Source: Front Physiol. 2025 Jun 30;16:1594277. doi: 10.3389/fphys.2025.1594277 (PMC12256431; doi:10.3389/fphys.2025.1594277)
Supplement: Supplementary file 1 [file DataSheet1.zip › Supplementary Material/data/SQL data.xlsx]

## Sheet: chaxun4
subject_id	stay_id	hadm_id	gender	age	anchor_year_group	ethnicity	hosp_length_of_stay	admission_type	hospital_expire_flag	transfer_count	ed_stay_length	triage_acuity	chiefcomplaint	medications	aspirin_count	nitroglycerin_count	morphine_count	avg_temperature	avg_heartrate	avg_resprate	avg_o2sat	avg_sbp	avg_dbp	temperature_stddev	heartrate_stddev	resprate_stddev	o2sat_stddev	sbp_stddev	dbp_stddev	temperature_slope	heartrate_slope	resprate_slope	o2sat_slope	sbp_slope	dbp_slope	max_troponin	max_ckmb	max_ntprobnp	max_sodium	max_potassium	max_wbc	max_glucose	max_bun	max_creatinine	max_crp	max_pt	max_inr	max_lactate	icd_title
10000898	30017875										12	3	Chest pain	atorvastatin [Lipitor], lidocaine, Reclast, Vitamin D-3, omeprazole [Prilosec]	0	0	0	98	84	16	96	116	71							0	0	0	0	0	0														CHEST PAIN NOS
10001122	33218129										47	2	Chest pain, Headache	metformin, lisinopril, trazodone	0	0	0	98	83	18	97.5	197.25	90.25		6.16441	0	1	27.8253	6.94622	0	0.000890585	0	0.000127226	0.00375318	0.000890585														HEADACHE
10001122	33218129										47	2	Chest pain, Headache	metformin, lisinopril, trazodone	0	0	0	98	83	18	97.5	197.25	90.25		6.16441	0	1	27.8253	6.94622	0	0.000890585	0	0.000127226	0.00375318	0.000890585														HYPERTENSION NOS
10001122	33218129										47	2	Chest pain, Headache	metformin, lisinopril, trazodone	0	0	0	98	83	18	97.5	197.25	90.25		6.16441	0	1	27.8253	6.94622	0	0.000890585	0	0.000127226	0.00375318	0.000890585														URIN TRACT INFECTION NOS
10001884	33281437	24325811	F	68	2008 - 2010	BLACK/AFRICAN AMERICAN	0	EU OBSERVATION	0	3	34	3	CP/SOB	albuterol sulfate, Calcium Citrate +, Aspirin, Aspirin, amoxicillin, acetaminophen-codeine, Zocor, zafirlukast, valacyclovir, tramadol, theophylline, Symbicort, Spiriva with HandiHaler, ProAir HFA, omeprazole, ketorolac, isosorbide mononitrate, ibuprofen, hydrochlorothiazide, fluticasone, diltiazem HCl, cod liver oil, Centrum Silver	2	0	0	98.78	62.25	17.1429	95.625	150.222	71.2222	0.549545	4.59036	2.96808	0.916125	14.8978	6.05759	2.45098e-05	0.000224673	0.000163399	6.12745e-05	0.000755719	0.000347222				142	3.7	6.8	108	22	1		10.7	1		ASTHMA, UNSPECIFIED
10001884	33281437	24325811	F	68	2008 - 2010	BLACK/AFRICAN AMERICAN	0	EU OBSERVATION	0	3	34	3	CP/SOB	albuterol sulfate, Calcium Citrate +, Aspirin, Aspirin, amoxicillin, acetaminophen-codeine, Zocor, zafirlukast, valacyclovir, tramadol, theophylline, Symbicort, Spiriva with HandiHaler, ProAir HFA, omeprazole, ketorolac, isosorbide mononitrate, ibuprofen, hydrochlorothiazide, fluticasone, diltiazem HCl, cod liver oil, Centrum Silver	2	0	0	98.78	62.25	17.1429	95.625	150.222	71.2222	0.549545	4.59036	2.96808	0.916125	14.8978	6.05759	2.45098e-05	0.000224673	0.000163399	6.12745e-05	0.000755719	0.000347222				142	3.7	6.8	108	22	1		10.7	1		CHEST PAIN NOS
10001884	33281437	24325811	F	68	2008 - 2010	BLACK/AFRICAN AMERICAN	0	EU OBSERVATION	0	3	34	3	CP/SOB	albuterol sulfate, Calcium Citrate +, Aspirin, Aspirin, amoxicillin, acetaminophen-codeine, Zocor, zafirlukast, valacyclovir, tramadol, theophylline, Symbicort, Spiriva with HandiHaler, ProAir HFA, omeprazole, ketorolac, isosorbide mononitrate, ibuprofen, hydrochlorothiazide, fluticasone, diltiazem HCl, cod liver oil, Centrum Silver	2	0	0	98.78	62.25	17.1429	95.625	150.222	71.2222	0.549545	4.59036	2.96808	0.916125	14.8978	6.05759	2.45098e-05	0.000224673	0.000163399	6.12745e-05	0.000755719	0.000347222				142	3.7	6.8	108	22	1		10.7	1		HYPERTENSION NOS
10001884	35217179	29678536	F	68	2008 - 2010	BLACK/AFRICAN AMERICAN	4	EW EMER.	0	5	37	2	Dyspnea, Atrial fibrillation	acetaminophen, tramadol, tiotropium bromide [Spiriva with HandiHaler], theophylline, ranitidine HCl, prednisone, lorazepam, lorazepam, latanoprost, isosorbide mononitrate, hydrochlorothiazide, fluticasone-salmeterol [Advair Diskus], fluticasone, dorzolamide, diltiazem HCl, cod liver oil, codeine-guaifenesin, clotrimazole [Gyne-Lotrimin], Centrum Silver, calcium citrate-vitamin D3 [Calcium Citrate…	2	0	0	98.0333	105.905	19.9524	96.0476	133.714	81.9524	0.503322	15.6809	3.15398	1.77415	12.6852	7.89605	3.24254e-05	0.00162127	0.000389105	0.000259403	0.00142672	0.000972763		4		136	3.9	13.2	133	25	1		14.9	1.4		Chronic obstructive pulmonary disease w (acute) exacerbation
10001884	35217179	29678536	F	68	2008 - 2010	BLACK/AFRICAN AMERICAN	4	EW EMER.	0	5	37	2	Dyspnea, Atrial fibrillation	acetaminophen, tramadol, tiotropium bromide [Spiriva with HandiHaler], theophylline, ranitidine HCl, prednisone, lorazepam, lorazepam, latanoprost, isosorbide mononitrate, hydrochlorothiazide, fluticasone-salmeterol [Advair Diskus], fluticasone, dorzolamide, diltiazem HCl, cod liver oil, codeine-guaifenesin, clotrimazole [Gyne-Lotrimin], Centrum Silver, calcium citrate-vitamin D3 [Calcium Citrate…	2	0	0	98.0333	105.905	19.9524	96.0476	133.714	81.9524	0.503322	15.6809	3.15398	1.77415	12.6852	7.89605	3.24254e-05	0.00162127	0.000389105	0.000259403	0.00142672	0.000972763		4		136	3.9	13.2	133	25	1		14.9	1.4		Unspecified atrial fibrillation
10001884	36086547	29675586	F	68	2008 - 2010	BLACK/AFRICAN AMERICAN	0	EU OBSERVATION	0	3	48	2	Dyspnea	fluticasone-salmeterol [Advair Diskus], lorazepam, lorazepam, ranitidine HCl, theophylline, tiotropium bromide [Spiriva with HandiHaler], tramadol, latanoprost, albuterol sulfate [ProAir HFA], acetaminophen, albuterol sulfate, atorvastatin, calcium citrate-vitamin D3 [Calcium Citrate +], Aspirin, Centrum Silver, Aspirin, cod liver oil, clopidogrel, codeine-guaifenesin, diltiazem HCl, fluticasone,…	2	0	0		71	20.5	94	141	60		0	0.707107		11.3137	18.3848	0	0	0.00010352	0	0.00165631	0.00269151				137	4.5	4.8	149	17	0.8		11	1		CHEST PAIN NOS
10001884	36086547	29675586	F	68	2008 - 2010	BLACK/AFRICAN AMERICAN	0	EU OBSERVATION	0	3	48	2	Dyspnea	fluticasone-salmeterol [Advair Diskus], lorazepam, lorazepam, ranitidine HCl, theophylline, tiotropium bromide [Spiriva with HandiHaler], tramadol, latanoprost, albuterol sulfate [ProAir HFA], acetaminophen, albuterol sulfate, atorvastatin, calcium citrate-vitamin D3 [Calcium Citrate +], Aspirin, Centrum Silver, Aspirin, cod liver oil, clopidogrel, codeine-guaifenesin, diltiazem HCl, fluticasone,…	2	0	0		71	20.5	94	141	60		0	0.707107		11.3137	18.3848	0	0	0.00010352	0	0.00165631	0.00269151				137	4.5	4.8	149	17	0.8		11	1		ASTHMA, UNSPECIFIED, WITH ACUTE EXACERBATION
10001884	37398076	26812645	F	68	2008 - 2010	BLACK/AFRICAN AMERICAN	0	EU OBSERVATION	0	3	16	2	CHEST PAIN (CARDIAC FEATURES)	albuterol sulfate, cod liver oil, Spiriva with HandiHaler, Calcium Citrate +, acetaminophen, Aspirin, Aspirin, Centrum Silver, Zocor, Symbicort, varenicline [Chantix Starting Month Pak], theophylline, isosorbide mononitrate, latanoprost, hydrochlorothiazide, omeprazole, amoxicillin, albuterol sulfate [ProAir HFA], fluticasone, diltiazem HCl	2	0	0	98.1333	70.4444	16.6667	97.2222	160.444	74.3333	0.175119	5.96052	2.23607	1.56347	8.44262	9.16515	4.56308e-06	0.000205339	9.12617e-05	4.56308e-05	0.000308008	0.000296601														HYPERTENSION NOS
10001884	37398076	26812645	F	68	2008 - 2010	BLACK/AFRICAN AMERICAN	0	EU OBSERVATION	0	3	16	2	CHEST PAIN (CARDIAC FEATURES)	albuterol sulfate, cod liver oil, Spiriva with HandiHaler, Calcium Citrate +, acetaminophen, Aspirin, Aspirin, Centrum Silver, Zocor, Symbicort, varenicline [Chantix Starting Month Pak], theophylline, isosorbide mononitrate, latanoprost, hydrochlorothiazide, omeprazole, amoxicillin, albuterol sulfate [ProAir HFA], fluticasone, diltiazem HCl	2	0	0	98.1333	70.4444	16.6667	97.2222	160.444	74.3333	0.175119	5.96052	2.23607	1.56347	8.44262	9.16515	4.56308e-06	0.000205339	9.12617e-05	4.56308e-05	0.000308008	0.000296601														CHEST PAIN NOS
10001884	37461620	27016754	F	68	2008 - 2010	BLACK/AFRICAN AMERICAN	0	EU OBSERVATION	0	3	25	2	Chest pain	fluticasone, dorzolamide, diltiazem HCl, acetaminophen, albuterol sulfate, albuterol sulfate [ProAir HFA], amiodarone, Aspirin, Aspirin, atorvastatin, calcium citrate-vitamin D3 [Calcium Citrate +], Centrum Silver, codeine-guaifenesin, fluticasone-salmeterol [Advair Diskus], cod liver oil, hydrochlorothiazide, isosorbide mononitrate, latanoprost, lorazepam, tramadol, tiotropium bromide [Spiriva w…	2	0	0	98.4	60.1	17.1	95.8	140.6	72.8	0.126491	5.44569	1.72884	2.20101	12.5007	3.70585	4.78927e-06	0.000255428	9.57854e-05	9.57854e-05	0.00063857	0.000175607														Type 2 diabetes mellitus without complications
10001884	37461620	27016754	F	68	2008 - 2010	BLACK/AFRICAN AMERICAN	0	EU OBSERVATION	0	3	25	2	Chest pain	fluticasone, dorzolamide, diltiazem HCl, acetaminophen, albuterol sulfate, albuterol sulfate [ProAir HFA], amiodarone, Aspirin, Aspirin, atorvastatin, calcium citrate-vitamin D3 [Calcium Citrate +], Centrum Silver, codeine-guaifenesin, fluticasone-salmeterol [Advair Diskus], cod liver oil, hydrochlorothiazide, isosorbide mononitrate, latanoprost, lorazepam, tramadol, tiotropium bromide [Spiriva w…	2	0	0	98.4	60.1	17.1	95.8	140.6	72.8	0.126491	5.44569	1.72884	2.20101	12.5007	3.70585	4.78927e-06	0.000255428	9.57854e-05	9.57854e-05	0.00063857	0.000175607														Essential (primary) hypertension
10001884	37461620	27016754	F	68	2008 - 2010	BLACK/AFRICAN AMERICAN	0	EU OBSERVATION	0	3	25	2	Chest pain	fluticasone, dorzolamide, diltiazem HCl, acetaminophen, albuterol sulfate, albuterol sulfate [ProAir HFA], amiodarone, Aspirin, Aspirin, atorvastatin, calcium citrate-vitamin D3 [Calcium Citrate +], Centrum Silver, codeine-guaifenesin, fluticasone-salmeterol [Advair Diskus], cod liver oil, hydrochlorothiazide, isosorbide mononitrate, latanoprost, lorazepam, tramadol, tiotropium bromide [Spiriva w…	2	0	0	98.4	60.1	17.1	95.8	140.6	72.8	0.126491	5.44569	1.72884	2.20101	12.5007	3.70585	4.78927e-06	0.000255428	9.57854e-05	9.57854e-05	0.00063857	0.000175607														Pure hypercholesterolemia
10001884	37461620	27016754	F	68	2008 - 2010	BLACK/AFRICAN AMERICAN	0	EU OBSERVATION	0	3	25	2	Chest pain	fluticasone, dorzolamide, diltiazem HCl, acetaminophen, albuterol sulfate, albuterol sulfate [ProAir HFA], amiodarone, Aspirin, Aspirin, atorvastatin, calcium citrate-vitamin D3 [Calcium Citrate +], Centrum Silver, codeine-guaifenesin, fluticasone-salmeterol [Advair Diskus], cod liver oil, hydrochlorothiazide, isosorbide mononitrate, latanoprost, lorazepam, tramadol, tiotropium bromide [Spiriva w…	2	0	0	98.4	60.1	17.1	95.8	140.6	72.8	0.126491	5.44569	1.72884	2.20101	12.5007	3.70585	4.78927e-06	0.000255428	9.57854e-05	9.57854e-05	0.00063857	0.000175607														Chest pain, unspecified
10001884	38021228	22532141	F	68	2008 - 2010	BLACK/AFRICAN AMERICAN	0	EU OBSERVATION	0	3	57	2	Chest pain, Dyspnea, Asthma exacerbation	multivitamin with minerals, fluticasone, ranitidine HCl, Colace, albuterol sulfate, theophylline, tiotropium bromide, polyethylene glycol 3350, ipratropium bromide, isosorbide mononitrate, diltiazem HCl, latanoprost, lorazepam, lorazepam, acetaminophen, prednisone, amiodarone, Aspirin, Aspirin, hydrochlorothiazide, ferrous sulfate, atorvastatin, apixaban, cefpodoxime, dorzolamide	2	0	0	97.72	69.6	16.4	96.6	144.6	76	0.363318	3.04959	0.894427	3.1305	8.41427	5.38516	1.70765e-05	0.000119536	3.4153e-05	0.000136612	0.000375683	0.000239071				133	3.8	8.3	143	21	1					Chronic obstructive pulmonary disease w (acute) exacerbation
10001884	38021228	22532141	F	68	2008 - 2010	BLACK/AFRICAN AMERICAN	0	EU OBSERVATION	0	3	57	2	Chest pain, Dyspnea, Asthma exacerbation	multivitamin with minerals, fluticasone, ranitidine HCl, Colace, albuterol sulfate, theophylline, tiotropium bromide, polyethylene glycol 3350, ipratropium bromide, isosorbide mononitrate, diltiazem HCl, latanoprost, lorazepam, lorazepam, acetaminophen, prednisone, amiodarone, Aspirin, Aspirin, hydrochlorothiazide, ferrous sulfate, atorvastatin, apixaban, cefpodoxime, dorzolamide	2	0	0	97.72	69.6	16.4	96.6	144.6	76	0.363318	3.04959	0.894427	3.1305	8.41427	5.38516	1.70765e-05	0.000119536	3.4153e-05	0.000136612	0.000375683	0.000239071				133	3.8	8.3	143	21	1					Chest pain, unspecified
10001884	38261474	26170293	F	68	2008 - 2010	BLACK/AFRICAN AMERICAN	3	EW EMER.	0	3	41	2	Dyspnea, Chest pain	fluticasone, tramadol, tiotropium bromide [Spiriva with HandiHaler], theophylline, ranitidine HCl, lorazepam, lorazepam, latanoprost, isosorbide mononitrate, hydrochlorothiazide, fluticasone-salmeterol [Advair Diskus], diltiazem HCl, cod liver oil, codeine-guaifenesin, clopidogrel, Centrum Silver, calcium citrate-vitamin D3 [Calcium Citrate +], atorvastatin, Aspirin, Aspirin, albuterol sulfate [P…	2	0	0	98.1	85.5	16	100	132	89		2.12132	1.41421	0	43.8406	41.0122	0	0.000471698	0.000314465	0	0.00974843	0.0091195		3		139	4.2	6.3	106	19	1					ABNORM ELECTROCARDIOGRAM
10001884	38261474	26170293	F	68	2008 - 2010	BLACK/AFRICAN AMERICAN	3	EW EMER.	0	3	41	2	Dyspnea, Chest pain	fluticasone, tramadol, tiotropium bromide [Spiriva with HandiHaler], theophylline, ranitidine HCl, lorazepam, lorazepam, latanoprost, isosorbide mononitrate, hydrochlorothiazide, fluticasone-salmeterol [Advair Diskus], diltiazem HCl, cod liver oil, codeine-guaifenesin, clopidogrel, Centrum Silver, calcium citrate-vitamin D3 [Calcium Citrate +], atorvastatin, Aspirin, Aspirin, albuterol sulfate [P…	2	0	0	98.1	85.5	16	100	132	89		2.12132	1.41421	0	43.8406	41.0122	0	0.000471698	0.000314465	0	0.00974843	0.0091195		3		139	4.2	6.3	106	19	1					CHEST PAIN NOS
10002013	34931809	21763296	F	53	2008 - 2010	WHITE	3	DIRECT EMER.	0	5	26	2	Chest pain, Wound eval	gabapentin, furosemide, metoprolol succinate, nitroglycerin, albuterol sulfate, albuterol sulfate [ProAir HFA], blood-glucose meter, aspirin, aspirin, atorvastatin, blood-glucose meter, oxycodone-acetaminophen, fluticasone [Flovent HFA], cholecalciferol (vitamin D3), oxycodone-acetaminophen, pantoprazole, ropinirole, trazodone, metoprolol succinate, losartan, lidocaine, isosorbide mononitrate, in…	2	1	0	97.975	88.6923	16.3846	97.4167	122.308	67.5385	0.403113	13.9963	2.32875	1.24011	15.1128	7.46788	1.39147e-05	0.000726654	0.000108225	6.18429e-05	0.000912183	0.0004329		1		140	4.5	9.8	308	20	1.1		12.2	1.1	2	Chest pain, unspecified
10002013	38018015	28420602	F	53	2008 - 2010	WHITE	1	EU OBSERVATION	0	3	3	2	Chest pain	NovoFine 30, MetroLotion, losartan, carisoprodol, metoprolol succinate, nitroglycerin, Glucerna Shake, clopidogrel [Plavix], ropinirole, trazodone, fluticasone [Flovent HFA], oxycodone-acetaminophen, oxycodone-acetaminophen, albuterol sulfate [ProAir HFA], nystatin, nystatin, aspirin, aspirin, cholecalciferol (vitamin D3), pantoprazole, Humalog KwikPen, isosorbide mononitrate, insulin detemir [Le…	2	1	0	98.2	70	15	100	137	74		0	1.41421		21.2132	0	0	0	0.00047619	0	0.00714286	0		1		140	3.9	7	159	16	1					LONG-TERM (CURRENT) USE OF INSULIN
10002013	38018015	28420602	F	53	2008 - 2010	WHITE	1	EU OBSERVATION	0	3	3	2	Chest pain	NovoFine 30, MetroLotion, losartan, carisoprodol, metoprolol succinate, nitroglycerin, Glucerna Shake, clopidogrel [Plavix], ropinirole, trazodone, fluticasone [Flovent HFA], oxycodone-acetaminophen, oxycodone-acetaminophen, albuterol sulfate [ProAir HFA], nystatin, nystatin, aspirin, aspirin, cholecalciferol (vitamin D3), pantoprazole, Humalog KwikPen, isosorbide mononitrate, insulin detemir [Le…	2	1	0	98.2	70	15	100	137	74		0	1.41421		21.2132	0	0	0	0.00047619	0	0.00714286	0		1		140	3.9	7	159	16	1					HYPERTENSION NOS
10002013	38018015	28420602	F	53	2008 - 2010	WHITE	1	EU OBSERVATION	0	3	3	2	Chest pain	NovoFine 30, MetroLotion, losartan, carisoprodol, metoprolol succinate, nitroglycerin, Glucerna Shake, clopidogrel [Plavix], ropinirole, trazodone, fluticasone [Flovent HFA], oxycodone-acetaminophen, oxycodone-acetaminophen, albuterol sulfate [ProAir HFA], nystatin, nystatin, aspirin, aspirin, cholecalciferol (vitamin D3), pantoprazole, Humalog KwikPen, isosorbide mononitrate, insulin detemir [Le…	2	1	0	98.2	70	15	100	137	74		0	1.41421		21.2132	0	0	0	0.00047619	0	0.00714286	0		1		140	3.9	7	159	16	1					CHEST PAIN NOS
10002013	38018015	28420602	F	53	2008 - 2010	WHITE	1	EU OBSERVATION	0	3	3	2	Chest pain	NovoFine 30, MetroLotion, losartan, carisoprodol, metoprolol succinate, nitroglycerin, Glucerna Shake, clopidogrel [Plavix], ropinirole, trazodone, fluticasone [Flovent HFA], oxycodone-acetaminophen, oxycodone-acetaminophen, albuterol sulfate [ProAir HFA], nystatin, nystatin, aspirin, aspirin, cholecalciferol (vitamin D3), pantoprazole, Humalog KwikPen, isosorbide mononitrate, insulin detemir [Le…	2	1	0	98.2	70	15	100	137	74		0	1.41421		21.2132	0	0	0	0.00047619	0	0.00714286	0		1		140	3.9	7	159	16	1					DIABETES UNCOMPL ADULT
10002013	39290684	27574273	F	53	2008 - 2010	WHITE	0	EU OBSERVATION	0	3	7	2	Chest pain	nebulizer and compressor, fluticasone [Flovent HFA], furosemide, cholecalciferol (vitamin D3), atorvastatin, trazodone, ropinirole, pantoprazole, aspirin, oxycodone-acetaminophen, oxycodone-acetaminophen, nitroglycerin, methocarbamol, nebulizer and compressor, aspirin, insulin needles (disposable) [BD Insulin Pen Needle UF Mini], albuterol sulfate, metronidazole [MetroLotion], insulin needles (di…	2	1	0	98.1	81.3333	16.6667	99.6667	108	58.25	0.141421	6.50641	0.57735	0.57735	13.6137	4.99166	1.41243e-05	0.000918079	7.06215e-05	7.06215e-05	0.00225989	0.000776836		1		139	3.4	9.4	147	21	1.2		11	1		Other chest pain
10002221	34276625	21008195	F	68	2014 - 2016	WHITE	1	EW EMER.	0	5	9	2	Chest pain	sertraline, trazodone, omeprazole, Multiple Vitamin, Womens, lovastatin, Fish Oil, cholecalciferol (vitamin D3), Aspirin, Aspirin, albuterol sulfate [ProAir HFA]	2	0	0	97.9	75.5	15.5	95.5	116.5	71		2.12132	0.707107	2.12132	3.53553	4.24264	0	0.000331126	0.000110375	0.000331126	0.000551876	0.000662252											11.7	1.1		CHRONIC AIRWAY OBSTRUCTION
10002221	34276625	21008195	F	68	2014 - 2016	WHITE	1	EW EMER.	0	5	9	2	Chest pain	sertraline, trazodone, omeprazole, Multiple Vitamin, Womens, lovastatin, Fish Oil, cholecalciferol (vitamin D3), Aspirin, Aspirin, albuterol sulfate [ProAir HFA]	2	0	0	97.9	75.5	15.5	95.5	116.5	71		2.12132	0.707107	2.12132	3.53553	4.24264	0	0.000331126	0.000110375	0.000331126	0.000551876	0.000662252											11.7	1.1		PULM EMBOLISM/INFARCT
10002443	33425241	21329021	M	53	2017 - 2019	WHITE	2	EW EMER.	0	3	36	1	Chest pain, Transfer	ibuprofen, methotrexate, methotrexate, lisinopril-hydrochlorothiazide, colchicine, famotidine, sertraline, atorvastatin	0	0	0	98.2	91.5	28	96	131	81.5	0	0.707107	0	0	21.2132	4.94975	0	0.00021097	0	0	0.00632911	0.00147679				138	5.2	20.7	276	28	0.9		13.8	1.3	1.9	Pericardial effusion (noninflammatory)
10002443	33425241	21329021	M	53	2017 - 2019	WHITE	2	EW EMER.	0	3	36	1	Chest pain, Transfer	ibuprofen, methotrexate, methotrexate, lisinopril-hydrochlorothiazide, colchicine, famotidine, sertraline, atorvastatin	0	0	0	98.2	91.5	28	96	131	81.5	0	0.707107	0	0	21.2132	4.94975	0	0.00021097	0	0	0.00632911	0.00147679				138	5.2	20.7	276	28	0.9		13.8	1.3	1.9	Cardiac tamponade
10003299	33780565	28891311	F	65	2008 - 2010	BLACK/AFRICAN AMERICAN	0	EU OBSERVATION	0	3	32	2	BRBPR	aspirin [Adult Low Dose Aspirin], aspirin [Adult Low Dose Aspirin], rosuvastatin [Crestor], omega-3 fatty acids, nicotine (polacrilex), Multivitamin, Folic Acid, Calcium	2	0	0	98.45	62	17.6667	97.3333	139.667	66.3333	0.0707107	5.2915	0.57735	0.57735	16.1658	4.16333	9.68992e-06	0.000968992	9.68992e-05	9.68992e-05	0.00271318	0.000775194				144	3.7	9.4	122	8	0.9					GASTROINTEST HEMORR NOS
10004405	32415724										13	2	Chest pain, Hypertension	aspirin [Adult Low Dose Aspirin], butalbital-acetaminophen-caff, conjugated estrogens [Premarin], diazepam, loratadine, loratadine, meclizine, propranolol, terconazole, tizanidine, tramadol, diazepam, fluoxetine, hydrocortisone acetate, aspirin [Adult Low Dose Aspirin], lisinopril-hydrochlorothiazide	2	0	0	97.3	66.3333	18	100	230.333	88.3333	1.69706	4.16333	0	0	12.8582	1.52753	0.000147059	0.000490196	0	0	0.00147059	0.000183824														Other chest pain
10004405	32415724										13	2	Chest pain, Hypertension	aspirin [Adult Low Dose Aspirin], butalbital-acetaminophen-caff, conjugated estrogens [Premarin], diazepam, loratadine, loratadine, meclizine, propranolol, terconazole, tizanidine, tramadol, diazepam, fluoxetine, hydrocortisone acetate, aspirin [Adult Low Dose Aspirin], lisinopril-hydrochlorothiazide	2	0	0	97.3	66.3333	18	100	230.333	88.3333	1.69706	4.16333	0	0	12.8582	1.52753	0.000147059	0.000490196	0	0	0.00147059	0.000183824														Essential (primary) hypertension
10004606	36394557	28691361	F	64	2017 - 2019	WHITE	8	OBSERVATION ADMIT	0	3	21	3	Presyncope, s/p Fall	famotidine, gabapentin, lisinopril, simethicone [Gas Relief 80], aspirin [Aspir-81], amlodipine, pantoprazole, oxycodone, ofloxacin, ondansetron, aspirin [Aspir-81], labetalol, atorvastatin, famotidine [Acid Controller], ferrous sulfate, neomy-polymyxinB-bacitracin-HC [Cortisporin], levetiracetam	2	0	0	98.0667	64.4	15.8	98.8	135.6	49	0.776745	8.01873	2.48998	1.09545	15.7099	4.24264	4.00641e-05	0.000534188	0.000186966	5.34188e-05	0.000934829	0.000267094		1	78	145	5.1	6.2	108	20	1.1		11.3	1		Anemia, unspecified
10005858	34549715	29569314	F	62	2008 - 2010	WHITE	4	OBSERVATION ADMIT	0	6	11	2	Dyspnea, Leg swelling	trospium, minocycline, trazodone, venlafaxine, omeprazole, pramipexole, Multivitamin, L-Lysine, acetaminophen [Tylenol], topiramate, minocycline, levothyroxine [Levoxyl], cyclosporine [Restasis], calcium carbonate [Calcium 500]	0	0	0	98.85	79	21	95.75	134	81	0.173205	6.97615	1.1547	1.25831	8.98146	23.2522	1.16009e-05	0.000657386	7.73395e-05	0.000116009	0.000812065	0.00212684				148	4.6	9.2	137	35	1					Dyspnea, unspecified
10005866	31121963	20364112	M	57	2014 - 2016	PORTUGUESE	23	OBSERVATION ADMIT	0	7	49	2	Chest pain, N/V	multivitamin [Daily Multiple], polyethylene glycol 3350 [Miralax], sulfamethoxazole-trimethoprim, bisacodyl [Dulcolax (bisacodyl)], furosemide, famotidine, calcium carbonate-vitamin D3 [Calcium 600 + D(3)], oxycodone	0	0	0	98.2	93.25	17.75	98.5	139.5	79.375	0.52915	6.75595	2.71241	1.22474	17.4192	11.0187	2.16169e-05	0.000453956	0.000129702	6.48508e-05	0.00108085	0.00077821		4		140	4.9	22.8	132	21	0.7		24.5	2.2	1.8	Epigastric pain
10005866	31121963	20364112	M	57	2014 - 2016	PORTUGUESE	23	OBSERVATION ADMIT	0	7	49	2	Chest pain, N/V	multivitamin [Daily Multiple], polyethylene glycol 3350 [Miralax], sulfamethoxazole-trimethoprim, bisacodyl [Dulcolax (bisacodyl)], furosemide, famotidine, calcium carbonate-vitamin D3 [Calcium 600 + D(3)], oxycodone	0	0	0	98.2	93.25	17.75	98.5	139.5	79.375	0.52915	6.75595	2.71241	1.22474	17.4192	11.0187	2.16169e-05	0.000453956	0.000129702	6.48508e-05	0.00108085	0.00077821		4		140	4.9	22.8	132	21	0.7		24.5	2.2	1.8	Chest pain, unspecified
10006023	35267322	25527844	F	49	2011 - 2013	BLACK/CAPE VERDEAN	0	EU OBSERVATION	0	3	47	2	Chest pain		0	0	0	98.05	66.5714	15.1429	99	116.667	69	0.057735	8.99735	1.21499	0.816497	17.4776	6.26099	1.35833e-06	0.000339582	4.07498e-05	2.71665e-05	0.000611247	0.000230916														CHEST PAIN NEC
10006501	30575291	23592701	F	68	2011 - 2013	WHITE	0	EU OBSERVATION	0	3	21	2	C/P	lisinopril, latanoprost	0	0	0	98	59	17		142	71							0	0	0	0	0	0														CHEST PAIN NOS
10006533	30998409										3	2	Chest pain, Elevated D-dimer		0	0	0	96.9	94	18	97	118	55							0	0	0	0	0	0														Chest pain, unspecified
10007058	38967799	22954658	M	48	2014 - 2016	WHITE	3	EW EMER.	0	4	25	2	Chest pain, Transfer		0	0	0	98.65	59.6667	16.6667	99.3333	117.333	79.6667	0.0707107	2.51661	1.1547	1.1547	5.50757	3.78594	1.32275e-05	0.000661376	0.00026455	0.00026455	0.00132275	0.000925926	2.77	178		141	4.1	12.5	111	13	1	2.8	13.1	1.2		Dissection of unspecified site of aorta
10007058	38967799	22954658	M	48	2014 - 2016	WHITE	3	EW EMER.	0	4	25	2	Chest pain, Transfer		0	0	0	98.65	59.6667	16.6667	99.3333	117.333	79.6667	0.0707107	2.51661	1.1547	1.1547	5.50757	3.78594	1.32275e-05	0.000661376	0.00026455	0.00026455	0.00132275	0.000925926	2.77	178		141	4.1	12.5	111	13	1	2.8	13.1	1.2		Non-ST elevation (NSTEMI) myocardial infarction
10008064	37388980	20742244	F	44	2008 - 2010	BLACK/AFRICAN AMERICAN	0	EU OBSERVATION	0	3	40	2	Chest pain	naphazoline-pheniramine [Opcon-A], Calcium Carbonate, Cholecalciferol (Vitamin D3), hydrochlorothiazide, Multivitamins with Minerals, atenolol	0	0	0	98.175	72.1	16.5	98.25	124.111	78.4444	0.0957427	10.5877	1.35401	1.48805	10.7173	8.63295	2.51572e-06	0.000415094	5.03145e-05	5.03145e-05	0.000377358	0.000327044														CHEST PAIN NOS
10008064	37388980	20742244	F	44	2008 - 2010	BLACK/AFRICAN AMERICAN	0	EU OBSERVATION	0	3	40	2	Chest pain	naphazoline-pheniramine [Opcon-A], Calcium Carbonate, Cholecalciferol (Vitamin D3), hydrochlorothiazide, Multivitamins with Minerals, atenolol	0	0	0	98.175	72.1	16.5	98.25	124.111	78.4444	0.0957427	10.5877	1.35401	1.48805	10.7173	8.63295	2.51572e-06	0.000415094	5.03145e-05	5.03145e-05	0.000377358	0.000327044														BARIATRIC SURGERY STATUS
10008064	37388980	20742244	F	44	2008 - 2010	BLACK/AFRICAN AMERICAN	0	EU OBSERVATION	0	3	40	2	Chest pain	naphazoline-pheniramine [Opcon-A], Calcium Carbonate, Cholecalciferol (Vitamin D3), hydrochlorothiazide, Multivitamins with Minerals, atenolol	0	0	0	98.175	72.1	16.5	98.25	124.111	78.4444	0.0957427	10.5877	1.35401	1.48805	10.7173	8.63295	2.51572e-06	0.000415094	5.03145e-05	5.03145e-05	0.000377358	0.000327044														HYPERTENSION NOS
10008493	38396967										4	2	Chest pain	latanoprost	0	0	0	99.275	82	18	96.25	129.75	87.75	0.741058	5.59762	1.63299	2.06155	7.22842	4.19325	8.07217e-05	0.000617284	0.000189934	0.000189934	0.000617284	0.000474834														Pneumonia, unspecified organism
10008493	38396967										4	2	Chest pain	latanoprost	0	0	0	99.275	82	18	96.25	129.75	87.75	0.741058	5.59762	1.63299	2.06155	7.22842	4.19325	8.07217e-05	0.000617284	0.000189934	0.000189934	0.000617284	0.000474834														Pleurodynia
10008816	34156352	26081626	M	36	2011 - 2013	WHITE	1	EU OBSERVATION	0	3	6	2	Cough, EtOH detox	Vistaril, Topamax, folic acid, *ACAMPROSATE CALC DR , Vitamin B-1, venlafaxine, omeprazole, nicotine, hydroxyzine pamoate, duloxetine, duloxetine, citalopram, Remeron, Neurontin	0	0	0	98.0571	84.1111	17.3889	96.6111	107.944	66.7222	0.903433	13.1009	1.14475	2.11824	6.91522	8.41431	1.7275e-05	0.000458164	3.00436e-05	5.25762e-05	0.000210305	0.00025537				140	3.8	5	116	15	0.7					Cough
10008816	34156352	26081626	M	36	2011 - 2013	WHITE	1	EU OBSERVATION	0	3	6	2	Cough, EtOH detox	Vistaril, Topamax, folic acid, *ACAMPROSATE CALC DR , Vitamin B-1, venlafaxine, omeprazole, nicotine, hydroxyzine pamoate, duloxetine, duloxetine, citalopram, Remeron, Neurontin	0	0	0	98.0571	84.1111	17.3889	96.6111	107.944	66.7222	0.903433	13.1009	1.14475	2.11824	6.91522	8.41431	1.7275e-05	0.000458164	3.00436e-05	5.25762e-05	0.000210305	0.00025537				140	3.8	5	116	15	0.7					Alcohol abuse with intoxication, unspecified
10009049	31628990	22995465	M	56	2014 - 2016	WHITE	5	EW EMER.	0	4	58	3	Chest pain	multivitamin	0	0	0	102.567	99.3333	31	95	117.667	65.3333	2.25462	8.96289	1	1	10.116	1.52753	0.000436047	0.00155039	0.000193798	0.000193798	0.00174419	0.000290698				145	3.9	14.9	109	27	1.5		16.4	1.5		PNEUMONIA,ORGANISM UNSPECIFIED
10010058	36125256	21955805	M	80	2011 - 2013	ASIAN - SOUTH EAST ASIAN	10	EW EMER.	0	6	57	2	Chest pain	aspirin, Eliquis, aspirin	2	0	0	97.36	75.8182	20.7273	99.0909	113.091	65.8182	0.371484	13.2349	5.623	1.04447	8.25172	6.69056	1.5625e-05	0.000711806	0.0003125	5.20833e-05	0.000503472	0.000434028	2.6	70	50144	145	5.9	10.4	158	70	3.4		16.9	1.6		Non-ST elevation (NSTEMI) myocardial infarction
10010058	36125256	21955805	M	80	2011 - 2013	ASIAN - SOUTH EAST ASIAN	10	EW EMER.	0	6	57	2	Chest pain	aspirin, Eliquis, aspirin	2	0	0	97.36	75.8182	20.7273	99.0909	113.091	65.8182	0.371484	13.2349	5.623	1.04447	8.25172	6.69056	1.5625e-05	0.000711806	0.0003125	5.20833e-05	0.000503472	0.000434028	2.6	70	50144	145	5.9	10.4	158	70	3.4		16.9	1.6		Dissection of thoracic aorta
10010058	36125256	21955805	M	80	2011 - 2013	ASIAN - SOUTH EAST ASIAN	10	EW EMER.	0	6	57	2	Chest pain	aspirin, Eliquis, aspirin	2	0	0	97.36	75.8182	20.7273	99.0909	113.091	65.8182	0.371484	13.2349	5.623	1.04447	8.25172	6.69056	1.5625e-05	0.000711806	0.0003125	5.20833e-05	0.000503472	0.000434028	2.6	70	50144	145	5.9	10.4	158	70	3.4		16.9	1.6		Epigastric pain
10010393	34771814	28846987	F	46	2014 - 2016	PORTUGUESE	1	EW EMER.	0	3	3	2	PAIN, SI	morphine, Nexium, polyethylene glycol 3350, sumatriptan succinate, gabapentin, oxycodone, ranitidine HCl, baclofen, Elmiron, lorazepam, lorazepam, duloxetine, duloxetine, trazodone, sumatriptan succinate, sumatriptan succinate, levothyroxine, Celebrex	0	0	1	98	82	18	97	115	77							0	0	0	0	0	0				142	3.6	3	93	10	0.5					DEPRESSIVE DISORDER
10010393	34771814	28846987	F	46	2014 - 2016	PORTUGUESE	1	EW EMER.	0	3	3	2	PAIN, SI	morphine, Nexium, polyethylene glycol 3350, sumatriptan succinate, gabapentin, oxycodone, ranitidine HCl, baclofen, Elmiron, lorazepam, lorazepam, duloxetine, duloxetine, trazodone, sumatriptan succinate, sumatriptan succinate, levothyroxine, Celebrex	0	0	1	98	82	18	97	115	77							0	0	0	0	0	0				142	3.6	3	93	10	0.5					ABDOMINAL PAIN GENERALIZED
10010393	34771814	28846987	F	46	2014 - 2016	PORTUGUESE	1	EW EMER.	0	3	3	2	PAIN, SI	morphine, Nexium, polyethylene glycol 3350, sumatriptan succinate, gabapentin, oxycodone, ranitidine HCl, baclofen, Elmiron, lorazepam, lorazepam, duloxetine, duloxetine, trazodone, sumatriptan succinate, sumatriptan succinate, levothyroxine, Celebrex	0	0	1	98	82	18	97	115	77							0	0	0	0	0	0				142	3.6	3	93	10	0.5					SUICIDAL IDEATION
10010393	34771814	28846987	F	46	2014 - 2016	PORTUGUESE	1	EW EMER.	0	3	3	2	PAIN, SI	morphine, Nexium, polyethylene glycol 3350, sumatriptan succinate, gabapentin, oxycodone, ranitidine HCl, baclofen, Elmiron, lorazepam, lorazepam, duloxetine, duloxetine, trazodone, sumatriptan succinate, sumatriptan succinate, levothyroxine, Celebrex	0	0	1	98	82	18	97	115	77							0	0	0	0	0	0				142	3.6	3	93	10	0.5					FEM GENITAL SYMPTOMS NOS
10010635	31632808										46		CHEST PAIN	amlodipine, lorazepam, lorazepam, amoxicillin, clopidogrel, ranitidine HCl, esomeprazole magnesium, metoprolol succinate, hydrochlorothiazide, Tricor, irbesartan	0	0	0	97.9	49	19.5	98.5	114.5	50.75	0.141421	2.58199	1	0.57735	9.11043	2.06155	6.49773e-06	0.000194932	6.49773e-05	3.24886e-05	0.000682261	0.000129955														CHEST PAIN NOS
10010663	38069845	22209635									7	3	Chest pain		0	0	0	99.2429	88.9231	19.0769	99	107.154	62.0769	1.10583	26.8777	1.38212	1.08012	8.23454	6.75107	2.83516e-05	0.00100243	5.06278e-05	3.03767e-05	0.000354394	0.000293641														Pneumonia, unspecified organism
10010700	38576565										39	3	Chest pain	Lipitor, bupropion HCl (smoking deter)	0	0	0	96.7	78.5	16	94	136	80.5		12.0208	0	1.41421	0	6.36396	0	0.00185185	0	0.000217865	0	0.000980392														Other chest pain
10010700	38576565										39	3	Chest pain	Lipitor, bupropion HCl (smoking deter)	0	0	0	96.7	78.5	16	94	136	80.5		12.0208	0	1.41421	0	6.36396	0	0.00185185	0	0.000217865	0	0.000980392														Hyperlipidemia, unspecified
10010718	37179569	29947355	M	87	2017 - 2019	WHITE	7	OBSERVATION ADMIT	0	3	4	1	Chest pain, Dyspnea	cyanocobalamin (vitamin B-12), amlodipine, aspirin [Adult Low Dose Aspirin], aspirin [Adult Low Dose Aspirin], cholecalciferol (vitamin D3), clopidogrel, ferrous sulfate, isosorbide mononitrate, metoprolol succinate, nitroglycerin, atorvastatin	2	1	0	97.825	126.8	17.6	96.1	125	78.1	0.35	7.17712	2.06559	0.567646	11.0454	10.1593	5.64972e-05	0.00169492	0.000423729	0.000141243	0.00233051	0.00254237		4		141	5	14.7	270	46	1.9		30.3	2.8		Unspecified atrial fibrillation
10010718	37179569	29947355	M	87	2017 - 2019	WHITE	7	OBSERVATION ADMIT	0	3	4	1	Chest pain, Dyspnea	cyanocobalamin (vitamin B-12), amlodipine, aspirin [Adult Low Dose Aspirin], aspirin [Adult Low Dose Aspirin], cholecalciferol (vitamin D3), clopidogrel, ferrous sulfate, isosorbide mononitrate, metoprolol succinate, nitroglycerin, atorvastatin	2	1	0	97.825	126.8	17.6	96.1	125	78.1	0.35	7.17712	2.06559	0.567646	11.0454	10.1593	5.64972e-05	0.00169492	0.000423729	0.000141243	0.00233051	0.00254237		4		141	5	14.7	270	46	1.9		30.3	2.8		Chest pain, unspecified
10010848	32354539										27	2	Chest pain	mirtazapine, doxazosin, zolpidem [Ambien], lisinopril, baclofen, sildenafil [Viagra], rosuvastatin [Crestor], cetirizine [All Day Allergy (cetirizine)], testosterone enanthate, cetirizine [All Day Allergy (cetirizine)], sertraline	0	0	0	98	82	16.5	98	120.5	71	0.141421	14.1421	0.707107	2.82843	10.6066	5.65685	7.40741e-06	0.000740741	3.7037e-05	0.000148148	0.000555556	0.000296296														Chest pain, unspecified
10010848	32354539										27	2	Chest pain	mirtazapine, doxazosin, zolpidem [Ambien], lisinopril, baclofen, sildenafil [Viagra], rosuvastatin [Crestor], cetirizine [All Day Allergy (cetirizine)], testosterone enanthate, cetirizine [All Day Allergy (cetirizine)], sertraline	0	0	0	98	82	16.5	98	120.5	71	0.141421	14.1421	0.707107	2.82843	10.6066	5.65685	7.40741e-06	0.000740741	3.7037e-05	0.000148148	0.000555556	0.000296296														Essential (primary) hypertension
10011189	31281278	29477116	M	59	2017 - 2019	OTHER	1	EU OBSERVATION	0	6	14	2	Chest pain		0	0	0	98.0333	64.8571	17	99	105.143	67	0.305505	9.56432	3.31662	1	8.57183	7.54983	1.99203e-05	0.000962815	0.000298805	6.64011e-05	0.000796813	0.000697211		2		141	4.6	5.6	104	24	0.8		14.6	1.3		Syncope and collapse
10011189	36005608	27462671	M	59	2017 - 2019	OTHER	1	EW EMER.	0	5	30	2	Chest pain	metoprolol succinate, aspirin, aspirin, flecainide	2	0	0	97.8	91.1333	15	96.0667	89.9333	62.8667	0.264575	10.0844	2.44949	2.40436	7.06568	10.7296	2.54065e-05	0.00162602	0.000406504	0.000406504	0.00106707	0.00182927				145	3.8	6.2	106	19	0.8		16.3	1.5		Paroxysmal atrial fibrillation
10011189	38959290	27462671	M	59	2017 - 2019	OTHER	1	EW EMER.	0	5	17	2	Chest pain		0	0	0	97.5	71	18	98	98	51							0	0	0	0	0	0				145	3.8	6.2	106	19	0.8		16.3	1.5		Chest pain, unspecified
10011607	30106224	28616773	F	73	2011 - 2013	HISPANIC/LATINO - PUERTO RICAN	0	EU OBSERVATION	0	3	48	3	Cough	Loratadine, hydrochlorothiazide, lisinopril, Synthroid, pantoprazole, Loratadine	0	0	0	98.2333	73	17.2	94	123	67	0.351188	6.16441	1.09545	4	13.1149	12.7867	1.04916e-05	0.000239808	2.9976e-05	0.000119904	0.000419664	0.000359712														ASTHMA, UNSPECIFIED, WITH ACUTE EXACERBATION
10011607	34740778	27869300	F	73	2011 - 2013	HISPANIC/LATINO - PUERTO RICAN	0	EU OBSERVATION	0	3	45	3	Chest pain		0	0	0	98.2	65.8	17.4	97.8	122.6	65.8	0.158114	1.48324	1.67332	1.30384	8.01873	8.78635	8.97263e-06	8.97263e-05	8.97263e-05	6.72948e-05	0.000381337	0.000515926														Chest pain, unspecified
10011607	34740778	27869300	F	73	2011 - 2013	HISPANIC/LATINO - PUERTO RICAN	0	EU OBSERVATION	0	3	45	3	Chest pain		0	0	0	98.2	65.8	17.4	97.8	122.6	65.8	0.158114	1.48324	1.67332	1.30384	8.01873	8.78635	8.97263e-06	8.97263e-05	8.97263e-05	6.72948e-05	0.000381337	0.000515926														Headache
10011607	34740778	27869300	F	73	2011 - 2013	HISPANIC/LATINO - PUERTO RICAN	0	EU OBSERVATION	0	3	45	3	Chest pain		0	0	0	98.2	65.8	17.4	97.8	122.6	65.8	0.158114	1.48324	1.67332	1.30384	8.01873	8.78635	8.97263e-06	8.97263e-05	8.97263e-05	6.72948e-05	0.000381337	0.000515926														Anesthesia of skin
10011607	36539774	28161429	F	73	2011 - 2013	HISPANIC/LATINO - PUERTO RICAN	0	EU OBSERVATION	0	3	21	2	Syncope	doxepin, Zostavax (PF), Zostavax (PF), tizanidine, ProAir HFA, loratadine, loratadine, levothyroxine, hydrochlorothiazide, fluticasone, Estrace, dorzolamide-timolol, citalopram, brimonidine, alendronate, albuterol sulfate	0	0	0	98.5	84.3333	16.6667	96.2	123.333	64.6667	0.141421	5.39135	4.17931	2.28035	5.95539	7.50111	3.2175e-06	0.000241313	0.000176963	9.65251e-05	0.000289575	0.000305663														SYNCOPE AND COLLAPSE
10011668	33629946										29	3	Chest pain	losartan, nitroglycerin, warfarin, atorvastatin, metoprolol succinate, benzonatate	0	1	0	97.825	97	17.5	97.5	128.5	74.5	0.386221	2.58199	1	0.57735	17.5973	11.1505	2.39808e-05	0.000179856	5.9952e-05	2.9976e-05	0.00128897	0.0007494														Chest pain, unspecified
10011668	35710125	24491387	F	54	2008 - 2010	HISPANIC/LATINO - PUERTO RICAN	0	EU OBSERVATION	0	3	27	2	Chest pain	acetaminophen, Colace, aspirin, aspirin, gabapentin, Omega-3, nitroglycerin, warfarin, Women's Laxative (bisacodyl), Vitamin D3, metoprolol tartrate, lisinopril, lidocaine, simvastatin	2	1	0	97.9	82.9167	16.7273	97.25	132.917	71.4167	0.141421	16.8332	1.00905	1.76455	16.9623	13.0764	3.82848e-06	0.000523226	2.55232e-05	6.38081e-05	0.000676365	0.000408372														LONG TERM USE ANTIGOAGULANT
10011668	35710125	24491387	F	54	2008 - 2010	HISPANIC/LATINO - PUERTO RICAN	0	EU OBSERVATION	0	3	27	2	Chest pain	acetaminophen, Colace, aspirin, aspirin, gabapentin, Omega-3, nitroglycerin, warfarin, Women's Laxative (bisacodyl), Vitamin D3, metoprolol tartrate, lisinopril, lidocaine, simvastatin	2	1	0	97.9	82.9167	16.7273	97.25	132.917	71.4167	0.141421	16.8332	1.00905	1.76455	16.9623	13.0764	3.82848e-06	0.000523226	2.55232e-05	6.38081e-05	0.000676365	0.000408372														HYPERTENSION NOS
10011668	35710125	24491387	F	54	2008 - 2010	HISPANIC/LATINO - PUERTO RICAN	0	EU OBSERVATION	0	3	27	2	Chest pain	acetaminophen, Colace, aspirin, aspirin, gabapentin, Omega-3, nitroglycerin, warfarin, Women's Laxative (bisacodyl), Vitamin D3, metoprolol tartrate, lisinopril, lidocaine, simvastatin	2	1	0	97.9	82.9167	16.7273	97.25	132.917	71.4167	0.141421	16.8332	1.00905	1.76455	16.9623	13.0764	3.82848e-06	0.000523226	2.55232e-05	6.38081e-05	0.000676365	0.000408372														HEART VALVE REPLAC NEC
10011668	35710125	24491387	F	54	2008 - 2010	HISPANIC/LATINO - PUERTO RICAN	0	EU OBSERVATION	0	3	27	2	Chest pain	acetaminophen, Colace, aspirin, aspirin, gabapentin, Omega-3, nitroglycerin, warfarin, Women's Laxative (bisacodyl), Vitamin D3, metoprolol tartrate, lisinopril, lidocaine, simvastatin	2	1	0	97.9	82.9167	16.7273	97.25	132.917	71.4167	0.141421	16.8332	1.00905	1.76455	16.9623	13.0764	3.82848e-06	0.000523226	2.55232e-05	6.38081e-05	0.000676365	0.000408372														CHEST PAIN NOS
10011668	36590294	24061001	F	54	2008 - 2010	HISPANIC/LATINO - PUERTO RICAN	6	OBSERVATION ADMIT	0	3	41	2	Chest pain		0	0	0	97.4333	105.167	16.3333	95.1667	141.167	89.5	0.404145	2.2286	2.25093	2.92689	8.4004	13.8094	2.98285e-05	0.000223714	0.000223714	0.000260999	0.000857569	0.00141685	0.29	9		142	4.9	5.1	258	29	1	4	37.3	3.4		Heart failure, unspecified
10011668	36590294	24061001	F	54	2008 - 2010	HISPANIC/LATINO - PUERTO RICAN	6	OBSERVATION ADMIT	0	3	41	2	Chest pain		0	0	0	97.4333	105.167	16.3333	95.1667	141.167	89.5	0.404145	2.2286	2.25093	2.92689	8.4004	13.8094	2.98285e-05	0.000223714	0.000223714	0.000260999	0.000857569	0.00141685	0.29	9		142	4.9	5.1	258	29	1	4	37.3	3.4		Chest pain, unspecified
10011668	38526562	25435238	F	54	2008 - 2010	HISPANIC/LATINO - PUERTO RICAN	1	EU OBSERVATION	0	4	20	2	UPPER EXTREMITY PAIN	metoprolol tartrate, Coumadin, alendronate, simvastatin, Warfarin, lisinopril, cholecalciferol (vitamin D3)	0	0	0	85.7143	73.5333	17.8462	97	136	66.7143	33.7406	4.96943	1.95133	1.52753	23.9904	11.6449	0.00108291	0.000193377	8.46024e-05	4.83442e-05	0.000954798	0.000507614		1		135	3.9	5.2	99	29	1.2		47.2	4.3		ADV EFF ANTICOAGULANTS
10011668	38526562	25435238	F	54	2008 - 2010	HISPANIC/LATINO - PUERTO RICAN	1	EU OBSERVATION	0	4	20	2	UPPER EXTREMITY PAIN	metoprolol tartrate, Coumadin, alendronate, simvastatin, Warfarin, lisinopril, cholecalciferol (vitamin D3)	0	0	0	85.7143	73.5333	17.8462	97	136	66.7143	33.7406	4.96943	1.95133	1.52753	23.9904	11.6449	0.00108291	0.000193377	8.46024e-05	4.83442e-05	0.000954798	0.000507614		1		135	3.9	5.2	99	29	1.2		47.2	4.3		ABNORMAL COAGULATION PROFILE
10011668	38526562	25435238	F	54	2008 - 2010	HISPANIC/LATINO - PUERTO RICAN	1	EU OBSERVATION	0	4	20	2	UPPER EXTREMITY PAIN	metoprolol tartrate, Coumadin, alendronate, simvastatin, Warfarin, lisinopril, cholecalciferol (vitamin D3)	0	0	0	85.7143	73.5333	17.8462	97	136	66.7143	33.7406	4.96943	1.95133	1.52753	23.9904	11.6449	0.00108291	0.000193377	8.46024e-05	4.83442e-05	0.000954798	0.000507614		1		135	3.9	5.2	99	29	1.2		47.2	4.3		HEART VALVE REPLAC NEC
10011668	38526562	25435238	F	54	2008 - 2010	HISPANIC/LATINO - PUERTO RICAN	1	EU OBSERVATION	0	4	20	2	UPPER EXTREMITY PAIN	metoprolol tartrate, Coumadin, alendronate, simvastatin, Warfarin, lisinopril, cholecalciferol (vitamin D3)	0	0	0	85.7143	73.5333	17.8462	97	136	66.7143	33.7406	4.96943	1.95133	1.52753	23.9904	11.6449	0.00108291	0.000193377	8.46024e-05	4.83442e-05	0.000954798	0.000507614		1		135	3.9	5.2	99	29	1.2		47.2	4.3		JOINT PAIN-SHLDER
10012292	36122045	28949311	F	69	2008 - 2010	WHITE	7	EW EMER.	0	7	52	1	HYPOXIA	lorazepam, lorazepam, cholecalciferol (vitamin D3), albuterol sulfate, atenolol, Serevent Diskus, Isosource 1.5 Cal, Calcium-Cholecalciferol (D3), Sandostatin LAR Depot, Sandostatin LAR Depot, Multivitamin, Motrin, Levoxyl	0	0	0	99.1667	99.7143	27	91.4286	125.429	69.4286	1.0116	7.60952	3.10913	2.50713	26.894	6.80336	0.000146341	0.00170732	0.000650407	0.000569106	0.00577236	0.00154472		2		140	4.6	7.9	133	24	0.6		13.7	1.3		PNEUMONIA,ORGANISM UNSPECIFIED
10012438	35750515	22764825	M	65	2011 - 2013	WHITE	2	EW EMER.	0	4	24	1	Chest pain		0	0	0		55	12	99.5	113.5	77		1.41421	0	0.707107	21.9203	5.65685	0	0.00196078	0	0.000980392	0.0303922	0.00784314				141	4.4	11.9	132	16	1.2		11.4	1.1		ST elevation (STEMI) myocardial infarction of unsp site
10012438	36516938	22230348	M	65	2011 - 2013	WHITE	0	EU OBSERVATION	0	3	55	2	Chest pain	valsartan [Diovan], aspirin, aspirin, Multivitamin	2	0	0	97.5333	74.875	16.25	96.75	122.75	78	0.404145	13.8609	1.75255	0.707107	13.4563	14.7648	1.01087e-05	0.000505433	5.05433e-05	2.52717e-05	0.000480162	0.000555977														HYPERTENSION NOS
10012438	36516938	22230348	M	65	2011 - 2013	WHITE	0	EU OBSERVATION	0	3	55	2	Chest pain	valsartan [Diovan], aspirin, aspirin, Multivitamin	2	0	0	97.5333	74.875	16.25	96.75	122.75	78	0.404145	13.8609	1.75255	0.707107	13.4563	14.7648	1.01087e-05	0.000505433	5.05433e-05	2.52717e-05	0.000480162	0.000555977														CHEST PAIN NOS
10013094	35796969	27845892	F	59	2011 - 2013	WHITE	0	EU OBSERVATION	0	3	1	2	CHEST TIGHTNESS	clonazepam, metoprolol tartrate, Meloxicam, Lipitor, amitriptyline, Bayer Aspirin, Bayer Aspirin, clonazepam, clonazepam, Wellbutrin XL, Unithroid, Omeprazole	2	0	0	97.975	76.2	16.6	96.6667	136.167	78.8333	0.7932	5.0728	1.64655	1.0328	10.3425	3.3116	2.37342e-05	0.000224156	5.27426e-05	2.63713e-05	0.000382384	0.000105485														CHEST PAIN NOS
10013310	31736720	21243435	F	70	2017 - 2019	BLACK/AFRICAN	10	OBSERVATION ADMIT	0	5	22	2	Chest pain, Transfer	omeprazole, Cosopt, isosorbide dinitrate, liraglutide, latanoprost, Lidoderm, Voltaren, Itch Relief (clotrimazole), clopidogrel, cholecalciferol (vitamin D3), tramadol, brimonidine, aspirin, hydralazine, aspirin, torsemide, Lantus, Humalog, gabapentin, tizanidine, Crestor, Toprol XL	2	0	0	98.2	97.7143	19.1429	98.2857	108.143	61.1429	0.141421	1.25357	2.79455	1.60357	3.93398	4.59814	8.03213e-06	0.000120482	0.000321285	0.000160643	0.000361446	0.000562249	1.39	18		145	5.3	7.3	308	36	1.4		13.3	1.2		Non-ST elevation (NSTEMI) myocardial infarction
10013502	36574279	20228631	M	50	2011 - 2013	WHITE	2	URGENT	0	4	58	2	Chest pain, Elevated troponin	insulin lispro [Humalog], metformin, lisinopril, metoprolol succinate, oxycodone-acetaminophen [Percocet], Lantus, oxycodone-acetaminophen [Percocet], cholecalciferol (vitamin D3) [Vitamin D3], gabapentin	0	0	0	97.65	104	18.1667	96.4	129.167	80.8333	0.404145	9.29516	1.60208	2.30217	13.6443	17.8036	2.38582e-05	0.000817996	0.000136333	0.000204499	0.00112474	0.00156783	0.08	9		137	4.3	9.5	249	18	1.1		17.4	1.6		Long term (current) use of anticoagulants
10013502	36574279	20228631	M	50	2011 - 2013	WHITE	2	URGENT	0	4	58	2	Chest pain, Elevated troponin	insulin lispro [Humalog], metformin, lisinopril, metoprolol succinate, oxycodone-acetaminophen [Percocet], Lantus, oxycodone-acetaminophen [Percocet], cholecalciferol (vitamin D3) [Vitamin D3], gabapentin	0	0	0	97.65	104	18.1667	96.4	129.167	80.8333	0.404145	9.29516	1.60208	2.30217	13.6443	17.8036	2.38582e-05	0.000817996	0.000136333	0.000204499	0.00112474	0.00156783	0.08	9		137	4.3	9.5	249	18	1.1		17.4	1.6		Unspecified atrial fibrillation
10013502	36574279	20228631	M	50	2011 - 2013	WHITE	2	URGENT	0	4	58	2	Chest pain, Elevated troponin	insulin lispro [Humalog], metformin, lisinopril, metoprolol succinate, oxycodone-acetaminophen [Percocet], Lantus, oxycodone-acetaminophen [Percocet], cholecalciferol (vitamin D3) [Vitamin D3], gabapentin	0	0	0	97.65	104	18.1667	96.4	129.167	80.8333	0.404145	9.29516	1.60208	2.30217	13.6443	17.8036	2.38582e-05	0.000817996	0.000136333	0.000204499	0.00112474	0.00156783	0.08	9		137	4.3	9.5	249	18	1.1		17.4	1.6		Other chest pain
10013643	32958346	20023045	F	79	2008 - 2010	WHITE	3	EW EMER.	0	3	43	2	Chest pain, Fever	aspirin, calcium carbonate-vitamin D3 [Os-Cal 500 + D3], atorvastatin, aspirin, oxycodone-acetaminophen [Roxicet], oxycodone-acetaminophen [Roxicet], multivitamin, hydrochlorothiazide, gabapentin, donepezil, clopidogrel, clobetasol, citalopram, cholecalciferol (vitamin D3)	2	0	0	99.68	78.6	20	95.2	135.4	53.2	1.02811	3.64692	2	2.48998	17.0382	6.05805	0.000168472	0.000541516	0.000300842	0.000421179	0.00234657	0.000962696				139	4.2	8	107	15	0.7		16.4	1.5		FEVER, UNSPECIFIED
10013643	32958346	20023045	F	79	2008 - 2010	WHITE	3	EW EMER.	0	3	43	2	Chest pain, Fever	aspirin, calcium carbonate-vitamin D3 [Os-Cal 500 + D3], atorvastatin, aspirin, oxycodone-acetaminophen [Roxicet], oxycodone-acetaminophen [Roxicet], multivitamin, hydrochlorothiazide, gabapentin, donepezil, clopidogrel, clobetasol, citalopram, cholecalciferol (vitamin D3)	2	0	0	99.68	78.6	20	95.2	135.4	53.2	1.02811	3.64692	2	2.48998	17.0382	6.05805	0.000168472	0.000541516	0.000300842	0.000421179	0.00234657	0.000962696				139	4.2	8	107	15	0.7		16.4	1.5		PNEUMONIA,ORGANISM UNSPECIFIED
10013653	35814444	21396051	M	79	2011 - 2013	WHITE	2	EW EMER.	0	3	13	2	Chest pain	docusate sodium, lisinopril, metoprolol succinate, nitroglycerin, Spectravite Senior, Vitamin C, aspirin, aspirin, acetaminophen, atorvastatin, cilostazol, furosemide	2	1	0	98	77.5	22.5	98	179.5	76		4.94975	2.12132		12.0208	28.2843	0	0.00212121	0.000909091	0	0.00515152	0.0121212	0.04	5		138	4.6	9.3	116	40	1.7					CHEST PAIN NOS
10014183	37423314										15	2	Chest pain, Dyspnea	Prenatal Multivitamins	0	0	0	98.6	85.6667	16.6667	99.3333	109.333	58.3333	1.44222	6.65833	2.08167	1.1547	20.5508	3.21455	0.000243056	0.00104167	0.000347222	0.000173611	0.00321181	0.000520833														Precordial pain
10014354	32287800	27494880	M	60	2014 - 2016	WHITE	0	EU OBSERVATION	0	5	6	2	Chest pain	losartan, acetaminophen, aspirin, aspirin, atorvastatin, cyanocobalamin (vitamin B-12), pantoprazole, dextrose [Glucose Bits], divalproex [Depakote], divalproex [Depakote], divalproex [Depakote], divalproex [Depakote], fenofibrate, fluoxetine, furosemide, hydrocodone-acetaminophen, hydrocodone-acetaminophen, ibuprofen, multivitamin, metoprolol tartrate, metformin, magnesium oxide, sennosides, tra…	2	0	0	98.325	53.9545	14.8636	98.5909	117	52.7143	0.434933	4.02938	2.98082	1.36832	15.2872	10.2817	2.07039e-05	0.000388199	0.000336439	0.0001294	0.00163043	0.000983437		3		128	4.8	11.9	164	11	1		10.5	1		Other chest pain
10014354	35205519	27487226	M	60	2014 - 2016	WHITE	13	URGENT	0	8	21	2	Chest pain, Transfer	multivitamin, hydrocodone-acetaminophen, Xarelto, divalproex, divalproex, divalproex, divalproex, divalproex, acyclovir, atorvastatin, fluoxetine, furosemide, gabapentin, Mapap (acetaminophen), metoprolol tartrate, hydrocodone-acetaminophen, Aspir-81, Aspir-81, colchicine, levothyroxine, losartan, magnesium oxide	0	0	0	99.6	105.6	19.2	98	110.9	70.8	2.52389	25.988	3.2249	1.24722	8.71079	7.00476	0.000287559	0.00346244	0.000586854	0.000176056	0.00152582	0.00146714		2	6636	140	6.5	52.8	520	41	2	38.5	17.6	1.6	2	Chest pain, unspecified
10014354	35205519	27487226	M	60	2014 - 2016	WHITE	13	URGENT	0	8	21	2	Chest pain, Transfer	multivitamin, hydrocodone-acetaminophen, Xarelto, divalproex, divalproex, divalproex, divalproex, divalproex, acyclovir, atorvastatin, fluoxetine, furosemide, gabapentin, Mapap (acetaminophen), metoprolol tartrate, hydrocodone-acetaminophen, Aspir-81, Aspir-81, colchicine, levothyroxine, losartan, magnesium oxide	0	0	0	99.6	105.6	19.2	98	110.9	70.8	2.52389	25.988	3.2249	1.24722	8.71079	7.00476	0.000287559	0.00346244	0.000586854	0.000176056	0.00152582	0.00146714		2	6636	140	6.5	52.8	520	41	2	38.5	17.6	1.6	2	Pericardial effusion (noninflammatory)
10014354	35205519	27487226	M	60	2014 - 2016	WHITE	13	URGENT	0	8	21	2	Chest pain, Transfer	multivitamin, hydrocodone-acetaminophen, Xarelto, divalproex, divalproex, divalproex, divalproex, divalproex, acyclovir, atorvastatin, fluoxetine, furosemide, gabapentin, Mapap (acetaminophen), metoprolol tartrate, hydrocodone-acetaminophen, Aspir-81, Aspir-81, colchicine, levothyroxine, losartan, magnesium oxide	0	0	0	99.6	105.6	19.2	98	110.9	70.8	2.52389	25.988	3.2249	1.24722	8.71079	7.00476	0.000287559	0.00346244	0.000586854	0.000176056	0.00152582	0.00146714		2	6636	140	6.5	52.8	520	41	2	38.5	17.6	1.6	2	Unspecified atrial fibrillation
10014354	35452640	26722126	M	60	2014 - 2016	WHITE	0	EU OBSERVATION	0	3	49	3	Chest pain, Transfer	metformin, multivitamin, pantoprazole, risperidone, risperidone, sennosides, simvastatin, trazodone, ziprasidone HCl, ziprasidone HCl, magnesium oxide, losartan, lidocaine, levothyroxine, insulin glargine [Lantus], hydrocodone-acetaminophen, hydrocodone-acetaminophen, gabapentin, furosemide, fluoxetine, fluoxetine, amlodipine, aspirin, fenofibrate, aspirin, brimonidine, calcium carbonate-vitamin …	2	0	0	97.66	59.7273	17.1	98.4	134.182	60.1818	0.296648	7.96355	3.10734	1.17379	12.1063	8.08478	1.40647e-05	0.00040436	0.000158228	7.03235e-05	0.000650492	0.000492264		2		139	4.7	54.8	230	21	1.4					Chest pain, unspecified
10014354	35452640	26722126	M	60	2014 - 2016	WHITE	0	EU OBSERVATION	0	3	49	3	Chest pain, Transfer	metformin, multivitamin, pantoprazole, risperidone, risperidone, sennosides, simvastatin, trazodone, ziprasidone HCl, ziprasidone HCl, magnesium oxide, losartan, lidocaine, levothyroxine, insulin glargine [Lantus], hydrocodone-acetaminophen, hydrocodone-acetaminophen, gabapentin, furosemide, fluoxetine, fluoxetine, amlodipine, aspirin, fenofibrate, aspirin, brimonidine, calcium carbonate-vitamin …	2	0	0	97.66	59.7273	17.1	98.4	134.182	60.1818	0.296648	7.96355	3.10734	1.17379	12.1063	8.08478	1.40647e-05	0.00040436	0.000158228	7.03235e-05	0.000650492	0.000492264		2		139	4.7	54.8	230	21	1.4					Essential (primary) hypertension
10014354	35452640	26722126	M	60	2014 - 2016	WHITE	0	EU OBSERVATION	0	3	49	3	Chest pain, Transfer	metformin, multivitamin, pantoprazole, risperidone, risperidone, sennosides, simvastatin, trazodone, ziprasidone HCl, ziprasidone HCl, magnesium oxide, losartan, lidocaine, levothyroxine, insulin glargine [Lantus], hydrocodone-acetaminophen, hydrocodone-acetaminophen, gabapentin, furosemide, fluoxetine, fluoxetine, amlodipine, aspirin, fenofibrate, aspirin, brimonidine, calcium carbonate-vitamin …	2	0	0	97.66	59.7273	17.1	98.4	134.182	60.1818	0.296648	7.96355	3.10734	1.17379	12.1063	8.08478	1.40647e-05	0.00040436	0.000158228	7.03235e-05	0.000650492	0.000492264		2		139	4.7	54.8	230	21	1.4					Pure hypercholesterolemia
10014354	35452640	26722126	M	60	2014 - 2016	WHITE	0	EU OBSERVATION	0	3	49	3	Chest pain, Transfer	metformin, multivitamin, pantoprazole, risperidone, risperidone, sennosides, simvastatin, trazodone, ziprasidone HCl, ziprasidone HCl, magnesium oxide, losartan, lidocaine, levothyroxine, insulin glargine [Lantus], hydrocodone-acetaminophen, hydrocodone-acetaminophen, gabapentin, furosemide, fluoxetine, fluoxetine, amlodipine, aspirin, fenofibrate, aspirin, brimonidine, calcium carbonate-vitamin …	2	0	0	97.66	59.7273	17.1	98.4	134.182	60.1818	0.296648	7.96355	3.10734	1.17379	12.1063	8.08478	1.40647e-05	0.00040436	0.000158228	7.03235e-05	0.000650492	0.000492264		2		139	4.7	54.8	230	21	1.4					Type 2 diabetes mellitus without complications
10014354	37802225	22502504	M	60	2014 - 2016	WHITE	0	EU OBSERVATION	0	3	36	2	Chest pain, NSTEMI, Transfer	albuterol sulfate, losartan, levothyroxine, lidocaine, acyclovir, ziprasidone HCl, ziprasidone HCl, docusate sodium, acetaminophen [Mapap (acetaminophen)], divalproex [Depakote], fenofibrate, magnesium oxide, melatonin, metformin, metoprolol tartrate, oxycodone, pantoprazole, sennosides [senna], divalproex [Depakote], divalproex [Depakote], trazodone, divalproex [Depakote], atorvastatin, aspirin,…	2	0	0	98.25	65.2	15.9	97.9	127.6	57.4	0.212132	7.71434	2.23358	1.1005	8.4748	11.7492	2.19298e-05	0.00182749	0.000511696	0.000219298	0.00190058	0.00285088		2		132	4	13.4	101	10	1					Chest pain, unspecified
10014354	38849383	27562275	M	60	2014 - 2016	WHITE	2	DIRECT EMER.	0	4	10	2	Chest pain, Nausea	divalproex [Depakote], aspirin, atorvastatin, clopidogrel, divalproex [Depakote], metoprolol tartrate, nystatin-triamcinolone, aspirin, melatonin, magnesium oxide, losartan, lidocaine, levothyroxine, insulin glargine [Lantus], ibuprofen, hydrocodone-acetaminophen, hydrocodone-acetaminophen, gabapentin, furosemide, pantoprazole, sennosides [senna], trazodone, ziprasidone HCl, albuterol sulfate, ac…	2	0	0	97.95	79.3333	17.3333	98.3333	115.333	58.6667	0.353553	16.1658	1.1547	2.08167	8.96289	9.86577	1.82749e-05	0.00102339	7.30994e-05	0.000146199	0.000584795	0.000657895		3		128	5.7	16.9	366	20	1.1		14.2	1.3		Abn lev hormones in specimens from female genital organs
10014354	38849383	27562275	M	60	2014 - 2016	WHITE	2	DIRECT EMER.	0	4	10	2	Chest pain, Nausea	divalproex [Depakote], aspirin, atorvastatin, clopidogrel, divalproex [Depakote], metoprolol tartrate, nystatin-triamcinolone, aspirin, melatonin, magnesium oxide, losartan, lidocaine, levothyroxine, insulin glargine [Lantus], ibuprofen, hydrocodone-acetaminophen, hydrocodone-acetaminophen, gabapentin, furosemide, pantoprazole, sennosides [senna], trazodone, ziprasidone HCl, albuterol sulfate, ac…	2	0	0	97.95	79.3333	17.3333	98.3333	115.333	58.6667	0.353553	16.1658	1.1547	2.08167	8.96289	9.86577	1.82749e-05	0.00102339	7.30994e-05	0.000146199	0.000584795	0.000657895		3		128	5.7	16.9	366	20	1.1		14.2	1.3		Pericardial effusion (noninflammatory)
10014354	38849383	27562275	M	60	2014 - 2016	WHITE	2	DIRECT EMER.	0	4	10	2	Chest pain, Nausea	divalproex [Depakote], aspirin, atorvastatin, clopidogrel, divalproex [Depakote], metoprolol tartrate, nystatin-triamcinolone, aspirin, melatonin, magnesium oxide, losartan, lidocaine, levothyroxine, insulin glargine [Lantus], ibuprofen, hydrocodone-acetaminophen, hydrocodone-acetaminophen, gabapentin, furosemide, pantoprazole, sennosides [senna], trazodone, ziprasidone HCl, albuterol sulfate, ac…	2	0	0	97.95	79.3333	17.3333	98.3333	115.333	58.6667	0.353553	16.1658	1.1547	2.08167	8.96289	9.86577	1.82749e-05	0.00102339	7.30994e-05	0.000146199	0.000584795	0.000657895		3		128	5.7	16.9	366	20	1.1		14.2	1.3		Chest pain, unspecified
10014354	39394858	23132022	M	60	2014 - 2016	WHITE	3	OBSERVATION ADMIT	0	3	50	2	Chest pain	nystatin-triamcinolone, hydrocodone-acetaminophen, gabapentin, fluoxetine, fenofibrate, divalproex [Depakote], levothyroxine, lidocaine, losartan, magnesium oxide, metformin, insulin glargine [Lantus], metoprolol tartrate, pantoprazole, sennosides [senna], divalproex [Depakote], clopidogrel, atorvastatin, aspirin, aspirin, albuterol sulfate, acyclovir, divalproex [Depakote], ibrutinib, divalproex…	2	0	0	98.6	82	16.75	99.5	158	77.75	0.424264	3.91578	2.21736	1	7.43864	19.6193	2.73973e-05	0.000410959	0.000228311	9.13242e-05	0.000821918	0.00196347		2		137	5.9	27.6	469	40	2.2					Other chest pain
10014642	39778010										0	3	Hypertension, Chest pain	hydrochlorothiazide	0	0	0	98.25	84.5	18.5	99.5	143.5	102	0.777817	14.8492	2.12132	0.707107	4.94975	1.41421	0.000152778	0.00291667	0.000416667	0.000138889	0.000972222	0.000277778														Essential (primary) hypertension
10014642	39778010										0	3	Hypertension, Chest pain	hydrochlorothiazide	0	0	0	98.25	84.5	18.5	99.5	143.5	102	0.777817	14.8492	2.12132	0.707107	4.94975	1.41421	0.000152778	0.00291667	0.000416667	0.000138889	0.000972222	0.000277778														Chest pain, unspecified
10014642	39778010										0	3	Hypertension, Chest pain	hydrochlorothiazide	0	0	0	98.25	84.5	18.5	99.5	143.5	102	0.777817	14.8492	2.12132	0.707107	4.94975	1.41421	0.000152778	0.00291667	0.000416667	0.000138889	0.000972222	0.000277778														Anxiety disorder, unspecified
10014869	31116129	28291417	F	77	2017 - 2019	WHITE	1	OBSERVATION ADMIT	0	4	25	2	Abnormal EKG, Chest pain	alendronate, omeprazole, naproxen, folic acid, methotrexate sodium, sulfasalazine, levothyroxine, amlodipine, methotrexate sodium, sulfasalazine, Zioptan (PF), dorzolamide, latanoprost, simvastatin, timolol	0	0	0	98.15	92.5556	17.5	96.5714	129.125	71.125	0.484768	19.0205	1.41421	1.81265	10.3708	12.5064	1.65268e-05	0.000762777	5.08518e-05	6.35647e-05	0.000406814	0.000406814				143	4.9	7.6	106	20	0.7		17.3	1.6		Chest pain, unspecified
10015129	38041922	28571111	F	81	2011 - 2013	BLACK/AFRICAN AMERICAN	0	EU OBSERVATION	0	3	27	2	CHEST PAIN	clonazepam, metoprolol tartrate, amlodipine, clonazepam, clonidine, clonazepam, Diovan, metformin	0	0	0	97.9	71.7778	16.4444	99.25	138.5	63.75	0.525357	9.23008	0.881917	0.46291	16.2393	8.18971	9.92973e-06	0.000190956	1.52765e-05	7.63825e-06	0.000397189	0.000152765														HYPERTENSION NOS
10015129	38041922	28571111	F	81	2011 - 2013	BLACK/AFRICAN AMERICAN	0	EU OBSERVATION	0	3	27	2	CHEST PAIN	clonazepam, metoprolol tartrate, amlodipine, clonazepam, clonidine, clonazepam, Diovan, metformin	0	0	0	97.9	71.7778	16.4444	99.25	138.5	63.75	0.525357	9.23008	0.881917	0.46291	16.2393	8.18971	9.92973e-06	0.000190956	1.52765e-05	7.63825e-06	0.000397189	0.000152765														HYPERCHOLESTEROLEMIA
10015129	38041922	28571111	F	81	2011 - 2013	BLACK/AFRICAN AMERICAN	0	EU OBSERVATION	0	3	27	2	CHEST PAIN	clonazepam, metoprolol tartrate, amlodipine, clonazepam, clonidine, clonazepam, Diovan, metformin	0	0	0	97.9	71.7778	16.4444	99.25	138.5	63.75	0.525357	9.23008	0.881917	0.46291	16.2393	8.18971	9.92973e-06	0.000190956	1.52765e-05	7.63825e-06	0.000397189	0.000152765														CHEST PAIN NEC
10015129	38041922	28571111	F	81	2011 - 2013	BLACK/AFRICAN AMERICAN	0	EU OBSERVATION	0	3	27	2	CHEST PAIN	clonazepam, metoprolol tartrate, amlodipine, clonazepam, clonidine, clonazepam, Diovan, metformin	0	0	0	97.9	71.7778	16.4444	99.25	138.5	63.75	0.525357	9.23008	0.881917	0.46291	16.2393	8.18971	9.92973e-06	0.000190956	1.52765e-05	7.63825e-06	0.000397189	0.000152765														DIABETES UNCOMPL ADULT
10015725	37583787										11	2	CHEST PAIN	metformin, trazodone, Aspirin Childrens, Aspirin Childrens, Cosopt, glyburide, lisinopril, Lumigan	2	0	0	97.8	63.6667	18	98	124.333	67		2.51661	2	0	2.08167	7.93725	0	0.000330688	0.00026455	0	0.00026455	0.000992063														CHEST PAIN NEC
10015725	37583787										11	2	CHEST PAIN	metformin, trazodone, Aspirin Childrens, Aspirin Childrens, Cosopt, glyburide, lisinopril, Lumigan	2	0	0	97.8	63.6667	18	98	124.333	67		2.51661	2	0	2.08167	7.93725	0	0.000330688	0.00026455	0	0.00026455	0.000992063														RESPIRATORY ABNORM NEC
10018078	39336861										16	3	Chest pain		0	0	0	98.1	92.5	18	99.5	130.5	80.5	0.141421	7.77817	2.82843	0.707107	13.435	4.94975	1.36612e-05	0.000751366	0.000273224	6.8306e-05	0.00129781	0.000478142														Other chest pain
10018286	38161567	28110231	M	54	2011 - 2013	WHITE	0	EU OBSERVATION	0	3	38	2	CP	Zantac 75, lisinopril, hydrochlorothiazide	0	0	0	98	88.25	16.5	98	130.333	85	0.264575	6.29153	1	0	13.5769	7.54983	1.20424e-05	0.000337187	4.81696e-05	0	0.000650289	0.000361272														HYPERTENSION NOS
10018286	38161567	28110231	M	54	2011 - 2013	WHITE	0	EU OBSERVATION	0	3	38	2	CP	Zantac 75, lisinopril, hydrochlorothiazide	0	0	0	98	88.25	16.5	98	130.333	85	0.264575	6.29153	1	0	13.5769	7.54983	1.20424e-05	0.000337187	4.81696e-05	0	0.000650289	0.000361272														CHEST PAIN NOS
10018423	33032677	29366372	M	37	2011 - 2013	WHITE	7	EW EMER.	0	7	32	2	Chest pain, Dizziness		0	0	0	97.8	79.5	20	97.75	137.5	85.5	0.141421	11.9024	4.96655	0.957427	5.19615	3.41565	8.14996e-06	0.00114099	0.000448248	8.14996e-05	0.000488998	0.000325998				139	4.9	16.2	137	25	1.2		17.8	1.6	3.6	Chest pain, unspecified
10018423	39057874										5	2	Chest pain		0	0	0	98.1	73.3333	17.1429	98.8571	127.667	84.6667	0.141421	4.84768	1.86445	1.21499	7.17635	10.4762	5.32481e-06	0.000425985	0.00013312	7.98722e-05	0.000665602	0.000798722														Other chest pain
10018569	33214098										25	2	Chest pain, Palpitations	losartan, metformin	0	0	0	98.35	111.25	18.25	97.5	158.75	93.5	0.0707107	20.3204	2.06155	1.73205	16.9975	10.6615	3.6075e-06	0.00165945	0.0001443	0.000108225	0.00133478	0.000829726														Long term (current) use of oral hypoglycemic drugs
10018569	33214098										25	2	Chest pain, Palpitations	losartan, metformin	0	0	0	98.35	111.25	18.25	97.5	158.75	93.5	0.0707107	20.3204	2.06155	1.73205	16.9975	10.6615	3.6075e-06	0.00165945	0.0001443	0.000108225	0.00133478	0.000829726														Type 2 diabetes mellitus without complications
10018569	33214098										25	2	Chest pain, Palpitations	losartan, metformin	0	0	0	98.35	111.25	18.25	97.5	158.75	93.5	0.0707107	20.3204	2.06155	1.73205	16.9975	10.6615	3.6075e-06	0.00165945	0.0001443	0.000108225	0.00133478	0.000829726														Essential (primary) hypertension
10018569	33214098										25	2	Chest pain, Palpitations	losartan, metformin	0	0	0	98.35	111.25	18.25	97.5	158.75	93.5	0.0707107	20.3204	2.06155	1.73205	16.9975	10.6615	3.6075e-06	0.00165945	0.0001443	0.000108225	0.00133478	0.000829726														Palpitations
10018862	34018627	27503840	F	56	2017 - 2019	WHITE	1	OBSERVATION ADMIT	0	5	33	2	Abd pain, Chest pain	blood sugar diagnostic [FreeStyle Lite Strips], triamcinolone acetonide, spironolactone [Aldactone], spironolactone [Aldactone], potassium chloride, ondansetron, omeprazole, naloxone, metformin, hydrocodone-acetaminophen, hydrocodone-acetaminophen, furosemide, food supplemt, lactose-reduced [Ensure], cyclobenzaprine, blood sugar diagnostic [FreeStyle Lite Strips], albuterol sulfate [Ventolin HFA]	0	0	0	98.0333	74.4286	17.5714	97.5714	103.571	64	0.057735	7.67805	2.29907	1.51186	10.7526	9.48683	1.88537e-06	0.000395928	0.000131976	9.42685e-05	0.00050905	0.000471342				140	3.9	6.5	216	10	0.9		16.9	1.6		Lower abdominal pain, unspecified
10018862	34018627	27503840	F	56	2017 - 2019	WHITE	1	OBSERVATION ADMIT	0	5	33	2	Abd pain, Chest pain	blood sugar diagnostic [FreeStyle Lite Strips], triamcinolone acetonide, spironolactone [Aldactone], spironolactone [Aldactone], potassium chloride, ondansetron, omeprazole, naloxone, metformin, hydrocodone-acetaminophen, hydrocodone-acetaminophen, furosemide, food supplemt, lactose-reduced [Ensure], cyclobenzaprine, blood sugar diagnostic [FreeStyle Lite Strips], albuterol sulfate [Ventolin HFA]	0	0	0	98.0333	74.4286	17.5714	97.5714	103.571	64	0.057735	7.67805	2.29907	1.51186	10.7526	9.48683	1.88537e-06	0.000395928	0.000131976	9.42685e-05	0.00050905	0.000471342				140	3.9	6.5	216	10	0.9		16.9	1.6		Chest pain, unspecified
10019385	30324772	20611796	M	44	2014 - 2016	WHITE	2	OBSERVATION ADMIT	0	3	58	2	Chest pain, Jaw pain, L Arm pain		0	0	0	98.15	61	14.3333	99	123.333	59.6667	0.353553	7.93725	0.57735	1.73205	5.7735	2.08167	2.72331e-05	0.000816993	5.44662e-05	0.000163399	0.000544662	0.000217865		2		139	5.2	12.8	168	20	1.1		12.8	1.2		Chest pain, unspecified
10019787	37961879										48	3	Chest pain		0	0	0	97.95	69	16.3333	99.3333	133.667	84.6667	0.212132	4	1.52753	1.1547	11.8462	23.2881	1.32626e-05	0.000353669	0.000132626	8.84173e-05	0.000928382	0.00190097														Other chest pain
10019915	37899493	25858805	M	73	2008 - 2010	ASIAN - CHINESE	1	EU OBSERVATION	0	5	26	2	Chest pain, Tachycardia	amlodipine, peg 400-propylene glycol [Systane], oxybutynin chloride, omeprazole, polyethylene glycol 3350, Flomax, sennosides, tamsulosin, diaper,brief,adult,disposable, diaper,brief,adult,disposable, aspirin, aspirin, albuterol sulfate [ProAir HFA], Atenolol, atorvastatin, cholecalciferol (vitamin D3) [Vitamin D3], carboxymethylcell-hypromellose [GenTeal Gel]	2	0	0	98.35	83.2	16.3333	97.0714	148.133	70	0.372827	22.6816	3.22195	0.730046	25.3993	11.0583	8.04721e-06	0.000590129	0.000125179	2.6824e-05	0.000715308	0.000321888		3		138	4.1	7.1	180	19	1.2		10.2	0.9		Unspecified atrial fibrillation
10020435	32050098										54	3	Asthma exacerbation, Chest pain		0	0	0	98.1	97	19	100	130.25	80	0	13.1149	2	0	8.26136	9.93311	0	0.00215517	0.000287356	0	0.00136494	0.00172414														ASTHMA, UNSPECIFIED, WITH ACUTE EXACERBATION
10020435	32050098										54	3	Asthma exacerbation, Chest pain		0	0	0	98.1	97	19	100	130.25	80	0	13.1149	2	0	8.26136	9.93311	0	0.00215517	0.000287356	0	0.00136494	0.00172414														ACUTE URI NOS
10020852	34771277	23905070	F	24	2008 - 2010	WHITE	7	EW EMER.	0	7	10	3	Dyspnea, Productive cough	Wellbutrin XL, albuterol sulfate, Ativan, Ativan, simethicone, Xarelto, Remeron, Lamictal, gabapentin, clonidine HCl, Wellbutrin XL	0	0	0	97.8833	95.2222	19.1111	94.5455	169.2	105.2	0.624233	13.2267	1.76383	1.96792	20.3841	16.0886	2.95639e-05	0.000776053	0.000110865	0.000129342	0.00118256	0.000960828				143	4.7	17.8	102	13	0.9					Other pneumonia, unspecified organism
10020852	34771277	23905070	F	24	2008 - 2010	WHITE	7	EW EMER.	0	7	10	3	Dyspnea, Productive cough	Wellbutrin XL, albuterol sulfate, Ativan, Ativan, simethicone, Xarelto, Remeron, Lamictal, gabapentin, clonidine HCl, Wellbutrin XL	0	0	0	97.8833	95.2222	19.1111	94.5455	169.2	105.2	0.624233	13.2267	1.76383	1.96792	20.3841	16.0886	2.95639e-05	0.000776053	0.000110865	0.000129342	0.00118256	0.000960828				143	4.7	17.8	102	13	0.9					Unspecified asthma with (acute) exacerbation
10020852	34771277	23905070	F	24	2008 - 2010	WHITE	7	EW EMER.	0	7	10	3	Dyspnea, Productive cough	Wellbutrin XL, albuterol sulfate, Ativan, Ativan, simethicone, Xarelto, Remeron, Lamictal, gabapentin, clonidine HCl, Wellbutrin XL	0	0	0	97.8833	95.2222	19.1111	94.5455	169.2	105.2	0.624233	13.2267	1.76383	1.96792	20.3841	16.0886	2.95639e-05	0.000776053	0.000110865	0.000129342	0.00118256	0.000960828				143	4.7	17.8	102	13	0.9					Hypoxemia
10020852	34771277	23905070	F	24	2008 - 2010	WHITE	7	EW EMER.	0	7	10	3	Dyspnea, Productive cough	Wellbutrin XL, albuterol sulfate, Ativan, Ativan, simethicone, Xarelto, Remeron, Lamictal, gabapentin, clonidine HCl, Wellbutrin XL	0	0	0	97.8833	95.2222	19.1111	94.5455	169.2	105.2	0.624233	13.2267	1.76383	1.96792	20.3841	16.0886	2.95639e-05	0.000776053	0.000110865	0.000129342	0.00118256	0.000960828				143	4.7	17.8	102	13	0.9					Dyspnea, unspecified
10020852	39643088	23525237	F	24	2008 - 2010	WHITE	4	EW EMER.	0	5	34	2	Dyspnea on exertion, Chest pain	lamotrigine, oxycodone, ondansetron HCl, mirtazapine [Remeron], enoxaparin, dexlansoprazole [Dexilant], clonidine [Catapres], Ativan, Ativan, albuterol sulfate	0	0	0	97.95	79.25	18.5	98.75	144	83.75	0.494975	4.03113	1	0.5	18.6726	19.5683	4.25791e-05	0.000547445	0.000121655	6.08273e-05	0.00249392	0.00285888	0.02		692	145	4.4	12	101	11	1		13.2	1.2		PULM EMBOLISM/INFARCT
10021704	30886278	20978050	M	59	2011 - 2013	WHITE	2	EU OBSERVATION	0	6	43	2	CHEST PAIN	fluticasone-salmeterol [Advair Diskus], simvastatin, aspirin, ramipril, sertraline, metoprolol tartrate, aspirin, albuterol sulfate, diazepam [Valium], diazepam [Valium]	2	0	0		53.5	17	100	119	69.5		0.707107	1.41421	0	18.3848	3.53553	0	0.000140056	0.000280112	0	0.00364146	0.00070028		4		141	4.1	9.6	112	14	1		11.1	1		INTERMED CORONARY SYND
10021917	32742013	28221833	M	54	2017 - 2019	OTHER	0	EU OBSERVATION	0	3	47	2	Chest pain		0	0	0	97.5667	84.1	18.1	95.9	134.6	83.2	0.83865	14.7832	0.994429	1.37032	12.3935	10.8197	2.15517e-05	0.000617816	5.74713e-05	5.74713e-05	0.000545977	0.000445402														Pain in right shoulder
10021917	32742013	28221833	M	54	2017 - 2019	OTHER	0	EU OBSERVATION	0	3	47	2	Chest pain		0	0	0	97.5667	84.1	18.1	95.9	134.6	83.2	0.83865	14.7832	0.994429	1.37032	12.3935	10.8197	2.15517e-05	0.000617816	5.74713e-05	5.74713e-05	0.000545977	0.000445402														Chest pain, unspecified
10021927	38648759	22659276	F	65	2008 - 2010	WHITE	3	EW EMER.	0	4	10	2	Dyspnea, Chest pain	benzonatate, omeprazole, multivitamin, metoprolol succinate, ipratropium bromide, magnesium oxide, losartan, aspirin [Aspir-81], aspirin [Aspir-81], acetaminophen-codeine, ondansetron, oxybutynin chloride, lidocaine, hydrocortisone [Proctozone-HC], carbamide peroxide [Carbamoxide Ear Drops], folic acid, guaifenesin, trazodone, ranitidine HCl, hydrocortisone acetate	2	0	0	98.2	74.5	15.5	99.5	118	79.5		2.12132	0.707107	0.707107	1.41421	0.707107	0	0.000549451	0.00018315	0.00018315	0.0003663	0.00018315				134	5.5	6.8	127	13	0.6		12.3	1.1		ABNORM ELECTROCARDIOGRAM
10021927	38648759	22659276	F	65	2008 - 2010	WHITE	3	EW EMER.	0	4	10	2	Dyspnea, Chest pain	benzonatate, omeprazole, multivitamin, metoprolol succinate, ipratropium bromide, magnesium oxide, losartan, aspirin [Aspir-81], aspirin [Aspir-81], acetaminophen-codeine, ondansetron, oxybutynin chloride, lidocaine, hydrocortisone [Proctozone-HC], carbamide peroxide [Carbamoxide Ear Drops], folic acid, guaifenesin, trazodone, ranitidine HCl, hydrocortisone acetate	2	0	0	98.2	74.5	15.5	99.5	118	79.5		2.12132	0.707107	0.707107	1.41421	0.707107	0	0.000549451	0.00018315	0.00018315	0.0003663	0.00018315				134	5.5	6.8	127	13	0.6		12.3	1.1		CHEST PAIN NOS
10023117	35716124	21607814	M	53	2011 - 2013	WHITE	13	OBSERVATION ADMIT	1	4	39	2	Chest pain	aspirin [Adult Low Dose Aspirin], zolpidem, warfarin [Coumadin], warfarin, vit C-vit E-lutein-min-om-3 [Ocuvite], vit C-vit E-lutein-min-om-3 [Ocuvite], Vitamin D, torsemide, potassium chloride, omeprazole [Prilosec], olanzapine, olanzapine, mv with min-lycopene-lutein [Centrum Silver], metoprolol succinate, metolazone, Lipitor, isosorbide mononitrate, hydralazine, docosahexanoic acid-epa [Fish O…	2	0	0	96.8	109.667	18	76.75	88.7778	58.6667		5.09902	0	44.5225	6.03692	8.77496	0	0.00136054	0	0.0102041	0.00204082	0.00249433	0.03	2		141	5.5	11.8	186	56	2.4		40	3.6	2.3	Chest pain, unspecified
10023274	34130352	25335412	M	51	2017 - 2019	WHITE	2	OBSERVATION ADMIT	0	3	12	2	Chest pain, SVT, Transfer	vitamin B complex, multivitamin, *iodine/tyrosine	0	0	0	98.25	67.4286	15	98.4286	122.143	79.5714	0.0707107	8.58015	1.63299	0.786796	7.98809	5.50325	4.40917e-06	0.00114638	0.000220459	8.81834e-05	0.000925926	0.000793651		1	207	138	4.2	8.9	117	16	1		11.7	1.1		Ventricular tachycardia
10023365	34437813	28647140	F	81	2017 - 2019	WHITE	2	EW EMER.	0	3	45	3	Pancreatitis, Transfer	lisinopril, Fosamax, citalopram, Namenda, magnesium oxide, meloxicam, diclofenac sodium	0	0	0	97.9333	66.6667	16.3333	95.6667	119.667	53.3333	0.404145	5.85947	3.21455	0.57735	5.68624	9.71253	3.34288e-05	0.00052531	0.000286533	4.77555e-05	0.00052531	0.000907354		5		148	4.6	8	91	16	0.7		12.2	1.1		Acute pancreatitis without necrosis or infection, unsp
10023404	33590527	28217007	F	28	2017 - 2019	WHITE	1	EU OBSERVATION	0	5	0	3	Abnormal CT, Chest pain, Headache	Celexa, Eliquis	0	0	0	97.84	72.4	17.6	100	130	82.6	0.163707	4.66905	1.51658	0	4.84768	8.14248	7.13012e-06	0.00026738	8.91266e-05	0	0.000245098	0.000467914														Headache
10023404	33590527	28217007	F	28	2017 - 2019	WHITE	1	EU OBSERVATION	0	5	0	3	Abnormal CT, Chest pain, Headache	Celexa, Eliquis	0	0	0	97.84	72.4	17.6	100	130	82.6	0.163707	4.66905	1.51658	0	4.84768	8.14248	7.13012e-06	0.00026738	8.91266e-05	0	0.000245098	0.000467914														Chest pain, unspecified
10023437	35147807										41	3	R Chest pain	gabapentin, atenolol, Aspir-81, Aspir-81	0	0	0	98.1667	89.6667	18.3333	100	130.667	70.6667	0.503322	17.7858	0.57735	0	3.05505	12.2202	5.9952e-05	0.00197842	5.9952e-05	0	0.000359712	0.00143885														Contusion of right front wall of thorax, initial encounter
10023437	35147807										41	3	R Chest pain	gabapentin, atenolol, Aspir-81, Aspir-81	0	0	0	98.1667	89.6667	18.3333	100	130.667	70.6667	0.503322	17.7858	0.57735	0	3.05505	12.2202	5.9952e-05	0.00197842	5.9952e-05	0	0.000359712	0.00143885														Pasngr on bus injured pick-up truck, pk-up/van in traf, init
10023437	35147807										41	3	R Chest pain	gabapentin, atenolol, Aspir-81, Aspir-81	0	0	0	98.1667	89.6667	18.3333	100	130.667	70.6667	0.503322	17.7858	0.57735	0	3.05505	12.2202	5.9952e-05	0.00197842	5.9952e-05	0	0.000359712	0.00143885														Pain in right elbow
10024120	33518368	20201213	M	58	2008 - 2010	WHITE	0	EU OBSERVATION	0	3	18	2	Chest pain	rosuvastatin [Crestor], aspirin, telmisartan [Micardis], piroxicam, Zyrtec, Zyrtec, aspirin, multivitamin, cholecalciferol (vitamin D3), piroxicam	2	0	0	98.12	73.3333	16.2222	97.1111	122	78.8571	0.363318	7.81025	1.20185	1.96497	6.45497	5.61036	1.10051e-05	0.000232331	4.89117e-05	6.11396e-05	0.000220103	0.000171191														HYPERCHOLESTEROLEMIA
10024120	33518368	20201213	M	58	2008 - 2010	WHITE	0	EU OBSERVATION	0	3	18	2	Chest pain	rosuvastatin [Crestor], aspirin, telmisartan [Micardis], piroxicam, Zyrtec, Zyrtec, aspirin, multivitamin, cholecalciferol (vitamin D3), piroxicam	2	0	0	98.12	73.3333	16.2222	97.1111	122	78.8571	0.363318	7.81025	1.20185	1.96497	6.45497	5.61036	1.10051e-05	0.000232331	4.89117e-05	6.11396e-05	0.000220103	0.000171191														HYPERTENSION NOS
10024120	33518368	20201213	M	58	2008 - 2010	WHITE	0	EU OBSERVATION	0	3	18	2	Chest pain	rosuvastatin [Crestor], aspirin, telmisartan [Micardis], piroxicam, Zyrtec, Zyrtec, aspirin, multivitamin, cholecalciferol (vitamin D3), piroxicam	2	0	0	98.12	73.3333	16.2222	97.1111	122	78.8571	0.363318	7.81025	1.20185	1.96497	6.45497	5.61036	1.10051e-05	0.000232331	4.89117e-05	6.11396e-05	0.000220103	0.000171191														CHEST PAIN NOS
10024331	35903917	26698935	M	72	2008 - 2010	WHITE - RUSSIAN	4	EW EMER.	0	3	21	2	?UNSTABLE ANGINA	Lipitor, Glipizide, Cyclobenzaprine, Colchicine, carbidopa-levodopa, Aspirin, Aspirin, Nitroglycerin, Pradaxa, torsemide, Selegiline HCl, metoprolol succinate	2	1	0	97.45	86	17.5	97.5	112.25	56.5	0.353553	3.65148	0.57735	0.57735	6.34429	7.04746	7.64526e-05	0.00122324	0.000152905	0.000152905	0.00229358	0.00214067	0.01	3		142	4.8	8.7	181	36	1.6		13.2	1.2		HYPERTENSION NOS
10024331	35903917	26698935	M	72	2008 - 2010	WHITE - RUSSIAN	4	EW EMER.	0	3	21	2	?UNSTABLE ANGINA	Lipitor, Glipizide, Cyclobenzaprine, Colchicine, carbidopa-levodopa, Aspirin, Aspirin, Nitroglycerin, Pradaxa, torsemide, Selegiline HCl, metoprolol succinate	2	1	0	97.45	86	17.5	97.5	112.25	56.5	0.353553	3.65148	0.57735	0.57735	6.34429	7.04746	7.64526e-05	0.00122324	0.000152905	0.000152905	0.00229358	0.00214067	0.01	3		142	4.8	8.7	181	36	1.6		13.2	1.2		DIABETES UNCOMPL ADULT
10024331	35903917	26698935	M	72	2008 - 2010	WHITE - RUSSIAN	4	EW EMER.	0	3	21	2	?UNSTABLE ANGINA	Lipitor, Glipizide, Cyclobenzaprine, Colchicine, carbidopa-levodopa, Aspirin, Aspirin, Nitroglycerin, Pradaxa, torsemide, Selegiline HCl, metoprolol succinate	2	1	0	97.45	86	17.5	97.5	112.25	56.5	0.353553	3.65148	0.57735	0.57735	6.34429	7.04746	7.64526e-05	0.00122324	0.000152905	0.000152905	0.00229358	0.00214067	0.01	3		142	4.8	8.7	181	36	1.6		13.2	1.2		CHEST PAIN NOS
10024331	35903917	26698935	M	72	2008 - 2010	WHITE - RUSSIAN	4	EW EMER.	0	3	21	2	?UNSTABLE ANGINA	Lipitor, Glipizide, Cyclobenzaprine, Colchicine, carbidopa-levodopa, Aspirin, Aspirin, Nitroglycerin, Pradaxa, torsemide, Selegiline HCl, metoprolol succinate	2	1	0	97.45	86	17.5	97.5	112.25	56.5	0.353553	3.65148	0.57735	0.57735	6.34429	7.04746	7.64526e-05	0.00122324	0.000152905	0.000152905	0.00229358	0.00214067	0.01	3		142	4.8	8.7	181	36	1.6		13.2	1.2		PARKINSON'S DISEASE
10024913	36424031	27207228	M	73	2008 - 2010	BLACK/AFRICAN AMERICAN	5	EW EMER.	0	5	16	2	CHEST PAIN (CARDIAC FEATURES)	glipizide, nitroglycerin, Plavix, Namenda, metformin, lisinopril, FreeStyle System Kit, FreeStyle Lancets, FreeStyle Lancets, isosorbide mononitrate, Glucerna, FreeStyle System Kit, FreeStyle Test, FreeStyle Test, citalopram, aspirin, galantamine, simvastatin, acetaminophen, Seroquel, Seroquel, Actos, aspirin, ranitidine HCl	2	1	0	98.1	71.5	16.5	98.8333	119.833	63.5		3.83406	2.16795	1.60208	7.62671	6.1563	0	0.000868878	0.000473934	0.000315956	0.00165877	0.00126382	0.77	45		140	4.5	5.8	220	24	1.2		12.2	1.1		INTERMED CORONARY SYND
10024982	35255268	25154057	M	78	2008 - 2010	WHITE	22	EW EMER.	1	4	13	2	Chest pain, N/V		0	0	0	97	62.2	18	94.8	146.8	86.6		8.34865	0	0.83666	16.331	18.636	0	0.00469484	0	0.000469484	0.00962441	0.0105634	3.46	106		158	5.5	26	167	45	2.2		32.6	2.9	9.7	Long term (current) use of aspirin
10024982	35255268	25154057	M	78	2008 - 2010	WHITE	22	EW EMER.	1	4	13	2	Chest pain, N/V		0	0	0	97	62.2	18	94.8	146.8	86.6		8.34865	0	0.83666	16.331	18.636	0	0.00469484	0	0.000469484	0.00962441	0.0105634	3.46	106		158	5.5	26	167	45	2.2		32.6	2.9	9.7	Unstable angina
10024982	37354628	24190442	M	78	2008 - 2010	WHITE	0	EU OBSERVATION	0	3	17	2	Chest pain	budesonide-formoterol [Symbicort], oxycodone-acetaminophen [Endocet], oxycodone-acetaminophen [Endocet], pantoprazole, tiotropium bromide [Spiriva with HandiHaler], metoprolol succinate, levothyroxine, ketoconazole, isosorbide mononitrate, duloxetine, duloxetine, atorvastatin [Lipitor], aspirin, aspirin, albuterol sulfate	2	0	0	97.9	61.6667	20.3333	100	143.667	88.6667		6.65833	1.52753	0	15.0111	10.6927	0	0.00114638	0.00026455	0	0.0026455	0.00185185	0.01	3		143	3.8	8.5	98	30	1.2		16.6	1.5		Chest pain, unspecified
10025172	30990148										58	3	Chest pain, MVC		0	0	0	98.2	56	17	97	145	85	0.565685	0	1.41421	1.41421	12.7279	11.3137	7.36648e-05	0	0.000184162	0.000184162	0.00165746	0.0014733														Car driver injured in collision w car in traf, init
10025172	30990148										58	3	Chest pain, MVC		0	0	0	98.2	56	17	97	145	85	0.565685	0	1.41421	1.41421	12.7279	11.3137	7.36648e-05	0	0.000184162	0.000184162	0.00165746	0.0014733														Other chest pain
10025172	35196600										5	3	Chest pain		0	0	0	97.6	66	18	99	138	90							0	0	0	0	0	0														Chest pain, unspecified
10025268	35822219										35	2	Back pain, Chest pain, Dyspnea	gabapentin, alprazolam, aripiprazole [Abilify], aripiprazole [Abilify], bupropion HCl [Wellbutrin], calcitriol, calcitriol, calcium-mag-vit B6-D3-minerals, clonazepam, clonazepam, clonazepam, clotrimazole, diphenhydramine HCl, diphenhydramine HCl, Docusate Sodium, Tylenol, topiramate, Dulcolax, tamsulosin, alprazolam, hydrocortisone, levothyroxine, sodium bicarbonate, simvastatin, Seroquel, Seroq…	0	0	0	98.125	65.75	18	98.25	109	71.5	0.838153	5.96518	1	1.70783	6.48074	3.10913	4.42478e-05	0.000383481	5.89971e-05	0.000117994	0.000442478	0.00020649														Other abnormalities of breathing
10025268	35822219										35	2	Back pain, Chest pain, Dyspnea	gabapentin, alprazolam, aripiprazole [Abilify], aripiprazole [Abilify], bupropion HCl [Wellbutrin], calcitriol, calcitriol, calcium-mag-vit B6-D3-minerals, clonazepam, clonazepam, clonazepam, clotrimazole, diphenhydramine HCl, diphenhydramine HCl, Docusate Sodium, Tylenol, topiramate, Dulcolax, tamsulosin, alprazolam, hydrocortisone, levothyroxine, sodium bicarbonate, simvastatin, Seroquel, Seroq…	0	0	0	98.125	65.75	18	98.25	109	71.5	0.838153	5.96518	1	1.70783	6.48074	3.10913	4.42478e-05	0.000383481	5.89971e-05	0.000117994	0.000442478	0.00020649														Chest pain, unspecified
10025268	36457992										38	3	Chest pain	simvastatin, denosumab [Prolia], diphenhydramine HCl, cyclosporine [Restasis], cyclobenzaprine, clonazepam, clonazepam, clonazepam, ciclopirox, calcium-mag-vit B6-D3-minerals, calcitriol, calcitriol, bupropion HCl [Wellbutrin], bisacodyl [Dulcolax (bisacodyl)], aripiprazole [Abilify], aripiprazole [Abilify], alprazolam, alprazolam, diphenhydramine HCl, topiramate, gabapentin, levothyroxine, multi…	0	0	0	97.8	66.6667	12.3333	98	136.5	85.5	0	3.05505	1.52753	2.64575	6.36396	6.36396	0	0.000284091	0.000142045	0.000236742	0.000426136	0.000426136														Hyperkalemia
10025268	36457992										38	3	Chest pain	simvastatin, denosumab [Prolia], diphenhydramine HCl, cyclosporine [Restasis], cyclobenzaprine, clonazepam, clonazepam, clonazepam, ciclopirox, calcium-mag-vit B6-D3-minerals, calcitriol, calcitriol, bupropion HCl [Wellbutrin], bisacodyl [Dulcolax (bisacodyl)], aripiprazole [Abilify], aripiprazole [Abilify], alprazolam, alprazolam, diphenhydramine HCl, topiramate, gabapentin, levothyroxine, multi…	0	0	0	97.8	66.6667	12.3333	98	136.5	85.5	0	3.05505	1.52753	2.64575	6.36396	6.36396	0	0.000284091	0.000142045	0.000236742	0.000426136	0.000426136														Multiple sclerosis
10025268	36457992										38	3	Chest pain	simvastatin, denosumab [Prolia], diphenhydramine HCl, cyclosporine [Restasis], cyclobenzaprine, clonazepam, clonazepam, clonazepam, ciclopirox, calcium-mag-vit B6-D3-minerals, calcitriol, calcitriol, bupropion HCl [Wellbutrin], bisacodyl [Dulcolax (bisacodyl)], aripiprazole [Abilify], aripiprazole [Abilify], alprazolam, alprazolam, diphenhydramine HCl, topiramate, gabapentin, levothyroxine, multi…	0	0	0	97.8	66.6667	12.3333	98	136.5	85.5	0	3.05505	1.52753	2.64575	6.36396	6.36396	0	0.000284091	0.000142045	0.000236742	0.000426136	0.000426136														Chest pain, unspecified
10025268	36723195										34	3	Chest pain	Tylenol, triamcinolone acetonide, topiramate, alprazolam, alprazolam, promethazine, nystatin, promethazine, multivitamin [Daily Multiple], levothyroxine, gabapentin, Seroquel, Seroquel, simvastatin, sodium bicarbonate, tamsulosin, promethazine, zolmitriptan [Zomig], Dulcolax, Docusate Sodium, diphenhydramine HCl, diphenhydramine HCl, clonazepam, clonazepam, clonazepam, calcium-mag-vit B6-D3-miner…	0	0	0	98.25	70.75	17.5	97.25	112.75	72.75	0.636396	7.80491	1	1.89297	4.19325	7.58837	2.72232e-05	0.000514217	6.04961e-05	0.000120992	0.00030248	0.000544465														Hypothyroidism, unspecified
10025268	36723195										34	3	Chest pain	Tylenol, triamcinolone acetonide, topiramate, alprazolam, alprazolam, promethazine, nystatin, promethazine, multivitamin [Daily Multiple], levothyroxine, gabapentin, Seroquel, Seroquel, simvastatin, sodium bicarbonate, tamsulosin, promethazine, zolmitriptan [Zomig], Dulcolax, Docusate Sodium, diphenhydramine HCl, diphenhydramine HCl, clonazepam, clonazepam, clonazepam, calcium-mag-vit B6-D3-miner…	0	0	0	98.25	70.75	17.5	97.25	112.75	72.75	0.636396	7.80491	1	1.89297	4.19325	7.58837	2.72232e-05	0.000514217	6.04961e-05	0.000120992	0.00030248	0.000544465														Pure hypercholesterolemia, unspecified
10025268	36723195										34	3	Chest pain	Tylenol, triamcinolone acetonide, topiramate, alprazolam, alprazolam, promethazine, nystatin, promethazine, multivitamin [Daily Multiple], levothyroxine, gabapentin, Seroquel, Seroquel, simvastatin, sodium bicarbonate, tamsulosin, promethazine, zolmitriptan [Zomig], Dulcolax, Docusate Sodium, diphenhydramine HCl, diphenhydramine HCl, clonazepam, clonazepam, clonazepam, calcium-mag-vit B6-D3-miner…	0	0	0	98.25	70.75	17.5	97.25	112.75	72.75	0.636396	7.80491	1	1.89297	4.19325	7.58837	2.72232e-05	0.000514217	6.04961e-05	0.000120992	0.00030248	0.000544465														Multiple sclerosis
10025268	36723195										34	3	Chest pain	Tylenol, triamcinolone acetonide, topiramate, alprazolam, alprazolam, promethazine, nystatin, promethazine, multivitamin [Daily Multiple], levothyroxine, gabapentin, Seroquel, Seroquel, simvastatin, sodium bicarbonate, tamsulosin, promethazine, zolmitriptan [Zomig], Dulcolax, Docusate Sodium, diphenhydramine HCl, diphenhydramine HCl, clonazepam, clonazepam, clonazepam, calcium-mag-vit B6-D3-miner…	0	0	0	98.25	70.75	17.5	97.25	112.75	72.75	0.636396	7.80491	1	1.89297	4.19325	7.58837	2.72232e-05	0.000514217	6.04961e-05	0.000120992	0.00030248	0.000544465														Other chest pain
10025268	36723195										34	3	Chest pain	Tylenol, triamcinolone acetonide, topiramate, alprazolam, alprazolam, promethazine, nystatin, promethazine, multivitamin [Daily Multiple], levothyroxine, gabapentin, Seroquel, Seroquel, simvastatin, sodium bicarbonate, tamsulosin, promethazine, zolmitriptan [Zomig], Dulcolax, Docusate Sodium, diphenhydramine HCl, diphenhydramine HCl, clonazepam, clonazepam, clonazepam, calcium-mag-vit B6-D3-miner…	0	0	0	98.25	70.75	17.5	97.25	112.75	72.75	0.636396	7.80491	1	1.89297	4.19325	7.58837	2.72232e-05	0.000514217	6.04961e-05	0.000120992	0.00030248	0.000544465														Dyspnea, unspecified
10025268	37247096										26	3	CHEST PAIN/HEADACHE	promethazine [Phenadoz], alprazolam, alprazolam, aripiprazole [Abilify], aripiprazole [Abilify], bupropion HCl [Wellbutrin], calcitriol, calcitriol, calcium-mag-vit B6-D3-minerals, clonazepam, clonazepam, clonazepam, clotrimazole, Docusate Sodium, Dulcolax, estradiol [Vagifem], gabapentin, hydrocodone-acetaminophen, hydrocodone-acetaminophen, levothyroxine, Maalox Advanced, zolmitriptan [Zomig], …	0	0	0	98	68.75	17.75	96.6667	120	68.5	0	2.75379	2.21736	2.08167	4.83046	11.0905	0	0.000288184	0.000240154	0.000192123	0.000528338	0.00120077														MIGRAINE, UNSPECIFIED, WITHOUT MENTION OF INTRACTABLE MIGRAINE WITHOUT MENTION OF STATUS MIGRAINOSUS
10025268	37247096										26	3	CHEST PAIN/HEADACHE	promethazine [Phenadoz], alprazolam, alprazolam, aripiprazole [Abilify], aripiprazole [Abilify], bupropion HCl [Wellbutrin], calcitriol, calcitriol, calcium-mag-vit B6-D3-minerals, clonazepam, clonazepam, clonazepam, clotrimazole, Docusate Sodium, Dulcolax, estradiol [Vagifem], gabapentin, hydrocodone-acetaminophen, hydrocodone-acetaminophen, levothyroxine, Maalox Advanced, zolmitriptan [Zomig], …	0	0	0	98	68.75	17.75	96.6667	120	68.5	0	2.75379	2.21736	2.08167	4.83046	11.0905	0	0.000288184	0.000240154	0.000192123	0.000528338	0.00120077														HYPERCHOLESTEROLEMIA
10025268	37247096										26	3	CHEST PAIN/HEADACHE	promethazine [Phenadoz], alprazolam, alprazolam, aripiprazole [Abilify], aripiprazole [Abilify], bupropion HCl [Wellbutrin], calcitriol, calcitriol, calcium-mag-vit B6-D3-minerals, clonazepam, clonazepam, clonazepam, clotrimazole, Docusate Sodium, Dulcolax, estradiol [Vagifem], gabapentin, hydrocodone-acetaminophen, hydrocodone-acetaminophen, levothyroxine, Maalox Advanced, zolmitriptan [Zomig], …	0	0	0	98	68.75	17.75	96.6667	120	68.5	0	2.75379	2.21736	2.08167	4.83046	11.0905	0	0.000288184	0.000240154	0.000192123	0.000528338	0.00120077														HYPOTHYROIDISM NOS
10025268	37247096										26	3	CHEST PAIN/HEADACHE	promethazine [Phenadoz], alprazolam, alprazolam, aripiprazole [Abilify], aripiprazole [Abilify], bupropion HCl [Wellbutrin], calcitriol, calcitriol, calcium-mag-vit B6-D3-minerals, clonazepam, clonazepam, clonazepam, clotrimazole, Docusate Sodium, Dulcolax, estradiol [Vagifem], gabapentin, hydrocodone-acetaminophen, hydrocodone-acetaminophen, levothyroxine, Maalox Advanced, zolmitriptan [Zomig], …	0	0	0	98	68.75	17.75	96.6667	120	68.5	0	2.75379	2.21736	2.08167	4.83046	11.0905	0	0.000288184	0.000240154	0.000192123	0.000528338	0.00120077														MULTIPLE SCLEROSIS
10025268	37247096										26	3	CHEST PAIN/HEADACHE	promethazine [Phenadoz], alprazolam, alprazolam, aripiprazole [Abilify], aripiprazole [Abilify], bupropion HCl [Wellbutrin], calcitriol, calcitriol, calcium-mag-vit B6-D3-minerals, clonazepam, clonazepam, clonazepam, clotrimazole, Docusate Sodium, Dulcolax, estradiol [Vagifem], gabapentin, hydrocodone-acetaminophen, hydrocodone-acetaminophen, levothyroxine, Maalox Advanced, zolmitriptan [Zomig], …	0	0	0	98	68.75	17.75	96.6667	120	68.5	0	2.75379	2.21736	2.08167	4.83046	11.0905	0	0.000288184	0.000240154	0.000192123	0.000528338	0.00120077														CHEST PAIN NOS
10025458	30902743										48	3	CHEST PAIN		0	0	0	98.6	72.3333	15.3333	100	142.667	86	0.34641	2.51661	1.1547	0	9.07377	5	7.0922e-05	0.000591017	0.000236407	0	0.00212766	0.00118203														CHEST PAIN NOS
10025630	30576128	22663595	F	63	2011 - 2013	BLACK/AFRICAN AMERICAN	0	EU OBSERVATION	0	3	55	2	Chest pain, Weakness	multivitamin, Calcium 500 + D (D3), Norvasc, Naprosyn	0	0	0	98.12	76.3333	14.3333	98.75	126.167	72.8333	0.268328	4.4121	1.63299	0.957427	10.2843	12.0568	8.17661e-06	0.000163532	5.45108e-05	2.72554e-05	0.000381575	0.000449714														HYPERTENSION NOS
10025630	30576128	22663595	F	63	2011 - 2013	BLACK/AFRICAN AMERICAN	0	EU OBSERVATION	0	3	55	2	Chest pain, Weakness	multivitamin, Calcium 500 + D (D3), Norvasc, Naprosyn	0	0	0	98.12	76.3333	14.3333	98.75	126.167	72.8333	0.268328	4.4121	1.63299	0.957427	10.2843	12.0568	8.17661e-06	0.000163532	5.45108e-05	2.72554e-05	0.000381575	0.000449714														CHEST PAIN NOS
10025759	35263618										1	3	Right sided chest pain	*probiotics	0	0	0	98.1	72	18	100	119	84							0	0	0	0	0	0														CHEST PAIN NOS
10025841	35589030										58	3	Chest pain, RESOLVED	warfarin, Altace, timolol, potassium chloride, Norvasc, Lipitor, hydrochlorothiazide, Altace, warfarin	0	0	0	97.95	65.5714	16.5714	97.5714	147.714	78.4286	0.1	7.2539	0.9759	0.786796	16.049	11.1484	6.31313e-06	0.000694444	6.31313e-05	6.31313e-05	0.00142045	0.00094697														Chest pain, unspecified
10025841	35589030										58	3	Chest pain, RESOLVED	warfarin, Altace, timolol, potassium chloride, Norvasc, Lipitor, hydrochlorothiazide, Altace, warfarin	0	0	0	97.95	65.5714	16.5714	97.5714	147.714	78.4286	0.1	7.2539	0.9759	0.786796	16.049	11.1484	6.31313e-06	0.000694444	6.31313e-05	6.31313e-05	0.00142045	0.00094697														Essential (primary) hypertension
10025841	35702100	28802530	M	86	2014 - 2016	WHITE	0	EU OBSERVATION	0	3	50	3	Chest pain	prednisone, Patanol, Norvasc, hydrochlorothiazide, warfarin, Altace, Altace, atorvastatin, warfarin, fluticasone, potassium chloride	0	0	0	98.05	68	14.6	98.2	130	71.2	0.0707107	5.52268	1.34164	0.83666	18.3167	7.15542	4.56621e-06	0.000684932	0.000136986	9.13242e-05	0.00187215	0.000821918														Chest pain, unspecified
10025841	35702100	28802530	M	86	2014 - 2016	WHITE	0	EU OBSERVATION	0	3	50	3	Chest pain	prednisone, Patanol, Norvasc, hydrochlorothiazide, warfarin, Altace, Altace, atorvastatin, warfarin, fluticasone, potassium chloride	0	0	0	98.05	68	14.6	98.2	130	71.2	0.0707107	5.52268	1.34164	0.83666	18.3167	7.15542	4.56621e-06	0.000684932	0.000136986	9.13242e-05	0.00187215	0.000821918														Athscl heart disease of native coronary artery w/o ang pctrs
10025841	35702100	28802530	M	86	2014 - 2016	WHITE	0	EU OBSERVATION	0	3	50	3	Chest pain	prednisone, Patanol, Norvasc, hydrochlorothiazide, warfarin, Altace, Altace, atorvastatin, warfarin, fluticasone, potassium chloride	0	0	0	98.05	68	14.6	98.2	130	71.2	0.0707107	5.52268	1.34164	0.83666	18.3167	7.15542	4.56621e-06	0.000684932	0.000136986	9.13242e-05	0.00187215	0.000821918														Long term (current) use of anticoagulants
10025841	35702100	28802530	M	86	2014 - 2016	WHITE	0	EU OBSERVATION	0	3	50	3	Chest pain	prednisone, Patanol, Norvasc, hydrochlorothiazide, warfarin, Altace, Altace, atorvastatin, warfarin, fluticasone, potassium chloride	0	0	0	98.05	68	14.6	98.2	130	71.2	0.0707107	5.52268	1.34164	0.83666	18.3167	7.15542	4.56621e-06	0.000684932	0.000136986	9.13242e-05	0.00187215	0.000821918														Unspecified atrial fibrillation
10025862	38414537	26197726	F	61	2014 - 2016	WHITE	1	OBSERVATION ADMIT	0	4	15	3	Positive blood cultures, Transfer	multivitamin [Daily Multiple], docusate sodium [Colace], lorazepam, ondansetron [Zofran ODT], sennosides [senna], omeprazole, levothyroxine [Synthroid], venlafaxine [Effexor XR], cholecalciferol (vitamin D3), coenzyme Q10 [Co Q-10], colesevelam [WelChol], lorazepam, nystatin	0	0	0	98.44	76.2	16.8	96.2	127	76.8	0.931665	11.1221	1.09545	1.78885	9.46044	4.20714	5.6719e-05	0.00061082	4.363e-05	8.726e-05	0.000545375	0.00021815				140	3.7	12.2		11	0.8					Anemia, unspecified
10026754	31322792										15	3	Chest pain, L Leg pain	gabapentin, ibuprofen, ketoconazole, ketoconazole, lamotrigine, Motrin IB, trazodone, tiotropium bromide [Spiriva with HandiHaler], sennosides [Senexon], polyethylene glycol 3350, omeprazole, nicotine (polacrilex), lurasidone [Latuda], lorazepam [Ativan], lorazepam [Ativan], loratadine, loratadine, lidocaine HCl, lidocaine HCl, acetaminophen, aspirin, aspirin, atenolol, cholecalciferol (vitamin D…	2	0	0	97.9333	81.8333	16.5	95.8333	116.167	66	1.13725	10.6097	0.83666	1.47196	12.123	15.479	4.06054e-05	0.000498339	3.6914e-05	7.3828e-05	0.000590624	0.000645995														Other pulmonary embolism without acute cor pulmonale
10026754	31322792										15	3	Chest pain, L Leg pain	gabapentin, ibuprofen, ketoconazole, ketoconazole, lamotrigine, Motrin IB, trazodone, tiotropium bromide [Spiriva with HandiHaler], sennosides [Senexon], polyethylene glycol 3350, omeprazole, nicotine (polacrilex), lurasidone [Latuda], lorazepam [Ativan], lorazepam [Ativan], loratadine, loratadine, lidocaine HCl, lidocaine HCl, acetaminophen, aspirin, aspirin, atenolol, cholecalciferol (vitamin D…	2	0	0	97.9333	81.8333	16.5	95.8333	116.167	66	1.13725	10.6097	0.83666	1.47196	12.123	15.479	4.06054e-05	0.000498339	3.6914e-05	7.3828e-05	0.000590624	0.000645995														Chest pain, unspecified
10026754	31492072										58	2	Chest pain, R Leg pain	metoprolol succinate, lamotrigine, levothyroxine, lidocaine HCl, lidocaine HCl, loratadine, loratadine, loratadine, aspirin, cholecalciferol (vitamin D3), cyclobenzaprine, diphenhydramine HCl, diphenhydramine HCl, diphenhydramine HCl [Benadryl], diphenhydramine HCl [Benadryl], docusate sodium, gabapentin, hydroxyzine HCl, hydroxyzine pamoate, ibuprofen, ketoconazole, acetaminophen, aspirin, luras…	2	0	0	98.1	102	19	99	140	82.5	0.141421	19.799	1.41421	1.41421	19.799	10.6066	9.31099e-06	0.00130354	9.31099e-05	9.31099e-05	0.00130354	0.000698324														Essential (primary) hypertension
10026754	31492072										58	2	Chest pain, R Leg pain	metoprolol succinate, lamotrigine, levothyroxine, lidocaine HCl, lidocaine HCl, loratadine, loratadine, loratadine, aspirin, cholecalciferol (vitamin D3), cyclobenzaprine, diphenhydramine HCl, diphenhydramine HCl, diphenhydramine HCl [Benadryl], diphenhydramine HCl [Benadryl], docusate sodium, gabapentin, hydroxyzine HCl, hydroxyzine pamoate, ibuprofen, ketoconazole, acetaminophen, aspirin, luras…	2	0	0	98.1	102	19	99	140	82.5	0.141421	19.799	1.41421	1.41421	19.799	10.6066	9.31099e-06	0.00130354	9.31099e-05	9.31099e-05	0.00130354	0.000698324														Other chest pain
10026754	31492072										58	2	Chest pain, R Leg pain	metoprolol succinate, lamotrigine, levothyroxine, lidocaine HCl, lidocaine HCl, loratadine, loratadine, loratadine, aspirin, cholecalciferol (vitamin D3), cyclobenzaprine, diphenhydramine HCl, diphenhydramine HCl, diphenhydramine HCl [Benadryl], diphenhydramine HCl [Benadryl], docusate sodium, gabapentin, hydroxyzine HCl, hydroxyzine pamoate, ibuprofen, ketoconazole, acetaminophen, aspirin, luras…	2	0	0	98.1	102	19	99	140	82.5	0.141421	19.799	1.41421	1.41421	19.799	10.6066	9.31099e-06	0.00130354	9.31099e-05	9.31099e-05	0.00130354	0.000698324														Dyspnea, unspecified
10026754	31492072										58	2	Chest pain, R Leg pain	metoprolol succinate, lamotrigine, levothyroxine, lidocaine HCl, lidocaine HCl, loratadine, loratadine, loratadine, aspirin, cholecalciferol (vitamin D3), cyclobenzaprine, diphenhydramine HCl, diphenhydramine HCl, diphenhydramine HCl [Benadryl], diphenhydramine HCl [Benadryl], docusate sodium, gabapentin, hydroxyzine HCl, hydroxyzine pamoate, ibuprofen, ketoconazole, acetaminophen, aspirin, luras…	2	0	0	98.1	102	19	99	140	82.5	0.141421	19.799	1.41421	1.41421	19.799	10.6066	9.31099e-06	0.00130354	9.31099e-05	9.31099e-05	0.00130354	0.000698324														Pain in right lower leg
10026754	31492072										58	2	Chest pain, R Leg pain	metoprolol succinate, lamotrigine, levothyroxine, lidocaine HCl, lidocaine HCl, loratadine, loratadine, loratadine, aspirin, cholecalciferol (vitamin D3), cyclobenzaprine, diphenhydramine HCl, diphenhydramine HCl, diphenhydramine HCl [Benadryl], diphenhydramine HCl [Benadryl], docusate sodium, gabapentin, hydroxyzine HCl, hydroxyzine pamoate, ibuprofen, ketoconazole, acetaminophen, aspirin, luras…	2	0	0	98.1	102	19	99	140	82.5	0.141421	19.799	1.41421	1.41421	19.799	10.6066	9.31099e-06	0.00130354	9.31099e-05	9.31099e-05	0.00130354	0.000698324														Long term (current) use of aspirin
10026754	39245873										56	3	Chest pain, Facial pain, L Flank pain	nicotine (polacrilex) [Nicorelief], melatonin, lamotrigine, ketoconazole, gabapentin, famotidine, docusate sodium, diphenhydramine HCl, oxybutynin chloride, lorazepam [Ativan], lorazepam [Ativan], sennosides [senna], topiramate, trazodone, Eliquis, omeprazole, methocarbamol, diphenhydramine HCl, cholecalciferol (vitamin D3), levothyroxine [Levo-T]	0	0	0	97.6333	69.75	17	99.5	130.25	79.25	0.568624	1.5	2.58199	0.57735	15.6711	16.5202	3.42679e-05	9.34579e-05	0.000186916	3.11526e-05	0.00115265	0.00109034														Type 2 diabetes mellitus without complications
10026754	39245873										56	3	Chest pain, Facial pain, L Flank pain	nicotine (polacrilex) [Nicorelief], melatonin, lamotrigine, ketoconazole, gabapentin, famotidine, docusate sodium, diphenhydramine HCl, oxybutynin chloride, lorazepam [Ativan], lorazepam [Ativan], sennosides [senna], topiramate, trazodone, Eliquis, omeprazole, methocarbamol, diphenhydramine HCl, cholecalciferol (vitamin D3), levothyroxine [Levo-T]	0	0	0	97.6333	69.75	17	99.5	130.25	79.25	0.568624	1.5	2.58199	0.57735	15.6711	16.5202	3.42679e-05	9.34579e-05	0.000186916	3.11526e-05	0.00115265	0.00109034														Hypothyroidism, unspecified
10026754	39245873										56	3	Chest pain, Facial pain, L Flank pain	nicotine (polacrilex) [Nicorelief], melatonin, lamotrigine, ketoconazole, gabapentin, famotidine, docusate sodium, diphenhydramine HCl, oxybutynin chloride, lorazepam [Ativan], lorazepam [Ativan], sennosides [senna], topiramate, trazodone, Eliquis, omeprazole, methocarbamol, diphenhydramine HCl, cholecalciferol (vitamin D3), levothyroxine [Levo-T]	0	0	0	97.6333	69.75	17	99.5	130.25	79.25	0.568624	1.5	2.58199	0.57735	15.6711	16.5202	3.42679e-05	9.34579e-05	0.000186916	3.11526e-05	0.00115265	0.00109034														Long term (current) use of anticoagulants
10026754	39245873										56	3	Chest pain, Facial pain, L Flank pain	nicotine (polacrilex) [Nicorelief], melatonin, lamotrigine, ketoconazole, gabapentin, famotidine, docusate sodium, diphenhydramine HCl, oxybutynin chloride, lorazepam [Ativan], lorazepam [Ativan], sennosides [senna], topiramate, trazodone, Eliquis, omeprazole, methocarbamol, diphenhydramine HCl, cholecalciferol (vitamin D3), levothyroxine [Levo-T]	0	0	0	97.6333	69.75	17	99.5	130.25	79.25	0.568624	1.5	2.58199	0.57735	15.6711	16.5202	3.42679e-05	9.34579e-05	0.000186916	3.11526e-05	0.00115265	0.00109034														Essential (primary) hypertension
10026754	39245873										56	3	Chest pain, Facial pain, L Flank pain	nicotine (polacrilex) [Nicorelief], melatonin, lamotrigine, ketoconazole, gabapentin, famotidine, docusate sodium, diphenhydramine HCl, oxybutynin chloride, lorazepam [Ativan], lorazepam [Ativan], sennosides [senna], topiramate, trazodone, Eliquis, omeprazole, methocarbamol, diphenhydramine HCl, cholecalciferol (vitamin D3), levothyroxine [Levo-T]	0	0	0	97.6333	69.75	17	99.5	130.25	79.25	0.568624	1.5	2.58199	0.57735	15.6711	16.5202	3.42679e-05	9.34579e-05	0.000186916	3.11526e-05	0.00115265	0.00109034														Myalgia
10026754	39245873										56	3	Chest pain, Facial pain, L Flank pain	nicotine (polacrilex) [Nicorelief], melatonin, lamotrigine, ketoconazole, gabapentin, famotidine, docusate sodium, diphenhydramine HCl, oxybutynin chloride, lorazepam [Ativan], lorazepam [Ativan], sennosides [senna], topiramate, trazodone, Eliquis, omeprazole, methocarbamol, diphenhydramine HCl, cholecalciferol (vitamin D3), levothyroxine [Levo-T]	0	0	0	97.6333	69.75	17	99.5	130.25	79.25	0.568624	1.5	2.58199	0.57735	15.6711	16.5202	3.42679e-05	9.34579e-05	0.000186916	3.11526e-05	0.00115265	0.00109034														Acidosis
10027100	32412120										38	2	CHEST PAIN		0	0	0	97.8	66	12	98.5	115.5	69		8.48528	0	2.12132	7.77817	4.24264	0	0.00277778	0	0.000694444	0.0025463	0.00138889														CHEST PAIN NOS
10027100	36672913										25	3	Chest pain	methadone, ProAir HFA	0	0	0	97.8	71.5	17	97	130	85		0.707107	1.41421	0	5.65685	4.24264	0	5.27426e-05	0.000105485	0	0.000421941	0.000316456														Chest pain, unspecified
10027100	36672913										25	3	Chest pain	methadone, ProAir HFA	0	0	0	97.8	71.5	17	97	130	85		0.707107	1.41421	0	5.65685	4.24264	0	5.27426e-05	0.000105485	0	0.000421941	0.000316456														Alcohol abuse with intoxication, unspecified
10027407	38599598	21216166	M	63	2014 - 2016	WHITE	0	EW EMER.	0	3	3	2	Abd pain, Chest pain	Vitamin B-12, Osteo Bi-Flex, sulfasalazine, allopurinol, folic acid, Lipitor, Vitamin D3, sulfasalazine, Anti-Diarrheal (loperamide)	0	0	0	98	66.5	17.5	97.75	147.5	75.25	0.216025	10.6301	1	1.70783	11.3578	4.99166	9.758e-06	0.000468384	3.9032e-05	7.8064e-05	0.000468384	0.00019516				136	3.8		117	8	0.9					ABDOMINAL PAIN OTHER SPECIED
10027957	30601116	22642689	F	51	2014 - 2016	BLACK/AFRICAN AMERICAN	0	EU OBSERVATION	0	3	10	2	Chest pain	Lactaid, Nasacort, tramadol, zaleplon [Sonata], naproxen, acetaminophen-codeine, acetaminophen [Tylenol Extra Strength], baclofen, clindamycin HCl, cyclobenzaprine, fluconazole, hydrochlorothiazide, hydrocortisone	0	0	0	98.7	107.455	18.75	99.375	117	75.7143	0.714143	8.61816	2.76457	0.744024	12	8.51889	3.13531e-05	0.000462046	0.000148515	3.30033e-05	0.000610561	0.000313531														ULCERATIVE COLITIS UNSPEC
10027957	32281298	20471885	F	51	2014 - 2016	BLACK/AFRICAN AMERICAN	2	OBSERVATION ADMIT	0	4	16	2	Abnormal labs, Chest pain	diphenhydramine HCl [Benadryl], methotrexate sodium (PF), amlodipine, diphenhydramine HCl [Benadryl], fluticasone, folic acid, hydrochlorothiazide, oxycodone-acetaminophen, oxycodone-acetaminophen	0	0	0	98.75	88.3333	18	100	142.333	98.6667	0.212132	4.6188	0	0	11.9304	13.3167	3.87597e-05	0.00103359	0	0	0.00297158	0.00335917				140	4.3	18.5	146	12	0.8	27.2	13.1	1.2		Anemia, unspecified
10027957	32281298	20471885	F	51	2014 - 2016	BLACK/AFRICAN AMERICAN	2	OBSERVATION ADMIT	0	4	16	2	Abnormal labs, Chest pain	diphenhydramine HCl [Benadryl], methotrexate sodium (PF), amlodipine, diphenhydramine HCl [Benadryl], fluticasone, folic acid, hydrochlorothiazide, oxycodone-acetaminophen, oxycodone-acetaminophen	0	0	0	98.75	88.3333	18	100	142.333	98.6667	0.212132	4.6188	0	0	11.9304	13.3167	3.87597e-05	0.00103359	0	0	0.00297158	0.00335917				140	4.3	18.5	146	12	0.8	27.2	13.1	1.2		Crohn's disease, unspecified, without complications
10028480	31126754	27911538	F	73	2008 - 2010	BLACK/AFRICAN AMERICAN	6	OBSERVATION ADMIT	0	4	39	2	Chest pain, Dyspnea	gabapentin, aspirin, digoxin, cholecalciferol (vitamin D3), atorvastatin, aspirin, torsemide, sennosides [senna], potassium chloride [Klor-Con M10], pantoprazole, oxycodone-acetaminophen, oxycodone-acetaminophen, One Touch Ultra Test, One Touch Ultra Test, albuterol sulfate, nitroglycerin, metoprolol succinate, losartan, insulin detemir [Levemir FlexTouch], incontinence pad, liner, disp, incontin…	2	1	0	98.35	88.3333	19.3333	96.6667	141	75.5	0.919239	7.0899	2.65832	3.01109	8.69483	14.3631	5.05051e-05	0.000621601	0.0003108	0.00027195	0.000932401	0.001554	0.16	2		144	4.6	7.9	213	36	1.8		16	1.5		Heart failure, unspecified
10028480	35782357	29036358	F	73	2008 - 2010	BLACK/AFRICAN AMERICAN	0	EU OBSERVATION	0	3	30	2	CP	One Touch Ultra Test, One Touch Ultra Test, oxycodone-acetaminophen, warfarin, Plavix, pantoprazole, oxycodone-acetaminophen, metoprolol succinate, losartan, Lantus Solostar, Klor-Con M10, isosorbide mononitrate, Humalog KwikPen, gabapentin, furosemide, docusate sodium, digoxin, aspirin, aspirin, nitroglycerin, simvastatin	2	1	0	97.975	71.25	15.75	98.75	119.5	59	0.741058	5.37742	0.5	0.5	8.58293	4.24264	4.43262e-05	0.00035461	2.95508e-05	2.95508e-05	0.000561466	0.000265957														CHEST PAIN NOS
10028480	36438666	24169188	F	73	2008 - 2010	BLACK/AFRICAN AMERICAN	6	OBSERVATION ADMIT	0	3	5	2	Weakness, Dyspnea	insulin detemir [Levemir FlexTouch], digoxin, clopidogrel, cholecalciferol (vitamin D3), atorvastatin, aspirin, aspirin, albuterol sulfate, docusate sodium, furosemide, gabapentin, Humalog KwikPen, incontinence pad, liner, disp, incontinence pad, liner, disp, losartan, metoprolol succinate, nitroglycerin, One Touch Ultra Test, One Touch Ultra Test, oxycodone-acetaminophen, oxycodone-acetaminophen…	2	1	0	97.4	81.5	19	97.5	120	73	0	4.94975	1.41421	3.53553	21.2132	4.24264	0	0.000362319	0.00010352	0.000258799	0.0015528	0.000310559		2		144	4.7	7.8	221	34	1.5		31.1	2.8	2.5	Weakness
10028480	36727750										23	2	Chest pain, R Leg pain		0	0	0	98.3	68	15	100	131	84							0	0	0	0	0	0														Chest pain, unspecified
10028480	36727750										23	2	Chest pain, R Leg pain		0	0	0	98.3	68	15	100	131	84							0	0	0	0	0	0														Pain in right leg
10028480	37690589	21427885	F	73	2008 - 2010	BLACK/AFRICAN AMERICAN	6	OBSERVATION ADMIT	0	3	36	3	Chest pain, Dyspnea, Nausea	spironolactone, atorvastatin, aspirin, aspirin, digoxin, docusate sodium, Eliquis, torsemide, spironolactone, cyanocobalamin (vitamin B-12), sennosides [senna], gabapentin, hydralazine, nitroglycerin, metoprolol succinate, pantoprazole, insulin detemir [Levemir FlexTouch], isosorbide mononitrate, oxycodone-acetaminophen, oxycodone-acetaminophen, cholecalciferol (vitamin D3), colchicine	2	1	0	97.2	65	18	98	107	84	0.848528	4.24264	0	1.41421	5.65685	19.799	7.75194e-05	0.000387597	0	0.000129199	0.000516796	0.00180879		2		138	4.4	7.5	275	85	2.8		27.2	2.5		Acute kidney failure, unspecified
10029106	33510610	28187971	M	87	2011 - 2013	WHITE	2	EW EMER.	0	3	40	2	CHEST PAIN (CARDIAC FEATURES)	metformin, metoprolol tartrate, nitroglycerin, sennosides [senna], simvastatin, folic acid, docusate sodium [Colace], albuterol sulfate [ProAir HFA], irbesartan [Avapro], irbesartan-hydrochlorothiazide [Avalide], clopidogrel [Plavix], tamsulosin [Flomax], ferrous sulfate, fluticasone-salmeterol [Advair Diskus], aspirin, aspirin, isosorbide mononitrate [Imdur]	2	1	0	97.55	70.7143	19.7143	100	97	62.1429	0.0707107	2.98408	2.13809	0	8.62168	9.68553	4.83092e-06	0.000386473	0.000289855	0	0.00130435	0.00125604	0.16	6		141	4.1	9.1	112	30	1.3		12.2	1.1		MYOCARDIAL INFARCTION NOS, INIT EPISODE OF CARE
10029411	36857194										40	3	Chest pain, ILI	fluticasone, cholecalciferol (vitamin D3), multivitamin [Multiple Vitamins]	0	0	0	98	55.5	16	99.5	124.5	74.5	0.1	2.12132	0	0.707107	13.435	0.707107	1.66667e-05	0.00025	0	8.33333e-05	0.00158333	8.33333e-05														DYSPHONIA
10029411	36857194										40	3	Chest pain, ILI	fluticasone, cholecalciferol (vitamin D3), multivitamin [Multiple Vitamins]	0	0	0	98	55.5	16	99.5	124.5	74.5	0.1	2.12132	0	0.707107	13.435	0.707107	1.66667e-05	0.00025	0	8.33333e-05	0.00158333	8.33333e-05														COUGH
10029411	36857194										40	3	Chest pain, ILI	fluticasone, cholecalciferol (vitamin D3), multivitamin [Multiple Vitamins]	0	0	0	98	55.5	16	99.5	124.5	74.5	0.1	2.12132	0	0.707107	13.435	0.707107	1.66667e-05	0.00025	0	8.33333e-05	0.00158333	8.33333e-05														CHEST PAIN NEC
10030753	30488731	26611680	F	47	2008 - 2010	WHITE	35	EW EMER.	0	4	54	2	Abnormal labs, Chest pain, Transfer	esomeprazole magnesium, cyclosporine modified, dextran 70-hypromellose (PF) [Natural Tears (PF)], divalproex, divalproex, cyclosporine modified, hydralazine, hydrocodone-acetaminophen, hydrocodone-acetaminophen, insulin aspart U-100 [Novolog U-100 Insulin aspart], insulin detemir U-100 [Levemir U-100 Insulin], isosorbide mononitrate, levetiracetam, levothyroxine, lidocaine, metoprolol succinate, …	2	1	0	98.875	78.6667	17.3333	98.3333	142.333	60.1667	0.680074	4.32049	1.0328	2.87518	22.8532	11.7544	5.33333e-05	0.000333333	6.66667e-05	0.000233333	0.0017	0.00103333				150	6.1	19.2	298	87	4		10.5	1	1.3	Altered mental status, unspecified
10030753	31225979	25110668	F	47	2008 - 2010	WHITE	1	OBSERVATION ADMIT	0	3	31	2	Chest pain, Nausea	pen needle, diabetic [BD Ultra-Fine Nano Pen Needles], metoprolol succinate, melatonin, allopurinol, alpha lipoic acid, amlodipine, mycophenolate mofetil, mycophenolate mofetil, nitroglycerin [Nitrostat], pen needle, diabetic [BD Ultra-Fine Nano Pen Needles], aspirin, aspirin, atorvastatin, blood sugar diagnostic [OneTouch Ultra Test], blood sugar diagnostic [OneTouch Ultra Test], calcitriol, cal…	2	1	0	98.4333	103.5	16.5	99.25	171.5	88	0.416333	1.73205	1.91485	0.957427	9.25563	10.198	5.60224e-05	0.000280112	0.000280112	0.000140056	0.00140056	0.00168067	0.09	5		142	4.3	7.7	430	22	1.5		27.6	2.5		Other chest pain
10030753	32467863	27035421	F	47	2008 - 2010	WHITE	1	EW EMER.	0	3	53	2	HYPERGLYCEMIA	promethazine, Nitrostat, nifedipine, Nexium, mycophenolate mofetil, mycophenolate mofetil, metoprolol succinate, lorazepam, lorazepam, levothyroxine, Lantus, Imodium A-D, Humalog, gabapentin, Diovan, desipramine, Cymbalta, Cymbalta, cilostazol, Caltrate 600 + D, calcitriol, calcitriol, atorvastatin, aspirin, aspirin, Ambien, allopurinol, warfarin, warfarin, trazodone, tacrolimus, promethazine, pr…	2	0	0		98.2857	16.8571	96.8571	109.667	54.8333		2.98408	1.67616	1.46385	15.384	7.73089	0	0.000456621	0.000285388	0.000228311	0.00239726	0.00108447		2		139	3.6		148	22	1.1					URIN TRACT INFECTION NOS
10030753	32467863	27035421	F	47	2008 - 2010	WHITE	1	EW EMER.	0	3	53	2	HYPERGLYCEMIA	promethazine, Nitrostat, nifedipine, Nexium, mycophenolate mofetil, mycophenolate mofetil, metoprolol succinate, lorazepam, lorazepam, levothyroxine, Lantus, Imodium A-D, Humalog, gabapentin, Diovan, desipramine, Cymbalta, Cymbalta, cilostazol, Caltrate 600 + D, calcitriol, calcitriol, atorvastatin, aspirin, aspirin, Ambien, allopurinol, warfarin, warfarin, trazodone, tacrolimus, promethazine, pr…	2	0	0		98.2857	16.8571	96.8571	109.667	54.8333		2.98408	1.67616	1.46385	15.384	7.73089	0	0.000456621	0.000285388	0.000228311	0.00239726	0.00108447		2		139	3.6		148	22	1.1					CAD UNSPEC VESSEL, NATIVE OR GRAFT
10030753	32467863	27035421	F	47	2008 - 2010	WHITE	1	EW EMER.	0	3	53	2	HYPERGLYCEMIA	promethazine, Nitrostat, nifedipine, Nexium, mycophenolate mofetil, mycophenolate mofetil, metoprolol succinate, lorazepam, lorazepam, levothyroxine, Lantus, Imodium A-D, Humalog, gabapentin, Diovan, desipramine, Cymbalta, Cymbalta, cilostazol, Caltrate 600 + D, calcitriol, calcitriol, atorvastatin, aspirin, aspirin, Ambien, allopurinol, warfarin, warfarin, trazodone, tacrolimus, promethazine, pr…	2	0	0		98.2857	16.8571	96.8571	109.667	54.8333		2.98408	1.67616	1.46385	15.384	7.73089	0	0.000456621	0.000285388	0.000228311	0.00239726	0.00108447		2		139	3.6		148	22	1.1					VERTIGO/DIZZINESS
10030753	32467863	27035421	F	47	2008 - 2010	WHITE	1	EW EMER.	0	3	53	2	HYPERGLYCEMIA	promethazine, Nitrostat, nifedipine, Nexium, mycophenolate mofetil, mycophenolate mofetil, metoprolol succinate, lorazepam, lorazepam, levothyroxine, Lantus, Imodium A-D, Humalog, gabapentin, Diovan, desipramine, Cymbalta, Cymbalta, cilostazol, Caltrate 600 + D, calcitriol, calcitriol, atorvastatin, aspirin, aspirin, Ambien, allopurinol, warfarin, warfarin, trazodone, tacrolimus, promethazine, pr…	2	0	0		98.2857	16.8571	96.8571	109.667	54.8333		2.98408	1.67616	1.46385	15.384	7.73089	0	0.000456621	0.000285388	0.000228311	0.00239726	0.00108447		2		139	3.6		148	22	1.1					DIABETES UNCOMPL JUVEN
10030753	32467863	27035421	F	47	2008 - 2010	WHITE	1	EW EMER.	0	3	53	2	HYPERGLYCEMIA	promethazine, Nitrostat, nifedipine, Nexium, mycophenolate mofetil, mycophenolate mofetil, metoprolol succinate, lorazepam, lorazepam, levothyroxine, Lantus, Imodium A-D, Humalog, gabapentin, Diovan, desipramine, Cymbalta, Cymbalta, cilostazol, Caltrate 600 + D, calcitriol, calcitriol, atorvastatin, aspirin, aspirin, Ambien, allopurinol, warfarin, warfarin, trazodone, tacrolimus, promethazine, pr…	2	0	0		98.2857	16.8571	96.8571	109.667	54.8333		2.98408	1.67616	1.46385	15.384	7.73089	0	0.000456621	0.000285388	0.000228311	0.00239726	0.00108447		2		139	3.6		148	22	1.1					ACUTE KIDNEY FAILURE, UNSPECIFIED
10030753	35220104	22869628	F	47	2008 - 2010	WHITE	12	OBSERVATION ADMIT	0	3	3	2	Chest pain, Hyperglycemia, Nausea	aspirin, atorvastatin, blood sugar diagnostic [OneTouch Ultra Test], blood sugar diagnostic [OneTouch Ultra Test], calcitriol, calcitriol, calcium carbonate, carvedilol, cholecalciferol (vitamin D3), cilostazol, cyclosporine modified, cyclosporine modified, dextran 70-hypromellose (PF) [Natural Tears (PF)], esomeprazole magnesium, ferrous sulfate, Humalog, hydralazine, Lasix, levothyroxine, lidoc…	2	1	0	98.2	97.8333	17.6667	98.5	178.667	87.6667	0.141421	2.92689	2.73252	2.34521	10.8566	9.54289	1.4556e-05	0.000509461	0.000436681	0.000363901	0.00203785	0.00196507	0.54	7		144	4.8	12.3	416	65	3		10	0.9		Acute ischemic heart disease, unspecified
10030753	37306077	27218915	F	47	2008 - 2010	WHITE	5	OBSERVATION ADMIT	0	8	19	2	Chest pain	esomeprazole magnesium, cyclosporine modified, cyclosporine modified, cilostazol, promethazine, calcium carbonate [Tums], calcitriol, calcitriol, Ativan, Ativan, aspirin, aspirin, allopurinol, cholecalciferol (vitamin D3), promethazine, promethazine [Phenergan], promethazine [Phenergan], prednisone, nitroglycerin, mycophenolate mofetil, mycophenolate mofetil, metoprolol succinate, lidocaine, levo…	2	1	0	98.0333	96.7143	15.2857	99.8571	136.429	64.1429	0.404145	5.82278	1.49603	0.377964	19.6796	6.14894	2.04499e-05	0.000460123	0.000102249	2.55624e-05	0.00138037	0.00043456	0.12	8		146	4.4	10.6	358	68	3.3		11.8	1.1	1.5	Unspecified abdominal pain
10030753	37306077	27218915	F	47	2008 - 2010	WHITE	5	OBSERVATION ADMIT	0	8	19	2	Chest pain	esomeprazole magnesium, cyclosporine modified, cyclosporine modified, cilostazol, promethazine, calcium carbonate [Tums], calcitriol, calcitriol, Ativan, Ativan, aspirin, aspirin, allopurinol, cholecalciferol (vitamin D3), promethazine, promethazine [Phenergan], promethazine [Phenergan], prednisone, nitroglycerin, mycophenolate mofetil, mycophenolate mofetil, metoprolol succinate, lidocaine, levo…	2	1	0	98.0333	96.7143	15.2857	99.8571	136.429	64.1429	0.404145	5.82278	1.49603	0.377964	19.6796	6.14894	2.04499e-05	0.000460123	0.000102249	2.55624e-05	0.00138037	0.00043456	0.12	8		146	4.4	10.6	358	68	3.3		11.8	1.1	1.5	Diarrhea, unspecified
10030753	37306077	27218915	F	47	2008 - 2010	WHITE	5	OBSERVATION ADMIT	0	8	19	2	Chest pain	esomeprazole magnesium, cyclosporine modified, cyclosporine modified, cilostazol, promethazine, calcium carbonate [Tums], calcitriol, calcitriol, Ativan, Ativan, aspirin, aspirin, allopurinol, cholecalciferol (vitamin D3), promethazine, promethazine [Phenergan], promethazine [Phenergan], prednisone, nitroglycerin, mycophenolate mofetil, mycophenolate mofetil, metoprolol succinate, lidocaine, levo…	2	1	0	98.0333	96.7143	15.2857	99.8571	136.429	64.1429	0.404145	5.82278	1.49603	0.377964	19.6796	6.14894	2.04499e-05	0.000460123	0.000102249	2.55624e-05	0.00138037	0.00043456	0.12	8		146	4.4	10.6	358	68	3.3		11.8	1.1	1.5	Chest pain, unspecified
10030753	39657761	28135069	F	47	2008 - 2010	WHITE	2	OBSERVATION ADMIT	0	3	57	2	Chest pain	ferrous sulfate, promethazine, promethazine, promethazine, furosemide [Lasix], Humalog, prednisone, calcitriol, sennosides-docusate sodium [Senna Plus], calcitriol, atorvastatin, aspirin, cholecalciferol (vitamin D3), ranolazine [Ranexa], dextran 70-hypromellose (PF) [Natural Tears (PF)], cyclosporine modified, metoprolol succinate, aspirin, allopurinol, cilostazol, cyclosporine modified, mycophe…	2	0	0	98.3	83.8	16	100	171.4	75	0.141421	0.83666	1.41421	0	19.0079	10.5357	1.63399e-05	0.000163399	0.000326797	0	0.00400327	0.00212418	0.15			143	5.3	12.1	438	52	2.6					Unstable angina
10030753	39657761	28135069	F	47	2008 - 2010	WHITE	2	OBSERVATION ADMIT	0	3	57	2	Chest pain	ferrous sulfate, promethazine, promethazine, promethazine, furosemide [Lasix], Humalog, prednisone, calcitriol, sennosides-docusate sodium [Senna Plus], calcitriol, atorvastatin, aspirin, cholecalciferol (vitamin D3), ranolazine [Ranexa], dextran 70-hypromellose (PF) [Natural Tears (PF)], cyclosporine modified, metoprolol succinate, aspirin, allopurinol, cilostazol, cyclosporine modified, mycophe…	2	0	0	98.3	83.8	16	100	171.4	75	0.141421	0.83666	1.41421	0	19.0079	10.5357	1.63399e-05	0.000163399	0.000326797	0	0.00400327	0.00212418	0.15			143	5.3	12.1	438	52	2.6					Chest pain, unspecified
10031575	32332100	27796946	F	37	2008 - 2010	BLACK/AFRICAN AMERICAN	10	OBSERVATION ADMIT	0	4	6	2	Chest pain, Leg swelling	Vitamin C, lisinopril, gabapentin, ferrous sulfate, Lantus, metoprolol succinate	0	0	0	97.7	69.1667	18.5	100	175.333	92.1667	0.11547	10.8336	2.73861	0	19.9967	12.2868	8.81834e-06	0.00136684	0.000308642	0	0.0026455	0.00136684				144	5.2	7.8	296	40	2.1		10.8	1		Heart failure, unspecified
10031575	38187166	21330901	F	37	2008 - 2010	BLACK/AFRICAN AMERICAN	4	EW EMER.	0	3	29	2	Chest pain, Dyspnea	spironolactone, Tresiba U-100 Insulin, gabapentin, trazodone, torsemide, isosorbide mononitrate, aspirin, aspirin, amlodipine, acetaminophen, atorvastatin, prednisolone acetate, ferrous sulfate, spironolactone, lisinopril, insulin lispro [Admelog SoloStar U-100 Insulin], hydralazine	2	0	0	98.5	75.6667	18.3333	96.3333	131	74.3333		12.4231	2.08167	0.57735	7.81025	8.73689	0	0.00123043	0.000223714	5.59284e-05	0.000782998	0.000950783	0.02	2	237	142	5.8	27	188	62	2.8		12.2	1.1		Chest pain, unspecified
10031765	38169119										46	3	Chest pain		0	0	0	98.1667	86	16.6667	97.6667	134.333	93.6667	0.152753	3.4641	1.1547	0.57735	2.08167	8.32666	9.82318e-06	0.000196464	6.54879e-05	3.27439e-05	0.000130976	0.000523903														Chest pain, unspecified
10032890	36091339										30	2	Chest pain, L Arm pain	aspirin, Prilosec, Flomax, aspirin, lisinopril	2	0	0	97.875	62.6	16.8	98.4	152.6	91.4	0.419325	8.84873	1.09545	0.547723	16.3493	10.1637	1.7507e-05	0.000402661	3.5014e-05	1.7507e-05	0.000717787	0.000455182														Essential (primary) hypertension
10032890	36091339										30	2	Chest pain, L Arm pain	aspirin, Prilosec, Flomax, aspirin, lisinopril	2	0	0	97.875	62.6	16.8	98.4	152.6	91.4	0.419325	8.84873	1.09545	0.547723	16.3493	10.1637	1.7507e-05	0.000402661	3.5014e-05	1.7507e-05	0.000717787	0.000455182														Weakness
10032890	36091339										30	2	Chest pain, L Arm pain	aspirin, Prilosec, Flomax, aspirin, lisinopril	2	0	0	97.875	62.6	16.8	98.4	152.6	91.4	0.419325	8.84873	1.09545	0.547723	16.3493	10.1637	1.7507e-05	0.000402661	3.5014e-05	1.7507e-05	0.000717787	0.000455182														Exposure to other specified factors, initial encounter
10032890	36091339										30	2	Chest pain, L Arm pain	aspirin, Prilosec, Flomax, aspirin, lisinopril	2	0	0	97.875	62.6	16.8	98.4	152.6	91.4	0.419325	8.84873	1.09545	0.547723	16.3493	10.1637	1.7507e-05	0.000402661	3.5014e-05	1.7507e-05	0.000717787	0.000455182														Athscl heart disease of native coronary artery w/o ang pctrs
10032890	36091339										30	2	Chest pain, L Arm pain	aspirin, Prilosec, Flomax, aspirin, lisinopril	2	0	0	97.875	62.6	16.8	98.4	152.6	91.4	0.419325	8.84873	1.09545	0.547723	16.3493	10.1637	1.7507e-05	0.000402661	3.5014e-05	1.7507e-05	0.000717787	0.000455182														Chest pain, unspecified
10032890	36091339										30	2	Chest pain, L Arm pain	aspirin, Prilosec, Flomax, aspirin, lisinopril	2	0	0	97.875	62.6	16.8	98.4	152.6	91.4	0.419325	8.84873	1.09545	0.547723	16.3493	10.1637	1.7507e-05	0.000402661	3.5014e-05	1.7507e-05	0.000717787	0.000455182														Cervicalgia
10033290	36997750	27373164	M	55	2014 - 2016	BLACK/AFRICAN	11	OBSERVATION ADMIT	0	5	39	3	Chest pain, Dyspnea on exertion	simvastatin, Xarelto, lisinopril, metoprolol succinate	0	0	0	98.05	58.8	17	95	134.833	79.6667	0.0707107	10.663	3.40588	2.96648	10.7409	4.96655	3.885e-06	0.00104895	0.0003885	0.0003108	0.0011655	0.000582751				143	4.7	9.8	181	26	1		13	1.2		Chest pain, unspecified
10033290	38342109	27755492	M	55	2014 - 2016	OTHER	0	EW EMER.	0	3	58	2	Chest pain	simvastatin, omeprazole, metoprolol succinate, lisinopril	0	0	0	98.15	54.5	18	96	108	54.5	0.0707107	0.707107	0	0	5.65685	16.2635	2.48756e-05	0.000248756	0	0	0.00199005	0.00572139		8		140	4.3	6.5	115	20	0.7					PRIM CARDIOMYOPATHY NEC
10033290	38342109	27755492	M	55	2014 - 2016	OTHER	0	EW EMER.	0	3	58	2	Chest pain	simvastatin, omeprazole, metoprolol succinate, lisinopril	0	0	0	98.15	54.5	18	96	108	54.5	0.0707107	0.707107	0	0	5.65685	16.2635	2.48756e-05	0.000248756	0	0	0.00199005	0.00572139		8		140	4.3	6.5	115	20	0.7					CHEST PAIN NOS
10033552	32312339	29061116	F	62	2008 - 2010	OTHER	0	EU OBSERVATION	0	3	8	2	Chest pain, L Shoulder pain	cholecalciferol (vitamin D3), aspirin, oxybutynin chloride, pantoprazole, Xalatan, Brilinta, aspirin, carvedilol, atorvastatin, hydrochlorothiazide	2	0	0	97.8667	52	18.3333	99	147.333	78.6667	0.208167	4.3589	0.57735	0	23.1157	19.7569	1.66667e-05	0.000333333	4.16667e-05	0	0.00170833	0.001625				139	3.4	5.7	89	17	1		12	1.1		Chest pain, unspecified
10033552	33196014	28741297	F	62	2008 - 2010	OTHER	0	DIRECT OBSERVATION	0	3	8	3	Chest pain, Dyspnea, LLQ abdominal pain	pantoprazole, DILT-XR, latanoprost, metformin, cholecalciferol (vitamin D3), aspirin, aspirin, rosuvastatin	2	0	0	97.8	67	18.2	97	129.8	75	0.52915	4.94975	1.48324	1.22474	9.36483	14.2653	3.15657e-05	0.000378788	0.000126263	9.4697e-05	0.000694444	0.00116793				142	3.3	6.5	106	8	1					Other chest pain
10033552	36508128	20579858	F	62	2008 - 2010	OTHER	0	EU OBSERVATION	0	3	12	3	L Arm pain, Palpitations	Centrum Silver, Acetaminophen, Xalatan, potassium chloride, pantoprazole, Simvastatin, Triamterene-Hydrochlorothiazid, cholecalciferol (vitamin D3)	0	0	0	97.8	68.5	18.75	97.25	127	79	0.2	9.32738	2.21736	0.957427	9.20145	8.20569	1.45243e-05	0.000798838	0.000181554	7.26216e-05	0.000726216	0.000726216														PALPITATIONS
10033552	36508128	20579858	F	62	2008 - 2010	OTHER	0	EU OBSERVATION	0	3	12	3	L Arm pain, Palpitations	Centrum Silver, Acetaminophen, Xalatan, potassium chloride, pantoprazole, Simvastatin, Triamterene-Hydrochlorothiazid, cholecalciferol (vitamin D3)	0	0	0	97.8	68.5	18.75	97.25	127	79	0.2	9.32738	2.21736	0.957427	9.20145	8.20569	1.45243e-05	0.000798838	0.000181554	7.26216e-05	0.000726216	0.000726216														HYPERCHOLESTEROLEMIA
10033552	36508128	20579858	F	62	2008 - 2010	OTHER	0	EU OBSERVATION	0	3	12	3	L Arm pain, Palpitations	Centrum Silver, Acetaminophen, Xalatan, potassium chloride, pantoprazole, Simvastatin, Triamterene-Hydrochlorothiazid, cholecalciferol (vitamin D3)	0	0	0	97.8	68.5	18.75	97.25	127	79	0.2	9.32738	2.21736	0.957427	9.20145	8.20569	1.45243e-05	0.000798838	0.000181554	7.26216e-05	0.000726216	0.000726216														HYPERTENSION NOS
10033552	36508128	20579858	F	62	2008 - 2010	OTHER	0	EU OBSERVATION	0	3	12	3	L Arm pain, Palpitations	Centrum Silver, Acetaminophen, Xalatan, potassium chloride, pantoprazole, Simvastatin, Triamterene-Hydrochlorothiazid, cholecalciferol (vitamin D3)	0	0	0	97.8	68.5	18.75	97.25	127	79	0.2	9.32738	2.21736	0.957427	9.20145	8.20569	1.45243e-05	0.000798838	0.000181554	7.26216e-05	0.000726216	0.000726216														PAIN IN LIMB
10033760	38162278	28922690	F	42	2008 - 2010	WHITE	0	EU OBSERVATION	0	3	2	2	Chest pain, Weakness	aspirin, aspirin	2	0	0	98.2	83.6	17	99.2	124	71.4	0.588784	9.44987	1.87083	1.30384	13.6931	14.9599	4.32099e-05	0.000709877	0.000123457	9.25926e-05	0.00117284	0.00104938				140	3.5	9.5	103	5	0.7		10.8	1		Weakness
10033760	38162278	28922690	F	42	2008 - 2010	WHITE	0	EU OBSERVATION	0	3	2	2	Chest pain, Weakness	aspirin, aspirin	2	0	0	98.2	83.6	17	99.2	124	71.4	0.588784	9.44987	1.87083	1.30384	13.6931	14.9599	4.32099e-05	0.000709877	0.000123457	9.25926e-05	0.00117284	0.00104938				140	3.5	9.5	103	5	0.7		10.8	1		Chest pain, unspecified
10034031	30016899	28282749	M	75	2017 - 2019	WHITE - OTHER EUROPEAN	10	OBSERVATION ADMIT	0	6	1	2	Chest pain, Dyspnea	aspirin, aspirin, tamsulosin	2	0	0	98.55	84.5	16	98	128	73	1.06066	21.9203	0	0	32.5269	24.0416	0.000284091	0.00587121	0	0	0.00871212	0.00643939	0.2	21		142	5	27.4	126	28	1.6		22.7	2.1	1.7	Dyspnea, unspecified
10034031	30016899	28282749	M	75	2017 - 2019	WHITE - OTHER EUROPEAN	10	OBSERVATION ADMIT	0	6	1	2	Chest pain, Dyspnea	aspirin, aspirin, tamsulosin	2	0	0	98.55	84.5	16	98	128	73	1.06066	21.9203	0	0	32.5269	24.0416	0.000284091	0.00587121	0	0	0.00871212	0.00643939	0.2	21		142	5	27.4	126	28	1.6		22.7	2.1	1.7	Non-ST elevation (NSTEMI) myocardial infarction
10034345	35472235	27724752	M	78	2011 - 2013	WHITE	2	EU OBSERVATION	0	3	20	2	Chest pain	atenolol, omeprazole, lisinopril, glipizide, gabapentin, simvastatin, amlodipine, Bayer Aspirin, Mapap (acetaminophen), hydrochlorothiazide, Bayer Aspirin	2	0	0	98.8	60.3333	15.3333	97.3333	146.667	51.6667		8.5049	2.3094	0.57735	15.9478	3.21455	0	0.0010929	0.000273224	6.8306e-05	0.00211749	0.000409836		9		146	4.1	7.3	108	28	1.1		11.3	1		AORTOCORONARY BYPASS
10034345	35472235	27724752	M	78	2011 - 2013	WHITE	2	EU OBSERVATION	0	3	20	2	Chest pain	atenolol, omeprazole, lisinopril, glipizide, gabapentin, simvastatin, amlodipine, Bayer Aspirin, Mapap (acetaminophen), hydrochlorothiazide, Bayer Aspirin	2	0	0	98.8	60.3333	15.3333	97.3333	146.667	51.6667		8.5049	2.3094	0.57735	15.9478	3.21455	0	0.0010929	0.000273224	6.8306e-05	0.00211749	0.000409836		9		146	4.1	7.3	108	28	1.1		11.3	1		HYPERTENSION NOS
10034345	35472235	27724752	M	78	2011 - 2013	WHITE	2	EU OBSERVATION	0	3	20	2	Chest pain	atenolol, omeprazole, lisinopril, glipizide, gabapentin, simvastatin, amlodipine, Bayer Aspirin, Mapap (acetaminophen), hydrochlorothiazide, Bayer Aspirin	2	0	0	98.8	60.3333	15.3333	97.3333	146.667	51.6667		8.5049	2.3094	0.57735	15.9478	3.21455	0	0.0010929	0.000273224	6.8306e-05	0.00211749	0.000409836		9		146	4.1	7.3	108	28	1.1		11.3	1		DIABETES UNCOMPL ADULT
10034345	35472235	27724752	M	78	2011 - 2013	WHITE	2	EU OBSERVATION	0	3	20	2	Chest pain	atenolol, omeprazole, lisinopril, glipizide, gabapentin, simvastatin, amlodipine, Bayer Aspirin, Mapap (acetaminophen), hydrochlorothiazide, Bayer Aspirin	2	0	0	98.8	60.3333	15.3333	97.3333	146.667	51.6667		8.5049	2.3094	0.57735	15.9478	3.21455	0	0.0010929	0.000273224	6.8306e-05	0.00211749	0.000409836		9		146	4.1	7.3	108	28	1.1		11.3	1		INTERMED CORONARY SYND
10034899	36113247										39	3	Chest pain	zolpidem	0	0	0	97.9667	80	16.75	98.75	136.75	73.25	0.288675	6.97615	0.957427	1.5	8.8459	0.957427	3.10945e-05	0.000995025	0.000124378	0.000186567	0.00124378	0.000124378														Other chest pain
10035780	34745401	25186901	F	75	2014 - 2016	ASIAN - SOUTH EAST ASIAN	8	EW EMER.	0	4	50	3	Fever, Dizziness	diclofenac sodium [Voltaren], calcium carbonate-vitamin D3 [Calcium 600 + D(3)], acetaminophen, cholecalciferol (vitamin D3), dextran 70-hypromellose [Artificial Tears], losartan [Cozaar], loratadine, metoprolol succinate, montelukast [Singulair], Multivitamin, nifedipine [Nifedical XL], nitroglycerin, nut.tx.impaired renal fxn,soy [Nepro Carb Steady], Omeprazole, oxycodone, polyethylene glycol 3…	0	1	0	98.65	87.3333	18	98.3333	142	57	0.212132	6.65833	1	0.57735	7.07107	4.24264	1.54321e-05	0.000617284	0.000102881	5.14403e-05	0.000514403	0.000308642				133	4.2	12.2	262	50	3		10.8	1		Urinary tract infection, site not specified
10035780	34745401	25186901	F	75	2014 - 2016	ASIAN - SOUTH EAST ASIAN	8	EW EMER.	0	4	50	3	Fever, Dizziness	diclofenac sodium [Voltaren], calcium carbonate-vitamin D3 [Calcium 600 + D(3)], acetaminophen, cholecalciferol (vitamin D3), dextran 70-hypromellose [Artificial Tears], losartan [Cozaar], loratadine, metoprolol succinate, montelukast [Singulair], Multivitamin, nifedipine [Nifedical XL], nitroglycerin, nut.tx.impaired renal fxn,soy [Nepro Carb Steady], Omeprazole, oxycodone, polyethylene glycol 3…	0	1	0	98.65	87.3333	18	98.3333	142	57	0.212132	6.65833	1	0.57735	7.07107	4.24264	1.54321e-05	0.000617284	0.000102881	5.14403e-05	0.000514403	0.000308642				133	4.2	12.2	262	50	3		10.8	1		Pneumonia, unspecified organism
10035981	35444189										46	3	Chest pain, Headache		0	0	0	97.1	91.25	16	98.25	141.75	84.75	0.69282	5.058	0	1.5	4.99166	2.21736	3.83142e-05	0.000383142	0	9.57854e-05	0.000351213	0.000159642														Headache
10035981	35444189										46	3	Chest pain, Headache		0	0	0	97.1	91.25	16	98.25	141.75	84.75	0.69282	5.058	0	1.5	4.99166	2.21736	3.83142e-05	0.000383142	0	9.57854e-05	0.000351213	0.000159642														Chest pain, unspecified
10036086	36757235	22023413	M	57	2008 - 2010	PORTUGUESE	2	OBSERVATION ADMIT	0	4	50	3	Chest pain	Fish Oil, emtricitabine-tenofovir [Truvada], albuterol sulfate, insulin glargine [Lantus Solostar], Edurant, darunavir [Prezista], coenzyme Q10, cephalexin, fenofibrate, fenofibrate, amoxicillin-pot clavulanate, Prezista, rosuvastatin [Crestor], ritonavir [Norvir], losartan, liraglutide [Victoza 3-Pak]	0	0	0	98.2143	81.65	17.05	96.3	133.167	70.1111	0.307834	8.09987	1.19097	1.75019	15.9715	13.5077	4.99667e-06	0.000183211	2.22074e-05	3.33111e-05	0.000255385	0.000249833				141	4.6	8.8	135	26	1.3		10.4	1		Cardiomyopathy, unspecified
10036161	37642034	25103937	F	67	2008 - 2010	WHITE	0	EU OBSERVATION	0	3	30	3	Presyncope	Diovan, levothyroxine, ranitidine HCl, simvastatin, amlodipine, omeprazole	0	0	0	98.05	75.1	17	98	129.4	67.7	0.0707107	9.01172	1.88562	1.88562	10.1346	9.63846	1.20861e-06	0.000314237	8.46024e-05	6.04303e-05	0.000435098	0.000362582														HYPERTENSION NOS
10036161	37642034	25103937	F	67	2008 - 2010	WHITE	0	EU OBSERVATION	0	3	30	3	Presyncope	Diovan, levothyroxine, ranitidine HCl, simvastatin, amlodipine, omeprazole	0	0	0	98.05	75.1	17	98	129.4	67.7	0.0707107	9.01172	1.88562	1.88562	10.1346	9.63846	1.20861e-06	0.000314237	8.46024e-05	6.04303e-05	0.000435098	0.000362582														SYNCOPE AND COLLAPSE
10037133	38703861										32	2	Chest pain	Zantac	0	0	0	98.2	90	16	95.6667	155	77	0.424264	4.3589	2.64575	1.52753	11.3137	5.65685	6.84932e-05	0.000913242	0.000570776	0.000342466	0.00182648	0.000913242														Adjustment disorder, unspecified
10037602	35640513										3	2	Chest pain, ILI	lovastatin, clobetasol, citalopram, betamethasone valerate, omeprazole	0	0	0	98.2	72	15	100	135	65							0	0	0	0	0	0														PNEUMONIA,ORGANISM UNSPECIFIED
10038058	35037649										34	3	Chest pain	Saxenda, phentermine	0	0	0	97.3	85.5	17	98	134.5	84.5		21.9203	1.41421	2.82843	2.12132	10.6066	0	0.00276292	0.000178253	0.000356506	0.00026738	0.0013369														Chest pain, unspecified
10038828	37727704	28953853	F	41	2008 - 2010	BLACK/AFRICAN AMERICAN	0	EU OBSERVATION	0	3	5	3	Chest pain, L Shoulder pain	hydrochlorothiazide, amlodipine	0	0	0	98.225	86.3333	16.1667	98.8333	129.857	80.1429	0.359398	9.60555	1.32916	0.983192	10.5266	7.15142	1.24727e-05	0.000389772	6.23636e-05	3.11818e-05	0.000467727	0.000311818														CHEST PAIN NOS
10038882	30044320	28973072	M	89	2017 - 2019	WHITE	0	EU OBSERVATION	0	3	34	1	Chest pain	cholecalciferol (vitamin D3), allopurinol, cholecalciferol (vitamin D3), multivitamin, tramadol, levothyroxine, valacyclovir, simvastatin	0	0	0	97.675	70	18.5556	99	144.333	71.6667	0.189297	12.5499	1.424	1	12.0104	15.2315	5.33333e-06	0.000546667	5.33333e-05	4e-05	0.000533333	0.000666667														Shortness of breath
10038882	30044320	28973072	M	89	2017 - 2019	WHITE	0	EU OBSERVATION	0	3	34	1	Chest pain	cholecalciferol (vitamin D3), allopurinol, cholecalciferol (vitamin D3), multivitamin, tramadol, levothyroxine, valacyclovir, simvastatin	0	0	0	97.675	70	18.5556	99	144.333	71.6667	0.189297	12.5499	1.424	1	12.0104	15.2315	5.33333e-06	0.000546667	5.33333e-05	4e-05	0.000533333	0.000666667														Chest pain, unspecified
10038882	30044320	28973072	M	89	2017 - 2019	WHITE	0	EU OBSERVATION	0	3	34	1	Chest pain	cholecalciferol (vitamin D3), allopurinol, cholecalciferol (vitamin D3), multivitamin, tramadol, levothyroxine, valacyclovir, simvastatin	0	0	0	97.675	70	18.5556	99	144.333	71.6667	0.189297	12.5499	1.424	1	12.0104	15.2315	5.33333e-06	0.000546667	5.33333e-05	4e-05	0.000533333	0.000666667														Hypothyroidism, unspecified
10039110	35681184										40	2	Chest pain, Dyspnea		0	0	0	97.9333	78	20	99.6667	142	83.6667	0.208167	5.2915	4.3589	0.57735	5	6.65833	1.38889e-05	0.000347222	0.000277778	3.47222e-05	0.000347222	0.000451389														Pneumonia, unspecified organism
10039272	31461869	23744596	M	87	2011 - 2013	WHITE	3	EW EMER.	0	3	55	2	Dyspnea, Chest pain, Fever	cholecalciferol (vitamin D3), prochlorperazine maleate, sertraline, sotalol, folic acid, loratadine, loratadine, levothyroxine, alprazolam, prochlorperazine maleate, warfarin, fluticasone, finasteride, sotalol, omeprazole, alprazolam, atorvastatin, acetaminophen, bifidobacterium infantis [Align], dexamethasone	0	0	0	98.76	94.8333	24	99	122.333	74.1667	0.563915	8.6352	2.44949	0.894427	7.89092	10.1669	7.70077e-05	0.00137514	0.000385039	0.000110011	0.00110011	0.00143014				142	3.9	2.6	97	19	0.8		35.9	3.2
10039272	33018545	20801139	M	87	2011 - 2013	WHITE	1	EU OBSERVATION	0	3	4	2	Chest pain	fluticasone, isosorbide mononitrate, warfarin, spironolactone, spironolactone, sotalol, sotalol, sertraline, rosuvastatin [Crestor], omeprazole, nitroglycerin, loratadine, loratadine, lisinopril, levothyroxine, alprazolam, alprazolam, bifidobacterium infantis [Align], cholecalciferol (vitamin D3), finasteride	0	1	0	98	54.3333	18.3333	98.3333	102.667	62		1.1547	1.1547	2.08167	6.02771	6.08276	0	0.00026455	0.00026455	0.000529101	0.0015873	0.00145503		3		140	4.7	4.6	87	27	1		17.3	1.6		SYNCOPE AND COLLAPSE
10039272	33018545	20801139	M	87	2011 - 2013	WHITE	1	EU OBSERVATION	0	3	4	2	Chest pain	fluticasone, isosorbide mononitrate, warfarin, spironolactone, spironolactone, sotalol, sotalol, sertraline, rosuvastatin [Crestor], omeprazole, nitroglycerin, loratadine, loratadine, lisinopril, levothyroxine, alprazolam, alprazolam, bifidobacterium infantis [Align], cholecalciferol (vitamin D3), finasteride	0	1	0	98	54.3333	18.3333	98.3333	102.667	62		1.1547	1.1547	2.08167	6.02771	6.08276	0	0.00026455	0.00026455	0.000529101	0.0015873	0.00145503		3		140	4.7	4.6	87	27	1		17.3	1.6		CHEST PAIN NOS
10039272	37946752										2	2	Chest pain	warfarin, rosuvastatin [Crestor], sotalol, spironolactone, alprazolam, alprazolam, acetaminophen, omeprazole, loratadine, loratadine, lisinopril, levothyroxine, fluticasone, finasteride, cholecalciferol (vitamin D3), bifidobacterium infantis [Align], sertraline, sotalol, spironolactone	0	0	0	97.8	62	16.6667	99.6667	122.667	74.6667	0.141421	2.82843	1.1547	0.57735	10.116	10.504	9.57854e-06	0.000191571	9.57854e-05	4.78927e-05	0.000862069	0.00100575														PLEURAL EFFUSION NOS
10039272	37946752										2	2	Chest pain	warfarin, rosuvastatin [Crestor], sotalol, spironolactone, alprazolam, alprazolam, acetaminophen, omeprazole, loratadine, loratadine, lisinopril, levothyroxine, fluticasone, finasteride, cholecalciferol (vitamin D3), bifidobacterium infantis [Align], sertraline, sotalol, spironolactone	0	0	0	97.8	62	16.6667	99.6667	122.667	74.6667	0.141421	2.82843	1.1547	0.57735	10.116	10.504	9.57854e-06	0.000191571	9.57854e-05	4.78927e-05	0.000862069	0.00100575														CHEST PAIN NOS
10039272	37946752										2	2	Chest pain	warfarin, rosuvastatin [Crestor], sotalol, spironolactone, alprazolam, alprazolam, acetaminophen, omeprazole, loratadine, loratadine, lisinopril, levothyroxine, fluticasone, finasteride, cholecalciferol (vitamin D3), bifidobacterium infantis [Align], sertraline, sotalol, spironolactone	0	0	0	97.8	62	16.6667	99.6667	122.667	74.6667	0.141421	2.82843	1.1547	0.57735	10.116	10.504	9.57854e-06	0.000191571	9.57854e-05	4.78927e-05	0.000862069	0.00100575														ATRIAL FIBRILLATION
10039272	37946752										2	2	Chest pain	warfarin, rosuvastatin [Crestor], sotalol, spironolactone, alprazolam, alprazolam, acetaminophen, omeprazole, loratadine, loratadine, lisinopril, levothyroxine, fluticasone, finasteride, cholecalciferol (vitamin D3), bifidobacterium infantis [Align], sertraline, sotalol, spironolactone	0	0	0	97.8	62	16.6667	99.6667	122.667	74.6667	0.141421	2.82843	1.1547	0.57735	10.116	10.504	9.57854e-06	0.000191571	9.57854e-05	4.78927e-05	0.000862069	0.00100575														LONG TERM USE ANTIGOAGULANT
10039698	35567782										35	3	Chest pain, Palpitations	*oral contraception	0	0	0	98.6333	85.3333	16.6667	98	128	71	0.351188	7.23418	3.05505	1	7	10.4403	2.59259e-05	0.000481481	0.000222222	7.40741e-05	0.000481481	0.000703704														Chest pain, unspecified
10039698	35567782										35	3	Chest pain, Palpitations	*oral contraception	0	0	0	98.6333	85.3333	16.6667	98	128	71	0.351188	7.23418	3.05505	1	7	10.4403	2.59259e-05	0.000481481	0.000222222	7.40741e-05	0.000481481	0.000703704														Palpitations
10039709	36731804	22530397	M	52	2014 - 2016	WHITE	1	EW EMER.	0	4	38	2	Chest pain	aspirin, atenolol, Flonase, fluticasone-salmeterol, valsartan, Spiriva with HandiHaler, ranitidine HCl, aspirin	2	0	0	98.25	69.2857	16.1429	95.6	130.857	73.2857	0.0707107	10.7038	3.07834	1.81659	23.6603	10.1934	1.51515e-06	0.000348485	0.000106061	7.57576e-05	0.000863636	0.000409091		2		141	4.4	7	106	12	1		11.9	1.1		CHEST PAIN NOS
10039913	39171746	24711716	M	59	2014 - 2016	BLACK/AFRICAN AMERICAN	4	OBSERVATION ADMIT	0	4	2	2	Chest pain, Fever, Hematemesis	Kaletra, Trizivir	0	0	0	101.15	83.4	21.6	94	125.6	67.4	1.79351	7.79744	4.72229	1.41421	23.3731	6.9857	0.000138539	0.000755668	0.00054576	0.000125945	0.002267	0.000713686				141	5.1	11.2	129	23	1.2		14	1.3		Chest pain, unspecified
10039959	36030853	25642524	F	61	2014 - 2016	WHITE	0	DIRECT OBSERVATION	0	4	52	2	Chest pain, ABNL EKG	minocycline, trazodone, minocycline, hydrochlorothiazide, sumatriptan succinate	0	0	0	98.6333	75.3636	16.8182	97.6364	117.182	61.9091	0.404145	7.29757	1.47093	1.68954	14.1691	10.5684	1.12994e-05	0.000367232	7.06215e-05	7.06215e-05	0.00069209	0.00049435														Abnormal electrocardiogram [ECG] [EKG]
10039959	36030853	25642524	F	61	2014 - 2016	WHITE	0	DIRECT OBSERVATION	0	4	52	2	Chest pain, ABNL EKG	minocycline, trazodone, minocycline, hydrochlorothiazide, sumatriptan succinate	0	0	0	98.6333	75.3636	16.8182	97.6364	117.182	61.9091	0.404145	7.29757	1.47093	1.68954	14.1691	10.5684	1.12994e-05	0.000367232	7.06215e-05	7.06215e-05	0.00069209	0.00049435														Essential (primary) hypertension
10039959	36030853	25642524	F	61	2014 - 2016	WHITE	0	DIRECT OBSERVATION	0	4	52	2	Chest pain, ABNL EKG	minocycline, trazodone, minocycline, hydrochlorothiazide, sumatriptan succinate	0	0	0	98.6333	75.3636	16.8182	97.6364	117.182	61.9091	0.404145	7.29757	1.47093	1.68954	14.1691	10.5684	1.12994e-05	0.000367232	7.06215e-05	7.06215e-05	0.00069209	0.00049435														Chest pain, unspecified
10040602	36429921	25984377	M	71	2014 - 2016	WHITE	1	OBSERVATION ADMIT	0	3	56	2	Chest pain, Elevated D-dimer, Transfer	selenium, hydralazine, amiodarone, aspirin, metoprolol succinate, aspirin, Centrum Silver, cholecalciferol (vitamin D3), hydrochlorothiazide, gabapentin, cyanocobalamin (vitamin B-12), simvastatin	2	0	0	98	52.4	18.6	99.6	123.2	64.8		6.58027	0.894427	0.547723	12.8335	13.4052	0	0.000446429	5.95238e-05	2.97619e-05	0.000982143	0.000922619				138	4.7	6.5	129	27	1.5		12.6	1.2		Unstable angina
10040602	38360491	26398470	M	71	2014 - 2016	WHITE	0	EU OBSERVATION	0	3	30	3	Lower back pain, Lower abdominal pain	cholecalciferol (vitamin D3), gabapentin, simvastatin, selenium, metoprolol succinate, hydrochlorothiazide, Fish Oil, cyanocobalamin (vitamin B-12), Centrum Silver, aspirin, aspirin	2	0	0	97.575	62.1429	17	97.2857	110.625	67.75	0.287228	5.78586	2.38048	1.38013	22.0061	15.5816	1.3986e-05	0.00037296	0.00016317	9.32401e-05	0.00123543	0.00114219														ACUTE KIDNEY FAILURE, UNSPECIFIED
10040602	38360491	26398470	M	71	2014 - 2016	WHITE	0	EU OBSERVATION	0	3	30	3	Lower back pain, Lower abdominal pain	cholecalciferol (vitamin D3), gabapentin, simvastatin, selenium, metoprolol succinate, hydrochlorothiazide, Fish Oil, cyanocobalamin (vitamin B-12), Centrum Silver, aspirin, aspirin	2	0	0	97.575	62.1429	17	97.2857	110.625	67.75	0.287228	5.78586	2.38048	1.38013	22.0061	15.5816	1.3986e-05	0.00037296	0.00016317	9.32401e-05	0.00123543	0.00114219														HYPERTENSION NOS
10040602	38360491	26398470	M	71	2014 - 2016	WHITE	0	EU OBSERVATION	0	3	30	3	Lower back pain, Lower abdominal pain	cholecalciferol (vitamin D3), gabapentin, simvastatin, selenium, metoprolol succinate, hydrochlorothiazide, Fish Oil, cyanocobalamin (vitamin B-12), Centrum Silver, aspirin, aspirin	2	0	0	97.575	62.1429	17	97.2857	110.625	67.75	0.287228	5.78586	2.38048	1.38013	22.0061	15.5816	1.3986e-05	0.00037296	0.00016317	9.32401e-05	0.00123543	0.00114219														CALCULUS OF KIDNEY
10040604	36352758	26191301	F	64	2008 - 2010	WHITE	1	OBSERVATION ADMIT	0	4	25	2	Chest pain, L Arm numbness	amitriptyline, Norco, pravastatin, ranitidine HCl, alprazolam, nabumetone, alprazolam, amitriptyline, Norco	0	0	0	98.2	69.2	18.2	98.2	166.25	87.75	0.2	2.58844	3.63318	2.16795	16.8201	8.26136	9.48317e-06	0.000142248	0.000237079	0.00011854	0.000877193	0.000474158				143	4.2	8.3	94	15	0.7					Chest pain, unspecified
10041918	36598751	21009270	M	32	2008 - 2010	WHITE	0	EU OBSERVATION	0	3	11	2	CHEST HEAVINESS	Multivitamin, Cholecalciferol (Vitamin D3), Cyanocobalamin (Vitamin B-12)	0	0	0	98.1333	62.2	17.2	99	120.6	72.6	0.11547	9.54987	1.64317		7.63544	7.56968	4.67508e-06	0.00056101	9.35016e-05	0	0.000467508	0.000444133														BARIATRIC SURGERY STATUS
10041918	36598751	21009270	M	32	2008 - 2010	WHITE	0	EU OBSERVATION	0	3	11	2	CHEST HEAVINESS	Multivitamin, Cholecalciferol (Vitamin D3), Cyanocobalamin (Vitamin B-12)	0	0	0	98.1333	62.2	17.2	99	120.6	72.6	0.11547	9.54987	1.64317		7.63544	7.56968	4.67508e-06	0.00056101	9.35016e-05	0	0.000467508	0.000444133														HYPERTENSION NOS
10041918	36598751	21009270	M	32	2008 - 2010	WHITE	0	EU OBSERVATION	0	3	11	2	CHEST HEAVINESS	Multivitamin, Cholecalciferol (Vitamin D3), Cyanocobalamin (Vitamin B-12)	0	0	0	98.1333	62.2	17.2	99	120.6	72.6	0.11547	9.54987	1.64317		7.63544	7.56968	4.67508e-06	0.00056101	9.35016e-05	0	0.000467508	0.000444133														CHEST PAIN NOS
10041918	36598751	21009270	M	32	2008 - 2010	WHITE	0	EU OBSERVATION	0	3	11	2	CHEST HEAVINESS	Multivitamin, Cholecalciferol (Vitamin D3), Cyanocobalamin (Vitamin B-12)	0	0	0	98.1333	62.2	17.2	99	120.6	72.6	0.11547	9.54987	1.64317		7.63544	7.56968	4.67508e-06	0.00056101	9.35016e-05	0	0.000467508	0.000444133														DIABETES UNCOMPL ADULT
10041958	37510956										35	2	Chest pain, Dyspnea	methimazole, Lupron Depot	0	0	0	97.7	79	19	98	137.75	93.5	0	10.5515	3.4641	1.63299	8.53913	13.2288	0	0.000715746	0.000272665	0.000136333	0.000681663	0.00105658														Chest pain, unspecified
10041958	37510956										35	2	Chest pain, Dyspnea	methimazole, Lupron Depot	0	0	0	97.7	79	19	98	137.75	93.5	0	10.5515	3.4641	1.63299	8.53913	13.2288	0	0.000715746	0.000272665	0.000136333	0.000681663	0.00105658														Hypothyroidism, unspecified
10042350	32291920	25850801	M	63	2014 - 2016	WHITE	0	EU OBSERVATION	0	3	44	2	Chest pain	alprazolam, alprazolam, melatonin, alprazolam, alprazolam	0	0	0	97.8333	50.6	16.8	96.8	137.8	75.6	0.338625	4.45222	1.13529	2.04396	12.6474	8.90942	1.21556e-05	0.000229606	4.05186e-05	8.10373e-05	0.00049973	0.000337655														Abnormal electrocardiogram [ECG] [EKG]
10042350	32291920	25850801	M	63	2014 - 2016	WHITE	0	EU OBSERVATION	0	3	44	2	Chest pain	alprazolam, alprazolam, melatonin, alprazolam, alprazolam	0	0	0	97.8333	50.6	16.8	96.8	137.8	75.6	0.338625	4.45222	1.13529	2.04396	12.6474	8.90942	1.21556e-05	0.000229606	4.05186e-05	8.10373e-05	0.00049973	0.000337655														Chest pain, unspecified
10042757	38101357										57	2	Chest pain, Palpitations	lorazepam, Concerta, ibuprofen, Wellbutrin XL, gabapentin, lorazepam	0	0	0	98.2667	99.5	17.25	97.25	115.75	61.25	0.46188	16.9017	1.25831	3.5	19.4487	4.99166	4.7619e-05	0.00214286	0.000178571	0.000416667	0.00220238	0.000654762														Chest pain, unspecified
10043139	30648402										47	2	CHEST PAIN	Dulcolax, Zofran, Lipitor, Fleet Enema, Miralax, Mapap (acetaminophen), Dilaudid, Phillips Milk of Magnesia, senna	0	0	0		58	19	100	147	58							0	0	0	0	0	0														AORTOCORONARY BYPASS
10043139	30648402										47	2	CHEST PAIN	Dulcolax, Zofran, Lipitor, Fleet Enema, Miralax, Mapap (acetaminophen), Dilaudid, Phillips Milk of Magnesia, senna	0	0	0		58	19	100	147	58							0	0	0	0	0	0														HYPERCHOLESTEROLEMIA
10043139	30648402										47	2	CHEST PAIN	Dulcolax, Zofran, Lipitor, Fleet Enema, Miralax, Mapap (acetaminophen), Dilaudid, Phillips Milk of Magnesia, senna	0	0	0		58	19	100	147	58							0	0	0	0	0	0														CHEST PAIN NOS
10043139	30648402										47	2	CHEST PAIN	Dulcolax, Zofran, Lipitor, Fleet Enema, Miralax, Mapap (acetaminophen), Dilaudid, Phillips Milk of Magnesia, senna	0	0	0		58	19	100	147	58							0	0	0	0	0	0														HYPERTENSION NOS
10043139	30648402										47	2	CHEST PAIN	Dulcolax, Zofran, Lipitor, Fleet Enema, Miralax, Mapap (acetaminophen), Dilaudid, Phillips Milk of Magnesia, senna	0	0	0		58	19	100	147	58							0	0	0	0	0	0														DIABETES UNCOMPL ADULT
10043177	30074063										33	1	Chest pain, Visual changes	fluticasone-salmeterol [Advair Diskus], albuterol sulfate [Ventolin HFA], buspirone	0	0	0	97.8	59.6	14.8	100	129.2	84.2	0	7.4027	2.38747	0	10.4259	8.64292	0	0.00306122	0.00102041	0	0.0042517	0.00391156														Syncope and collapse
10043177	31826484										29	3	Chest pain	sertraline, fluticasone-salmeterol [Advair Diskus], albuterol sulfate [Ventolin HFA]	0	0	0	97.7	62	18	97	126	71	0.141421	2.82843	2.82843	2.82843	4.24264	4.24264	2.15054e-05	0.000430108	0.000430108	0.000430108	0.000645161	0.000645161														Chest pain, unspecified
10043710	30540733	26602101	F	36	2011 - 2013	WHITE	1	DIRECT OBSERVATION	0	5	16	2	CP	Apri, nortriptyline	0	0	0	98.6	74.75	16.1667	98.9	111.125	68.125	0.734847	11.6551	1.2673	0.737865	10.4531	13.7054	2.35849e-05	0.000676101	7.86164e-05	3.14465e-05	0.000455975	0.000550314				142	4.1	6.5	87	10	0.8		11.2	1		CHEST PAIN NOS
10043710	30540733	26602101	F	36	2011 - 2013	WHITE	1	DIRECT OBSERVATION	0	5	16	2	CP	Apri, nortriptyline	0	0	0	98.6	74.75	16.1667	98.9	111.125	68.125	0.734847	11.6551	1.2673	0.737865	10.4531	13.7054	2.35849e-05	0.000676101	7.86164e-05	3.14465e-05	0.000455975	0.000550314				142	4.1	6.5	87	10	0.8		11.2	1		HYPOXEMIA
10043710	30540733	26602101	F	36	2011 - 2013	WHITE	1	DIRECT OBSERVATION	0	5	16	2	CP	Apri, nortriptyline	0	0	0	98.6	74.75	16.1667	98.9	111.125	68.125	0.734847	11.6551	1.2673	0.737865	10.4531	13.7054	2.35849e-05	0.000676101	7.86164e-05	3.14465e-05	0.000455975	0.000550314				142	4.1	6.5	87	10	0.8		11.2	1		SHORTNESS OF BREATH
10044096	39974016	27828954	M	53	2011 - 2013	WHITE	1	OBSERVATION ADMIT	0	5	31	2	CHEST PAIN	citalopram, Ambien, Avonex, Tylenol PM Extra Strength	0	0	0	98.1	66.5455	14.2727	99.7273	111.222	71.2222	0.34641	4.3212	1.42063	0.64667	5.76146	4.81606	1.71527e-05	0.000400229	0.000114351	5.71755e-05	0.000400229	0.000400229	0.29	5		142	4.3	5.5	97	12	0.9					SUBENDOCARDIAL INFARCTION, INITIAL EPISODE OF CARE
10044096	39974016	27828954	M	53	2011 - 2013	WHITE	1	OBSERVATION ADMIT	0	5	31	2	CHEST PAIN	citalopram, Ambien, Avonex, Tylenol PM Extra Strength	0	0	0	98.1	66.5455	14.2727	99.7273	111.222	71.2222	0.34641	4.3212	1.42063	0.64667	5.76146	4.81606	1.71527e-05	0.000400229	0.000114351	5.71755e-05	0.000400229	0.000400229	0.29	5		142	4.3	5.5	97	12	0.9					MULTIPLE SCLEROSIS
10044278	39749224										37	2	Palpitations, Chest pain, Tachycardia	citalopram	0	0	0	98.2	87.3333	18	98	119.667	72		3.05505	0	1	17.1561	1	0	0.000819672	0	0.000273224	0.00464481	0.000273224														Supraventricular tachycardia
10044696	35775594										52	3	Chest pain, Syncope	bupropion HCl	0	0	0	97.66	92.3333	17.3333	98.3333	112.429	68.2857	0.487852	7.17635	1.73205	0.866025	8.63823	3.98808	1.75581e-05	0.000256618	8.10373e-05	4.05186e-05	0.000351162	0.000162075														Syncope and collapse
10044696	35775594										52	3	Chest pain, Syncope	bupropion HCl	0	0	0	97.66	92.3333	17.3333	98.3333	112.429	68.2857	0.487852	7.17635	1.73205	0.866025	8.63823	3.98808	1.75581e-05	0.000256618	8.10373e-05	4.05186e-05	0.000351162	0.000162075														Unspecified atrial fibrillation
10044696	35775594										52	3	Chest pain, Syncope	bupropion HCl	0	0	0	97.66	92.3333	17.3333	98.3333	112.429	68.2857	0.487852	7.17635	1.73205	0.866025	8.63823	3.98808	1.75581e-05	0.000256618	8.10373e-05	4.05186e-05	0.000351162	0.000162075														Chest pain, unspecified
10045326	30078752	22999349	M	62	2017 - 2019	WHITE	4	OBSERVATION ADMIT	0	4	43	2	Chest pain, Constipation	dexamethasone, sildenafil, multivitamin, prochlorperazine maleate, diazepam, folic acid, oxycodone, ondansetron HCl, prochlorperazine maleate, aspirin-dipyridamole, diazepam	1	0	0	98.35	81.75	18.5	97.75	98.5	55.25	0.420317	4.99166	2.64575	2.06155	1.91485	6.23832	2.46914e-05	0.000271605	0.000148148	0.000123457	9.87654e-05	0.000320988				137	4.2	59.5	98	26	1.2		12.4	1.1		Intussusception
10045854	32510227	22972246	M	91	2017 - 2019	WHITE	4	OBSERVATION ADMIT	0	3	17	2	Chest pain, NSTEMI, Transfer	pantoprazole, paroxetine HCl, simvastatin, PreserVision AREDS, PreserVision AREDS, aspirin, aspirin, Florajen3, Vitamin B-12, acetaminophen, glipizide, isosorbide mononitrate, metoprolol succinate, nifedipine	2	0	0	98	73.8333	20.5	94.6667	140.667	77.3333		9.02035	3.14643	1.50555	14.0238	14.6242	0	0.000910747	0.000409836	0.000182149	0.00168488	0.00195811	4.35	47		138	4.8	13.6	172	21	1.8		15.7	1.4		Non-ST elevation (NSTEMI) myocardial infarction
10046207	32302024	23424655	M	54	2017 - 2019	OTHER	0	EU OBSERVATION	0	3	52	3	Chest pain, Transfer		0	0	0	98.2333	70.8	17	100	160	92.4	0.208167	10.9407	2.44949	0	21.1542	10.6442	6.70017e-06	0.000469012	0.000100503	0	0.000904523	0.000469012														Chest pain, unspecified
10046542	35883583	27772588	M	82	2014 - 2016	WHITE	0	DIRECT OBSERVATION	0	3	56	2	Chest pain	Coumadin, Jalyn, lovastatin, lisinopril	0	0	0		58	18.6667	97	137.667	65		5	1.1547	1	12.741	12.1244	0	0.000877193	0.000175439	0.000175439	0.00201754	0.00210526														LONG TERM USE ANTIGOAGULANT
10046542	35883583	27772588	M	82	2014 - 2016	WHITE	0	DIRECT OBSERVATION	0	3	56	2	Chest pain	Coumadin, Jalyn, lovastatin, lisinopril	0	0	0		58	18.6667	97	137.667	65		5	1.1547	1	12.741	12.1244	0	0.000877193	0.000175439	0.000175439	0.00201754	0.00210526														HYPERTENSION NOS
10046542	35883583	27772588	M	82	2014 - 2016	WHITE	0	DIRECT OBSERVATION	0	3	56	2	Chest pain	Coumadin, Jalyn, lovastatin, lisinopril	0	0	0		58	18.6667	97	137.667	65		5	1.1547	1	12.741	12.1244	0	0.000877193	0.000175439	0.000175439	0.00201754	0.00210526														CHEST PAIN NOS
10047484	32717991	23990602	M	69	2017 - 2019	WHITE	0	EU OBSERVATION	0	3	43	2	Chest pain, Dizziness, Dyspnea, Jaw pain	levothyroxine, metronidazole, buspirone, pantoprazole, clonazepam, aspirin [Adult Low Dose Aspirin], aspirin [Adult Low Dose Aspirin], amlodipine, clonazepam, risperidone, melatonin, clonazepam, carbamazepine, risperidone, carbamazepine	2	0	0	97.64	68.25	17.8333	97.1667	147.833	83.75	0.219089	6.53835	1.2673	2.03753	26.2326	12.52	6.28931e-06	0.000230608	4.19287e-05	6.28931e-05	0.000974843	0.000471698														Hypothyroidism, unspecified
10047484	32717991	23990602	M	69	2017 - 2019	WHITE	0	EU OBSERVATION	0	3	43	2	Chest pain, Dizziness, Dyspnea, Jaw pain	levothyroxine, metronidazole, buspirone, pantoprazole, clonazepam, aspirin [Adult Low Dose Aspirin], aspirin [Adult Low Dose Aspirin], amlodipine, clonazepam, risperidone, melatonin, clonazepam, carbamazepine, risperidone, carbamazepine	2	0	0	97.64	68.25	17.8333	97.1667	147.833	83.75	0.219089	6.53835	1.2673	2.03753	26.2326	12.52	6.28931e-06	0.000230608	4.19287e-05	6.28931e-05	0.000974843	0.000471698														Chest pain, unspecified
10047484	32717991	23990602	M	69	2017 - 2019	WHITE	0	EU OBSERVATION	0	3	43	2	Chest pain, Dizziness, Dyspnea, Jaw pain	levothyroxine, metronidazole, buspirone, pantoprazole, clonazepam, aspirin [Adult Low Dose Aspirin], aspirin [Adult Low Dose Aspirin], amlodipine, clonazepam, risperidone, melatonin, clonazepam, carbamazepine, risperidone, carbamazepine	2	0	0	97.64	68.25	17.8333	97.1667	147.833	83.75	0.219089	6.53835	1.2673	2.03753	26.2326	12.52	6.28931e-06	0.000230608	4.19287e-05	6.28931e-05	0.000974843	0.000471698														Essential (primary) hypertension
10048244	37914681	21843889	M	59	2011 - 2013	BLACK/AFRICAN AMERICAN	3	OBSERVATION ADMIT	0	4	5	2	Abnormal labs	spironolactone [Aldactone], omeprazole, pravastatin, spironolactone [Aldactone], levetiracetam, labetalol, everolimus [Zortress], cholecalciferol (vitamin D3), calcium carbonate-vitamin D3 [Calcium 500 + D], multivitamin [Men's Multi-Vitamin], acetaminophen, amlodipine, tacrolimus, tacrolimus, spironolactone, spironolactone, pravastatin, omeprazole, Multiple Vitamins, levetiracetam, labetalol, Vi…	0	0	0	99.28	83	18.8	99.8	147	77.3	0.277489	3.26599	2.14994	0.421637	8.04156	4.90011	1.75968e-05	0.000276521	0.00015083	2.51383e-05	0.000628457	0.000402212	0.01	3		141	4.6	4.7	137	34	3		11.7	1.1		Acute kidney failure, unspecified
10048451	38581587										15	2	Chest pain	acetaminophen, cephalexin, calcium carbonate-vitamin D3, bupropion HCl, risperidone, multivitamin-Ca-iron-minerals [Women's Daily Formula], risperidone, ibuprofen, gabapentin, duloxetine [Cymbalta], duloxetine [Cymbalta]	0	0	0	98.1667	83.4	18.2	96.8333	126	92.8	0.503322	8.61974	1.48324	0.752773	13.4907	24.3249	4.07498e-05	0.000937245	0.000162999	8.14996e-05	0.00130399	0.00215974														Contusion of unspecified front wall of thorax, init encntr
10048451	38581587										15	2	Chest pain	acetaminophen, cephalexin, calcium carbonate-vitamin D3, bupropion HCl, risperidone, multivitamin-Ca-iron-minerals [Women's Daily Formula], risperidone, ibuprofen, gabapentin, duloxetine [Cymbalta], duloxetine [Cymbalta]	0	0	0	98.1667	83.4	18.2	96.8333	126	92.8	0.503322	8.61974	1.48324	0.752773	13.4907	24.3249	4.07498e-05	0.000937245	0.000162999	8.14996e-05	0.00130399	0.00215974														Dysphagia, unspecified
10048451	38581587										15	2	Chest pain	acetaminophen, cephalexin, calcium carbonate-vitamin D3, bupropion HCl, risperidone, multivitamin-Ca-iron-minerals [Women's Daily Formula], risperidone, ibuprofen, gabapentin, duloxetine [Cymbalta], duloxetine [Cymbalta]	0	0	0	98.1667	83.4	18.2	96.8333	126	92.8	0.503322	8.61974	1.48324	0.752773	13.4907	24.3249	4.07498e-05	0.000937245	0.000162999	8.14996e-05	0.00130399	0.00215974														Fall (on) (from) other stairs and steps, initial encounter
10048451	38581587										15	2	Chest pain	acetaminophen, cephalexin, calcium carbonate-vitamin D3, bupropion HCl, risperidone, multivitamin-Ca-iron-minerals [Women's Daily Formula], risperidone, ibuprofen, gabapentin, duloxetine [Cymbalta], duloxetine [Cymbalta]	0	0	0	98.1667	83.4	18.2	96.8333	126	92.8	0.503322	8.61974	1.48324	0.752773	13.4907	24.3249	4.07498e-05	0.000937245	0.000162999	8.14996e-05	0.00130399	0.00215974														Other chest pain
10048710	35526496	20515400	F	48	2008 - 2010	WHITE	0	EU OBSERVATION	0	3	34	2	CHEST PRESSURE	cholecalciferol (vitamin D3), cyanocobalamin (vitamin B-12), zolpidem, fluoxetine, fluoxetine, Levoxyl, sumatriptan succinate	0	0	0	98.15	73.3333	16.6667	98.6667	111.429	65.5714	0.369685	6.10328	2.06155	0.57735	6.29437	5.79819	1.26024e-05	0.000330813	9.4518e-05	1.5753e-05	0.000267801	0.000204789														CHEST PAIN NOS
10049041	39603879	25320808	M	51	2011 - 2013	BLACK/AFRICAN AMERICAN	20	EW EMER.	0	4	39	2	Chest pain, Dyspnea	Miralax, budesonide-formoterol, tiotropium bromide, Flomax, albuterol sulfate, nicotine, lisinopril, finasteride	0	0	0	98.5	128.25	18.3636	97.4167	111.615	70.3077	0.707107	12.5852	6.42297	2.96827	45.8649	29.8925	6.85871e-05	0.00246914	0.00123457	0.000617284	0.00932785	0.00658436				150	5.8	31.5	257	37	0.8		16	1.5	4	Acute respiratory failure with hypercapnia
10049041	39603879	25320808	M	51	2011 - 2013	BLACK/AFRICAN AMERICAN	20	EW EMER.	0	4	39	2	Chest pain, Dyspnea	Miralax, budesonide-formoterol, tiotropium bromide, Flomax, albuterol sulfate, nicotine, lisinopril, finasteride	0	0	0	98.5	128.25	18.3636	97.4167	111.615	70.3077	0.707107	12.5852	6.42297	2.96827	45.8649	29.8925	6.85871e-05	0.00246914	0.00123457	0.000617284	0.00932785	0.00658436				150	5.8	31.5	257	37	0.8		16	1.5	4	Shock, unspecified
10049041	39603879	25320808	M	51	2011 - 2013	BLACK/AFRICAN AMERICAN	20	EW EMER.	0	4	39	2	Chest pain, Dyspnea	Miralax, budesonide-formoterol, tiotropium bromide, Flomax, albuterol sulfate, nicotine, lisinopril, finasteride	0	0	0	98.5	128.25	18.3636	97.4167	111.615	70.3077	0.707107	12.5852	6.42297	2.96827	45.8649	29.8925	6.85871e-05	0.00246914	0.00123457	0.000617284	0.00932785	0.00658436				150	5.8	31.5	257	37	0.8		16	1.5	4	Dyspnea, unspecified
10049041	39603879	25320808	M	51	2011 - 2013	BLACK/AFRICAN AMERICAN	20	EW EMER.	0	4	39	2	Chest pain, Dyspnea	Miralax, budesonide-formoterol, tiotropium bromide, Flomax, albuterol sulfate, nicotine, lisinopril, finasteride	0	0	0	98.5	128.25	18.3636	97.4167	111.615	70.3077	0.707107	12.5852	6.42297	2.96827	45.8649	29.8925	6.85871e-05	0.00246914	0.00123457	0.000617284	0.00932785	0.00658436				150	5.8	31.5	257	37	0.8		16	1.5	4	Chronic obstructive pulmonary disease w (acute) exacerbation
10049041	39603879	25320808	M	51	2011 - 2013	BLACK/AFRICAN AMERICAN	20	EW EMER.	0	4	39	2	Chest pain, Dyspnea	Miralax, budesonide-formoterol, tiotropium bromide, Flomax, albuterol sulfate, nicotine, lisinopril, finasteride	0	0	0	98.5	128.25	18.3636	97.4167	111.615	70.3077	0.707107	12.5852	6.42297	2.96827	45.8649	29.8925	6.85871e-05	0.00246914	0.00123457	0.000617284	0.00932785	0.00658436				150	5.8	31.5	257	37	0.8		16	1.5	4	Chest pain, unspecified
10049341	34255415	20677333	F	55	2014 - 2016	ASIAN	0	EU OBSERVATION	0	3	43	3	Chest pain	tamoxifen	0	0	0	98.4	57.5	17.5	98	118	60		12.0139	1.91485	0.816497	15.4704	6.16441	0	0.000765306	0.000113379	5.66893e-05	0.000992063	0.00042517				143	3.8	5.1	87	11	0.6		11	1		CHEST PAIN NOS
10049341	35767475										26	2	Chest pain	tamoxifen	0	0	0	98.8	74.5	16.5	98.5	119.5	82		10.6066	2.12132	0.707107	6.36396	9.89949	0	0.00147929	0.000295858	9.86193e-05	0.000887574	0.00138067														HX OF BREAST MALIGNANCY
10049341	35767475										26	2	Chest pain	tamoxifen	0	0	0	98.8	74.5	16.5	98.5	119.5	82		10.6066	2.12132	0.707107	6.36396	9.89949	0	0.00147929	0.000295858	9.86193e-05	0.000887574	0.00138067														PAIN IN LIMB
10049341	35767475										26	2	Chest pain	tamoxifen	0	0	0	98.8	74.5	16.5	98.5	119.5	82		10.6066	2.12132	0.707107	6.36396	9.89949	0	0.00147929	0.000295858	9.86193e-05	0.000887574	0.00138067														PAINFUL RESPIRATION
10049341	36382949										54	2	Dental pain, L Arm pain, Chest pain, Headache		0	0	0	97.9	50.5	17	100	125.5	68.5	0.141421	6.36396	1.41421	0	9.19239	16.2635	1.43062e-05	0.000643777	0.000143062	0	0.0009299	0.00164521														HEADACHE
10049719	35928924	20083038	M	36	2011 - 2013	BLACK/AFRICAN AMERICAN	0	EU OBSERVATION	0	3	53	3	Chest pain	Ritalin, Ritalin	0	0	0	97.925	78.7143	17.7143	98	122	69	0.330404	8.80746	1.38013	1.73205	9.74679	6.40312	1.07788e-05	0.000336836	5.38938e-05	5.38938e-05	0.000417677	0.000282943														Chest pain, unspecified
10049782	34936081	25114549	F	63	2008 - 2010	AMERICAN INDIAN/ALASKA NATIVE	0	EU OBSERVATION	0	3	22	2	Chest pain, LUQ abdominal pain	desonide, cyclobenzaprine, colchicine [Colcrys], benzoyl peroxide, amlodipine, acetaminophen, tramadol, oxybutynin chloride, incontinence pad, liner, disp [Tena Serenity], incontinence pad, liner, disp [Tena Serenity], hydrochlorothiazide	0	0	0	98.125	75.375	17.75	99.625	138.25	79.75	0.15	7.68928	1.58114	1.06066	6.43095	6.62786	4.7259e-06	0.00031506	6.3012e-05	4.7259e-05	0.000330813	0.000283554														CHEST PAIN NOS
10050154	38902695										18	1	Palpitations, Chest pain, Dizziness		0	0	0	98.2667	93.2	19	98.4	124.6	78.4	0.057735	6.72309	1.73205	1.14018	13.7222	4.61519	7.0922e-06	0.000992908	0.000283688	0.000212766	0.00234043	0.000851064														CARDIAC DYSRHYTHMIAS NEC
10051074	37771242	28928117	F	71	2017 - 2019	WHITE	2	URGENT	0	3	23	2	Back pain, Chest pain, Dyspnea, Transfer	cyanocobalamin (vitamin B-12), epoetin alfa, oxycodone, albuterol sulfate, amiodarone, aspirin, aspirin, atorvastatin, calcium carbonate-vitamin D3, furosemide, ferrous sulfate, glucagon (human recombinant), insulin glargine, insulin regular human, levalbuterol HCl, levothyroxine, lidocaine, Miconazole-3, Phillips Milk of Magnesia, multivitamin, potassium chloride, ranitidine HCl, spironolactone,…	2	0	0	98.2	79.1	17.2	97.5	110.8	58.8	0.34641	3.69534	1.0328	2.3214	8.61265	12.5945	1.31579e-05	0.000285088	4.38596e-05	0.000131579	0.000657895	0.000921053		2		139	4.1	7	174	21	1.6		12.1	1.1		Chest pain, unspecified
10051074	38835279	21350747	F	71	2017 - 2019	WHITE	6	EW EMER.	0	4	11	2	Chest pain, Transfer	naproxen, metformin, metoprolol succinate, ProAir HFA, warfarin, warfarin, lisinopril-hydrochlorothiazide, levothyroxine, simvastatin, tramadol, Incruse Ellipta	0	0	0	96.9	108	19.625	96.625	111.375	59	0.707107	29.389	5.62996	2.77424	33.9913	13.7217	9.63391e-05	0.00809249	0.00134875	0.000770713	0.00780347	0.00308285	0.29	9	1459	138	4.8	13.2	159	20	1.2		35.1	3.2	1.8	Non-ST elevation (NSTEMI) myocardial infarction
10051766	33393899										47	3	Asthma exacerbation, Pleuritic chest pain	Abilify, albuterol sulfate, Flovent HFA, YAZ (28), levothyroxine, Vistaril, trazodone, Abilify	0	0	0	96.6	76.5	17	99	139	79		2.12132	1.41421	1.41421			0	0.000555556	0.00037037	0.00037037	0	0														Unspecified asthma with (acute) exacerbation
10051766	33393899										47	3	Asthma exacerbation, Pleuritic chest pain	Abilify, albuterol sulfate, Flovent HFA, YAZ (28), levothyroxine, Vistaril, trazodone, Abilify	0	0	0	96.6	76.5	17	99	139	79		2.12132	1.41421	1.41421			0	0.000555556	0.00037037	0.00037037	0	0														Chest pain, unspecified
10052047	37940643	27860227	M	80	2011 - 2013	OTHER	0	EU OBSERVATION	0	3	56	2	CARDIAC ARRYTHMIA	carvedilol, valsartan [Diovan], rosuvastatin [Crestor], hydrochlorothiazide, glipizide, fluticasone, Aspirin, Aspirin	2	0	0	98.04	75.375	19	98	137.857	73.8571	0.219089	6.20915	2.61861	1	22.2368	13.8616	7.98722e-06	0.000239617	7.98722e-05	2.66241e-05	0.00091853	0.000559105														CHEST PAIN NOS
10052047	37940643	27860227	M	80	2011 - 2013	OTHER	0	EU OBSERVATION	0	3	56	2	CARDIAC ARRYTHMIA	carvedilol, valsartan [Diovan], rosuvastatin [Crestor], hydrochlorothiazide, glipizide, fluticasone, Aspirin, Aspirin	2	0	0	98.04	75.375	19	98	137.857	73.8571	0.219089	6.20915	2.61861	1	22.2368	13.8616	7.98722e-06	0.000239617	7.98722e-05	2.66241e-05	0.00091853	0.000559105														ATRIAL FIBRILLATION
10052277	30126738	27702932	F	74	2014 - 2016	WHITE	3	EW EMER.	0	4	6	2	Chest pain, Dyspnea	fluticasone [Flovent HFA], atenolol, aspirin, omeprazole, aspirin, losartan, Levemir, Vitamin B Complex, Timolol Maleate, hydrochlorothiazide, rosuvastatin [Crestor], diltiazem HCl, black cohosh, beta carotene	2	0	0	98.0667	54.75	18.6875	97.1333	138.353	58.0588	0.34641	4.20317	3.15634	1.80739	15.5762	14.1927	7.82167e-06	9.12528e-05	6.51806e-05	3.25903e-05	0.000404119	0.000273758				147	4.6	7.3	183	24	1		11.4	1.1		HYPERTENSION NOS
10052277	30126738	27702932	F	74	2014 - 2016	WHITE	3	EW EMER.	0	4	6	2	Chest pain, Dyspnea	fluticasone [Flovent HFA], atenolol, aspirin, omeprazole, aspirin, losartan, Levemir, Vitamin B Complex, Timolol Maleate, hydrochlorothiazide, rosuvastatin [Crestor], diltiazem HCl, black cohosh, beta carotene	2	0	0	98.0667	54.75	18.6875	97.1333	138.353	58.0588	0.34641	4.20317	3.15634	1.80739	15.5762	14.1927	7.82167e-06	9.12528e-05	6.51806e-05	3.25903e-05	0.000404119	0.000273758				147	4.6	7.3	183	24	1		11.4	1.1		DIABETES UNCOMPL ADULT
10052277	30126738	27702932	F	74	2014 - 2016	WHITE	3	EW EMER.	0	4	6	2	Chest pain, Dyspnea	fluticasone [Flovent HFA], atenolol, aspirin, omeprazole, aspirin, losartan, Levemir, Vitamin B Complex, Timolol Maleate, hydrochlorothiazide, rosuvastatin [Crestor], diltiazem HCl, black cohosh, beta carotene	2	0	0	98.0667	54.75	18.6875	97.1333	138.353	58.0588	0.34641	4.20317	3.15634	1.80739	15.5762	14.1927	7.82167e-06	9.12528e-05	6.51806e-05	3.25903e-05	0.000404119	0.000273758				147	4.6	7.3	183	24	1		11.4	1.1		CHEST PAIN NOS
10052277	30126738	27702932	F	74	2014 - 2016	WHITE	3	EW EMER.	0	4	6	2	Chest pain, Dyspnea	fluticasone [Flovent HFA], atenolol, aspirin, omeprazole, aspirin, losartan, Levemir, Vitamin B Complex, Timolol Maleate, hydrochlorothiazide, rosuvastatin [Crestor], diltiazem HCl, black cohosh, beta carotene	2	0	0	98.0667	54.75	18.6875	97.1333	138.353	58.0588	0.34641	4.20317	3.15634	1.80739	15.5762	14.1927	7.82167e-06	9.12528e-05	6.51806e-05	3.25903e-05	0.000404119	0.000273758				147	4.6	7.3	183	24	1		11.4	1.1		LONG-TERM (CURRENT) USE OF INSULIN
10052992	32125847	26248042	M	75	2014 - 2016	ASIAN - CHINESE	2	EU OBSERVATION	0	4	42	2	Chest pain, Dizziness	docusate sodium [DOK], spironolactone [Aldactone], spironolactone [Aldactone], omeprazole, metoprolol succinate, losartan [Cozaar], tenofovir disoproxil fumarate [Viread]	0	0	0	98.3667	96.25	20.375	98.125	143.875	89.875	0.550757	10.8726	1.59799	1.45774	13.1631	7.73559	3.3701e-05	0.000919118	0.000153186	0.000122549	0.00116422	0.000612745		1	63	142	3.7	6.6	125	12	0.9		14.5	1.3	2.7	Other chest pain
10052992	32264931										9	3	Chest pain, R Rib pain	sennosides [senna], tenofovir disoproxil fumarate [Viread], docusate sodium [DOK], calcium carbonate-vitamin D3, amlodipine, albuterol sulfate [ProAir HFA], morphine, multivitamin, omeprazole	0	0	1	98.275	56	16.5	99.25	128.5	79	0.368556	6	1	1.5	21.7486	9.27362	3.16456e-05	0.000421941	7.03235e-05	0.000105485	0.00161744	0.00059775														Chest pain, unspecified
10052992	32264931										9	3	Chest pain, R Rib pain	sennosides [senna], tenofovir disoproxil fumarate [Viread], docusate sodium [DOK], calcium carbonate-vitamin D3, amlodipine, albuterol sulfate [ProAir HFA], morphine, multivitamin, omeprazole	0	0	1	98.275	56	16.5	99.25	128.5	79	0.368556	6	1	1.5	21.7486	9.27362	3.16456e-05	0.000421941	7.03235e-05	0.000105485	0.00161744	0.00059775														Essential (primary) hypertension
10052992	32264931										9	3	Chest pain, R Rib pain	sennosides [senna], tenofovir disoproxil fumarate [Viread], docusate sodium [DOK], calcium carbonate-vitamin D3, amlodipine, albuterol sulfate [ProAir HFA], morphine, multivitamin, omeprazole	0	0	1	98.275	56	16.5	99.25	128.5	79	0.368556	6	1	1.5	21.7486	9.27362	3.16456e-05	0.000421941	7.03235e-05	0.000105485	0.00161744	0.00059775														Chronic obstructive pulmonary disease w (acute) exacerbation
10052992	32264931										9	3	Chest pain, R Rib pain	sennosides [senna], tenofovir disoproxil fumarate [Viread], docusate sodium [DOK], calcium carbonate-vitamin D3, amlodipine, albuterol sulfate [ProAir HFA], morphine, multivitamin, omeprazole	0	0	1	98.275	56	16.5	99.25	128.5	79	0.368556	6	1	1.5	21.7486	9.27362	3.16456e-05	0.000421941	7.03235e-05	0.000105485	0.00161744	0.00059775														Hyperkalemia
10053611	30721790	28894696	M	41	2008 - 2010	BLACK/AFRICAN AMERICAN	0	EU OBSERVATION	0	3	13	2	EKG CHANGES	Albuterol Sulfate	0	0	0	98.1333	68	17.25	98	122.333	74.6667	0.23094	1.41421	3.20156	0	7.50555	6.1101	1.61812e-05	0.000121359	0.000283172	0	0.000606796	0.000485437														CHEST PAIN NOS
10053611	36438726	23475043	M	41	2008 - 2010	BLACK/AFRICAN AMERICAN	0	EU OBSERVATION	0	3	54	2	CP		0	0	0	97.75	73.3333	16.6667	100	141.667	100.333	0.0707107	4.16333	1.1547	0	9.86577	3.05505	7.86164e-06	0.000628931	0.000157233	0	0.00141509	0.000471698														ASTHMA, UNSPECIFIED
10053611	36438726	23475043	M	41	2008 - 2010	BLACK/AFRICAN AMERICAN	0	EU OBSERVATION	0	3	54	2	CP		0	0	0	97.75	73.3333	16.6667	100	141.667	100.333	0.0707107	4.16333	1.1547	0	9.86577	3.05505	7.86164e-06	0.000628931	0.000157233	0	0.00141509	0.000471698														CHEST PAIN NOS
10054212	32312048										1	3	Chest pain	ProAir HFA, albuterol sulfate	0	0	0	98.2	75.5	18	99	122.5	68.5	0.141421	3.53553	0	1.41421	13.435	19.0919	6.11621e-06	0.000152905	0	6.11621e-05	0.00058104	0.000825688														Chest pain, unspecified
10055088	32272120										52	2	Chest pain	aspirin, aspirin	2	0	0	98.4	76.5	16.75	98	142.25	80	0.6	10.8474	0.957427	1.41421	11.7863	11.2842	5.19481e-05	0.000995671	8.65801e-05	0.00012987	0.00108225	0.00108225														Contusion of left front wall of thorax, initial encounter
10055088	32272120										52	2	Chest pain	aspirin, aspirin	2	0	0	98.4	76.5	16.75	98	142.25	80	0.6	10.8474	0.957427	1.41421	11.7863	11.2842	5.19481e-05	0.000995671	8.65801e-05	0.00012987	0.00108225	0.00108225														Fracture of manubrium, initial encounter for closed fracture
10055088	32272120										52	2	Chest pain	aspirin, aspirin	2	0	0	98.4	76.5	16.75	98	142.25	80	0.6	10.8474	0.957427	1.41421	11.7863	11.2842	5.19481e-05	0.000995671	8.65801e-05	0.00012987	0.00108225	0.00108225														Multiple fractures of ribs, right side, init for clos fx
10055088	32272120										52	2	Chest pain	aspirin, aspirin	2	0	0	98.4	76.5	16.75	98	142.25	80	0.6	10.8474	0.957427	1.41421	11.7863	11.2842	5.19481e-05	0.000995671	8.65801e-05	0.00012987	0.00108225	0.00108225														Fall from snow-skis, initial encounter
10055088	32272120										52	2	Chest pain	aspirin, aspirin	2	0	0	98.4	76.5	16.75	98	142.25	80	0.6	10.8474	0.957427	1.41421	11.7863	11.2842	5.19481e-05	0.000995671	8.65801e-05	0.00012987	0.00108225	0.00108225														Chest pain, unspecified
10055088	32272120										52	2	Chest pain	aspirin, aspirin	2	0	0	98.4	76.5	16.75	98	142.25	80	0.6	10.8474	0.957427	1.41421	11.7863	11.2842	5.19481e-05	0.000995671	8.65801e-05	0.00012987	0.00108225	0.00108225														Posterior subluxation of right sternoclavicular joint, init
10055344	32719510	23900099	M	83	2011 - 2013	BLACK/CAPE VERDEAN	0	DIRECT OBSERVATION	0	3	48	2	CHEST PAIN	metoprolol succinate, aspirin, aspirin, oxycodone, ferrous sulfate, Lipitor, colchicine [Colcrys], Florastor, furosemide, Glytrol With Prebio1, lisinopril, Lovenox, Medi-Natural Senna-Stool, ranitidine HCl	2	0	0	97.6833	68.125	16.75	99	118.571	61.5714	0.343026	5.22186	2.05287	1.41421	10.2771	6.9966	9.46298e-06	0.000201088	7.09723e-05	3.54862e-05	0.000343033	0.000272061														PTCA STATUS
10055344	32719510	23900099	M	83	2011 - 2013	BLACK/CAPE VERDEAN	0	DIRECT OBSERVATION	0	3	48	2	CHEST PAIN	metoprolol succinate, aspirin, aspirin, oxycodone, ferrous sulfate, Lipitor, colchicine [Colcrys], Florastor, furosemide, Glytrol With Prebio1, lisinopril, Lovenox, Medi-Natural Senna-Stool, ranitidine HCl	2	0	0	97.6833	68.125	16.75	99	118.571	61.5714	0.343026	5.22186	2.05287	1.41421	10.2771	6.9966	9.46298e-06	0.000201088	7.09723e-05	3.54862e-05	0.000343033	0.000272061														DIABETES UNCOMPL ADULT
10055344	32719510	23900099	M	83	2011 - 2013	BLACK/CAPE VERDEAN	0	DIRECT OBSERVATION	0	3	48	2	CHEST PAIN	metoprolol succinate, aspirin, aspirin, oxycodone, ferrous sulfate, Lipitor, colchicine [Colcrys], Florastor, furosemide, Glytrol With Prebio1, lisinopril, Lovenox, Medi-Natural Senna-Stool, ranitidine HCl	2	0	0	97.6833	68.125	16.75	99	118.571	61.5714	0.343026	5.22186	2.05287	1.41421	10.2771	6.9966	9.46298e-06	0.000201088	7.09723e-05	3.54862e-05	0.000343033	0.000272061														CHEST PAIN NOS
10055344	32719510	23900099	M	83	2011 - 2013	BLACK/CAPE VERDEAN	0	DIRECT OBSERVATION	0	3	48	2	CHEST PAIN	metoprolol succinate, aspirin, aspirin, oxycodone, ferrous sulfate, Lipitor, colchicine [Colcrys], Florastor, furosemide, Glytrol With Prebio1, lisinopril, Lovenox, Medi-Natural Senna-Stool, ranitidine HCl	2	0	0	97.6833	68.125	16.75	99	118.571	61.5714	0.343026	5.22186	2.05287	1.41421	10.2771	6.9966	9.46298e-06	0.000201088	7.09723e-05	3.54862e-05	0.000343033	0.000272061														JOINT REPLACEMENT-KNEE
10055344	32719510	23900099	M	83	2011 - 2013	BLACK/CAPE VERDEAN	0	DIRECT OBSERVATION	0	3	48	2	CHEST PAIN	metoprolol succinate, aspirin, aspirin, oxycodone, ferrous sulfate, Lipitor, colchicine [Colcrys], Florastor, furosemide, Glytrol With Prebio1, lisinopril, Lovenox, Medi-Natural Senna-Stool, ranitidine HCl	2	0	0	97.6833	68.125	16.75	99	118.571	61.5714	0.343026	5.22186	2.05287	1.41421	10.2771	6.9966	9.46298e-06	0.000201088	7.09723e-05	3.54862e-05	0.000343033	0.000272061														HYPERTENSION NOS
10056223	33743470	24630752	M	48	2011 - 2013	HISPANIC/LATINO - DOMINICAN	1	EW EMER.	0	4	51	3	FOR ADMISSION	spironolactone, omeprazole, vancomycin [Vancocin], spironolactone, furosemide, clotrimazole, nadolol	0	0	0	98.15	61.6667	15.6667	97.3333	104	60.3333	0.0707107	3.21455	1.52753	0.57735	5.2915	7.57188	8.54701e-06	0.000512821	0.00025641	8.54701e-05	0.000854701	0.00119658				136	4.1	3.2	106	8	0.7		15	1.4		MAL NEO LIVER, PRIMARY
10056223	33743470	24630752	M	48	2011 - 2013	HISPANIC/LATINO - DOMINICAN	1	EW EMER.	0	4	51	3	FOR ADMISSION	spironolactone, omeprazole, vancomycin [Vancocin], spironolactone, furosemide, clotrimazole, nadolol	0	0	0	98.15	61.6667	15.6667	97.3333	104	60.3333	0.0707107	3.21455	1.52753	0.57735	5.2915	7.57188	8.54701e-06	0.000512821	0.00025641	8.54701e-05	0.000854701	0.00119658				136	4.1	3.2	106	8	0.7		15	1.4		VARICES OF OTHER SITES
10056223	33743470	24630752	M	48	2011 - 2013	HISPANIC/LATINO - DOMINICAN	1	EW EMER.	0	4	51	3	FOR ADMISSION	spironolactone, omeprazole, vancomycin [Vancocin], spironolactone, furosemide, clotrimazole, nadolol	0	0	0	98.15	61.6667	15.6667	97.3333	104	60.3333	0.0707107	3.21455	1.52753	0.57735	5.2915	7.57188	8.54701e-06	0.000512821	0.00025641	8.54701e-05	0.000854701	0.00119658				136	4.1	3.2	106	8	0.7		15	1.4		CIRRHOSIS OF LIVER NOS
10056223	33743470	24630752	M	48	2011 - 2013	HISPANIC/LATINO - DOMINICAN	1	EW EMER.	0	4	51	3	FOR ADMISSION	spironolactone, omeprazole, vancomycin [Vancocin], spironolactone, furosemide, clotrimazole, nadolol	0	0	0	98.15	61.6667	15.6667	97.3333	104	60.3333	0.0707107	3.21455	1.52753	0.57735	5.2915	7.57188	8.54701e-06	0.000512821	0.00025641	8.54701e-05	0.000854701	0.00119658				136	4.1	3.2	106	8	0.7		15	1.4		UNSPECIFIED VIRAL HEPATITIS C WITHOUT HEPATIC COMA
10056223	34796404	21531192	M	48	2011 - 2013	HISPANIC/LATINO - DOMINICAN	0	EU OBSERVATION	0	3	23	3	CHEST PAIN (CARDIAC FEATURES)	spironolactone, clotrimazole, ergocalciferol (vitamin D2), furosemide, nadolol, omeprazole, polyethylene glycol 3350 [Miralax], simethicone [Gas Relief], rifaximin [Xifaxan], spironolactone, sodium chloride [Saline Nose]	0	0	0	98.1	76	16	100	119	69	0.43589	5.41603	0	0	11.225	10.9848	3.91007e-05	0.00058651	0	0	0.00131965	0.0012219		2		135	3.6	2.8	119	10	0.6		15	1.4		CHEST PAIN NOS
10057126	30953614	29269663	M	70	2011 - 2013	WHITE	3	OBSERVATION ADMIT	0	5	40	2	Chest pain, Transfer	paroxetine HCl, lenalidomide [Revlimid], hydrochlorothiazide, gabapentin, omeprazole, folic acid, metoprolol succinate, Lyrica, aspirin, amlodipine, ropinirole, ergocalciferol (vitamin D2), cyanocobalamin (vitamin B-12), colestipol, clopidogrel, atorvastatin, aspirin, Lyrica, sod phos di, mono-K phos mono [Phospha 250 Neutral], sod phos di, mono-K phos mono [Phospha 250 Neutral], valacyclovir, ro…	2	0	0	98.1	59	19	97	126.667	76.3333		2.64575	1.73205	1.73205	8.32666	11.2398	0	0.000301932	0.000181159	0.000181159	0.000966184	0.0013285				143	4.1	3.7	122	19	1.2		11.7	1.1		Unstable angina
10058750	33030580	20083655	M	40	2017 - 2019	WHITE	4	EW EMER.	0	7	21	3	Abd pain	pantoprazole, amitriptyline, Zenpep	0	0	0	97.5	61.3333	17.3333	98.6667	119.667	88.3333	0.3	6.02771	1.1547	0.57735	7.50555	4.50925	2.20751e-05	0.000441501	7.35835e-05	3.67918e-05	0.000551876	0.000331126				142	4	9.2	91	16	1.2					Acute pancreatitis without necrosis or infection, unsp
10058910	31313724										23	3	CHEST PAIN	norgestimate-ethinyl estradiol [Ortho-Cyclen (28)]	0	0	0	98.3	74	16.6667	99	115.333	75.6667	0.424264	11	1.1547	1	9.07377	3.05505	2.21729e-05	0.000813008	7.39098e-05	7.39098e-05	0.000628234	0.000221729														PAINFUL RESPIRATION
10059653	35173560										35	2	Chest pain	Humalog	0	0	0	97.75	75.5	18	100	127.5	79	0.353553	13.435	0	0	12.0208	5.65685	3.5461e-05	0.00134752	0	0	0.00120567	0.000567376														Other chest pain
10059653	35173560										35	2	Chest pain	Humalog	0	0	0	97.75	75.5	18	100	127.5	79	0.353553	13.435	0	0	12.0208	5.65685	3.5461e-05	0.00134752	0	0	0.00120567	0.000567376														Type 1 diabetes mellitus without complications
10059653	35173560										35	2	Chest pain	Humalog	0	0	0	97.75	75.5	18	100	127.5	79	0.353553	13.435	0	0	12.0208	5.65685	3.5461e-05	0.00134752	0	0	0.00120567	0.000567376														Long term (current) use of insulin
10059952	32949481	21462829	M	73	2014 - 2016	WHITE	4	EW EMER.	0	5	12	2	Chest pain, Transfer, Abnormal EKG	clopidogrel, isosorbide mononitrate, losartan, warfarin, atenolol, simvastatin, gabapentin, coenzyme Q10, folic acid, famotidine, pantoprazole, canagliflozin, Janumet, Lantus	0	0	0		49	12	97.8333	129.167	59		4.3359	2.19089	1.94079	15.766	5.65685	0	0.000921659	0.000460829	0.000384025	0.00299539	0.00107527	0.03	4		142	4.5	6.2	241	24	1.3		26.3	2.4		CHEST PAIN NOS
10059952	32949481	21462829	M	73	2014 - 2016	WHITE	4	EW EMER.	0	5	12	2	Chest pain, Transfer, Abnormal EKG	clopidogrel, isosorbide mononitrate, losartan, warfarin, atenolol, simvastatin, gabapentin, coenzyme Q10, folic acid, famotidine, pantoprazole, canagliflozin, Janumet, Lantus	0	0	0		49	12	97.8333	129.167	59		4.3359	2.19089	1.94079	15.766	5.65685	0	0.000921659	0.000460829	0.000384025	0.00299539	0.00107527	0.03	4		142	4.5	6.2	241	24	1.3		26.3	2.4		OTHER NONSPECIFIC FX ON EXAM
10059952	38969598	26572318	M	73	2014 - 2016	WHITE	2	EW EMER.	0	4	52	2	Chest pain	Aspir-81, Aspir-81, folic acid, rivastigmine tartrate, Tresiba FlexTouch U-100, famotidine, Eliquis, carbidopa-levodopa, atorvastatin, mexiletine, gabapentin, nitroglycerin, metoprolol tartrate, metformin, oxybutynin chloride, losartan, levothyroxine, Invokana	0	1	0	96.7	92.6667	16	98.6667	142.667	77	0.989949	7.57188	4	1.52753	15.9478	4.3589	0.000277778	0.00277778	0.0015873	0.000595238	0.00615079	0.0015873				146	4.8	7.4	176	20	1		16.2	1.5		Long term (current) use of insulin
10059952	38969598	26572318	M	73	2014 - 2016	WHITE	2	EW EMER.	0	4	52	2	Chest pain	Aspir-81, Aspir-81, folic acid, rivastigmine tartrate, Tresiba FlexTouch U-100, famotidine, Eliquis, carbidopa-levodopa, atorvastatin, mexiletine, gabapentin, nitroglycerin, metoprolol tartrate, metformin, oxybutynin chloride, losartan, levothyroxine, Invokana	0	1	0	96.7	92.6667	16	98.6667	142.667	77	0.989949	7.57188	4	1.52753	15.9478	4.3589	0.000277778	0.00277778	0.0015873	0.000595238	0.00615079	0.0015873				146	4.8	7.4	176	20	1		16.2	1.5		Chest pain, unspecified
10059952	38969598	26572318	M	73	2014 - 2016	WHITE	2	EW EMER.	0	4	52	2	Chest pain	Aspir-81, Aspir-81, folic acid, rivastigmine tartrate, Tresiba FlexTouch U-100, famotidine, Eliquis, carbidopa-levodopa, atorvastatin, mexiletine, gabapentin, nitroglycerin, metoprolol tartrate, metformin, oxybutynin chloride, losartan, levothyroxine, Invokana	0	1	0	96.7	92.6667	16	98.6667	142.667	77	0.989949	7.57188	4	1.52753	15.9478	4.3589	0.000277778	0.00277778	0.0015873	0.000595238	0.00615079	0.0015873				146	4.8	7.4	176	20	1		16.2	1.5		Ventricular tachycardia
10059952	38969598	26572318	M	73	2014 - 2016	WHITE	2	EW EMER.	0	4	52	2	Chest pain	Aspir-81, Aspir-81, folic acid, rivastigmine tartrate, Tresiba FlexTouch U-100, famotidine, Eliquis, carbidopa-levodopa, atorvastatin, mexiletine, gabapentin, nitroglycerin, metoprolol tartrate, metformin, oxybutynin chloride, losartan, levothyroxine, Invokana	0	1	0	96.7	92.6667	16	98.6667	142.667	77	0.989949	7.57188	4	1.52753	15.9478	4.3589	0.000277778	0.00277778	0.0015873	0.000595238	0.00615079	0.0015873				146	4.8	7.4	176	20	1		16.2	1.5		Type 1 diabetes mellitus without complications
10060531	33705231	20623061	M	73	2008 - 2010	WHITE - RUSSIAN	48	EW EMER.	0	9	27	1	Chest pain, Transfer	torsemide, aspirin, aspirin, amlodipine, isosorbide dinitrate, theophylline, ranitidine HCl, lisinopril, potassium chloride, Vitamin D2, oxcarbazepine, metoprolol succinate, diclofenac sodium, tiotropium bromide, Colace, atorvastatin, ciclopirox	2	0	0	97.9667	56.1429	20.7143	95.125	132.857	53.2857	0.23094	3.18479	4.38613	3.18198	12.9927	6.36957	3.94477e-05	0.000788955	0.00118343	0.000887574	0.00384615	0.00177515	0.15	2		140	5.3	18.4	330	98	2.7		14.9	1.4	2.6	Unstable angina
10060531	33705231	20623061	M	73	2008 - 2010	WHITE - RUSSIAN	48	EW EMER.	0	9	27	1	Chest pain, Transfer	torsemide, aspirin, aspirin, amlodipine, isosorbide dinitrate, theophylline, ranitidine HCl, lisinopril, potassium chloride, Vitamin D2, oxcarbazepine, metoprolol succinate, diclofenac sodium, tiotropium bromide, Colace, atorvastatin, ciclopirox	2	0	0	97.9667	56.1429	20.7143	95.125	132.857	53.2857	0.23094	3.18479	4.38613	3.18198	12.9927	6.36957	3.94477e-05	0.000788955	0.00118343	0.000887574	0.00384615	0.00177515	0.15	2		140	5.3	18.4	330	98	2.7		14.9	1.4	2.6	Heart failure, unspecified
10060863	31175748	29850213	F	59	2011 - 2013	WHITE	2	EW EMER.	0	5	57	2	PALPITATIONS/IRREGULAR HEART BEAT	Klonopin, Neurontin, Keppra, Klonopin, Klonopin	0	0	0	98.0667	59	14.8333	98.4	110.667	71.1667	0.251661	6.95701	0.983192	1.94936	11.7587	11.1071	8.71688e-06	0.000313808	3.48675e-05	8.71688e-05	0.000575314	0.000435844				145	4.4	4.3	99	16	0.7					CHEST PAIN NOS
10060863	31175748	29850213	F	59	2011 - 2013	WHITE	2	EW EMER.	0	5	57	2	PALPITATIONS/IRREGULAR HEART BEAT	Klonopin, Neurontin, Keppra, Klonopin, Klonopin	0	0	0	98.0667	59	14.8333	98.4	110.667	71.1667	0.251661	6.95701	0.983192	1.94936	11.7587	11.1071	8.71688e-06	0.000313808	3.48675e-05	8.71688e-05	0.000575314	0.000435844				145	4.4	4.3	99	16	0.7					PALPITATIONS
10061593	30598483										3	3	Chest pain	trazodone, butalbital-acetaminophen-caff, clonazepam, bupropion HCl, bupropion HCl, clonazepam, dextroamphetamine, dextroamphetamine, clonazepam, gabapentin, dextroamphetamine	0	0	0	97.9	72.8	18	99	135	72.2	0.316228	1.92354	2	1.22474	15.4272	9.44458	2.42047e-05	0.000172891	0.000138313	0.000103734	0.00138313	0.000864454														CHEST PAIN NOS
10062501	37109505										41	2	PLEURITIC CHEST PAIN	amlodipine, losartan	0	0	0	97.8	83.3333	17.3333	100	141	84		12.3423	1.1547	0	1	14.7309	0	0.000858369	7.15308e-05	0	7.15308e-05	0.0010372														CHEST PAIN NEC
10062522	33146284	20689483	M	63	2014 - 2016	WHITE	2	EU OBSERVATION	0	5	43	3	Chest pain	aspirin, bupropion HCl, multivitamin [Daily Multiple], sildenafil [Viagra], simvastatin, aspirin	2	0	0	98.3	78.4545	22.4545	95.2727	114	64	0.424264	4.39007	4.41279	0.786245	5.3479	5.89915	1.49701e-05	0.000349301	0.000324351	7.48503e-05	0.000474052	0.000548902		1		140	3.8	15.4	181	22	1.1		12.5	1.2		CHEST PAIN NOS
10062617	30829124	24425655	M	91	2008 - 2010	WHITE	3	EW EMER.	0	4	56	2	Chest pain, Confusion	digoxin, Bayer Aspirin, Bayer Aspirin, Lasix	2	0	0	99.6	60	17	100	137.5	56.5	2.54558	0	1.41421	0	6.36396	0.707107	0.000441176	0	0.000245098	0	0.00110294	0.000122549		2		141	4.3	9.7	114	31	1		15	1.4		CHEST PAIN NOS
10063280	34659645	22390104	M	57	2014 - 2016	WHITE - OTHER EUROPEAN	0	EU OBSERVATION	0	3	32	3	Chest pain	amlodipine, aspirin [Adult Low Dose Aspirin], aspirin [Adult Low Dose Aspirin]	2	0	0	98.5	83	17.5	97.5	131.333	83	0.374166	12.3126	1.51658	1.76068	10.2502	5.93296	1.27768e-05	0.00048268	5.67859e-05	7.09824e-05	0.000411698	0.000184554														Essential (primary) hypertension
10063280	34659645	22390104	M	57	2014 - 2016	WHITE - OTHER EUROPEAN	0	EU OBSERVATION	0	3	32	3	Chest pain	amlodipine, aspirin [Adult Low Dose Aspirin], aspirin [Adult Low Dose Aspirin]	2	0	0	98.5	83	17.5	97.5	131.333	83	0.374166	12.3126	1.51658	1.76068	10.2502	5.93296	1.27768e-05	0.00048268	5.67859e-05	7.09824e-05	0.000411698	0.000184554														Chest pain, unspecified
10063280	34659645	22390104	M	57	2014 - 2016	WHITE - OTHER EUROPEAN	0	EU OBSERVATION	0	3	32	3	Chest pain	amlodipine, aspirin [Adult Low Dose Aspirin], aspirin [Adult Low Dose Aspirin]	2	0	0	98.5	83	17.5	97.5	131.333	83	0.374166	12.3126	1.51658	1.76068	10.2502	5.93296	1.27768e-05	0.00048268	5.67859e-05	7.09824e-05	0.000411698	0.000184554														Dyspnea, unspecified
10063977	32319221										10	2	Chest pain, Dizziness		0	0	0	97.9	59.5	14.75	100	110.25	50.5	0.264575	3.78594	0.957427	0	12.7639	7.32575	2.05761e-05	0.000329218	8.23045e-05	0	0.00115226	0.000699588														Tension-type headache, unspecified, not intractable
10063977	32319221										10	2	Chest pain, Dizziness		0	0	0	97.9	59.5	14.75	100	110.25	50.5	0.264575	3.78594	0.957427	0	12.7639	7.32575	2.05761e-05	0.000329218	8.23045e-05	0	0.00115226	0.000699588														Benign paroxysmal vertigo, unspecified ear
10063988	33333468										4	3	Chest pain		0	0	0	97.8	64.3333	17	99	132.667	74.3333	0.282843	11.3725	1.73205	1	21.5484	4.04145	2.20751e-05	0.00121413	0.000165563	0.000110375	0.00237307	0.000386313														Chest pain, unspecified
10064049	37042568	26336999	M	70	2014 - 2016	WHITE	15	EW EMER.	0	6	9	2	Chest pain, Dyspnea on exertion, Leg swelling	cetirizine, amlodipine, aspirin, aspirin, cetirizine, omeprazole, multivitamin, Fish Oil, Metamucil, hydrochlorothiazide	2	0	0	98.2667	89.5	21.25	94.2	139.5	78.5	0.896289	1.73205	2.5	4.38178	6.55744	1.73205	5.56715e-05	0.000104384	0.000173974	0.000417537	0.000521921	0.000104384		2	1831	136	4.4	60.4	150	31	1.8		15.4	1.4		PNEUMONIA,ORGANISM UNSPECIFIED
10064176	33749369	22449006	M	45	2008 - 2010	HISPANIC OR LATINO	0	EU OBSERVATION	0	3	47	2	CP	albuterol sulfate	0	0	0	97.95	84.5714	16.8571	95.5714	118.333	77.3333	0.212132	10.1957	1.06904	1.71825	4.71876	1.50555	7.32064e-06	0.000780869	4.88043e-05	0.000122011	0.000317228	9.76086e-05				145	3.8	12.2	140	14	1.3		10.8	1		ASTHMA, UNSPECIFIED, WITH ACUTE EXACERBATION
10064176	33749369	22449006	M	45	2008 - 2010	HISPANIC OR LATINO	0	EU OBSERVATION	0	3	47	2	CP	albuterol sulfate	0	0	0	97.95	84.5714	16.8571	95.5714	118.333	77.3333	0.212132	10.1957	1.06904	1.71825	4.71876	1.50555	7.32064e-06	0.000780869	4.88043e-05	0.000122011	0.000317228	9.76086e-05				145	3.8	12.2	140	14	1.3		10.8	1		CHEST PAIN NOS
10065057	30580155	21928958	F	67	2011 - 2013	WHITE	6	OBSERVATION ADMIT	0	3	36	2	s/p Fall, SAH, Transfer	pravastatin [Pravachol], docusate sodium [Colace], cholecalciferol (vitamin D3), bisacodyl [Dulcolax], aspirin, aspirin	2	0	0	99	79	17.3333	96.3333	139.333	64.3333	0.4	17.3205	1.1547	0.57735	3.51188	13.5031	4.10256e-05	0.00153846	0.000102564	5.12821e-05	0.000358974	0.00138462				140	4.6	8.8	88	13	0.5		11.4	1.1		Fall on same level, unspecified, initial encounter
10065057	30580155	21928958	F	67	2011 - 2013	WHITE	6	OBSERVATION ADMIT	0	3	36	2	s/p Fall, SAH, Transfer	pravastatin [Pravachol], docusate sodium [Colace], cholecalciferol (vitamin D3), bisacodyl [Dulcolax], aspirin, aspirin	2	0	0	99	79	17.3333	96.3333	139.333	64.3333	0.4	17.3205	1.1547	0.57735	3.51188	13.5031	4.10256e-05	0.00153846	0.000102564	5.12821e-05	0.000358974	0.00138462				140	4.6	8.8	88	13	0.5		11.4	1.1		Multiple fractures of ribs, left side, init for clos fx
10065864	35681589										39	3	Chest pain	etodolac, oxycodone-acetaminophen, oxycodone-acetaminophen	0	0	0	98.8	52	18	98	121	87							0	0	0	0	0	0														CHEST PAIN NOS
10066384	37339868	26732639	F	47	2011 - 2013	BLACK/AFRICAN AMERICAN	0	EU OBSERVATION	0	3	34	2	HA, CP	butalbital-acetaminophen-caff	0	0	0	97.4	79.7143	16.7143	100	124	78.1429	0.424264	8.71233	4.42396	0	7.76745	6.25643	1.47929e-05	0.000567061	0.000320513	0	0.000567061	0.000443787														CHEST PAIN NOS
10066384	37339868	26732639	F	47	2011 - 2013	BLACK/AFRICAN AMERICAN	0	EU OBSERVATION	0	3	34	2	HA, CP	butalbital-acetaminophen-caff	0	0	0	97.4	79.7143	16.7143	100	124	78.1429	0.424264	8.71233	4.42396	0	7.76745	6.25643	1.47929e-05	0.000567061	0.000320513	0	0.000567061	0.000443787														MIGRAINE, UNSPECIFIED, WITHOUT MENTION OF INTRACTABLE MIGRAINE WITHOUT MENTION OF STATUS MIGRAINOSUS
10066384	39680200										34	2	CHEST PAIN	propranolol, prochlorperazine maleate, butalbital-acetaminophen-caff, cholecalciferol (vitamin D3), prochlorperazine maleate, metoclopramide	0	0	0		62	16	99	113	73							0	0	0	0	0	0														ANXIETY STATE NOS
10066384	39680200										34	2	CHEST PAIN	propranolol, prochlorperazine maleate, butalbital-acetaminophen-caff, cholecalciferol (vitamin D3), prochlorperazine maleate, metoclopramide	0	0	0		62	16	99	113	73							0	0	0	0	0	0														VERTIGO/DIZZINESS
10067149	35664050	25821771	F	33	2014 - 2016	OTHER	0	EU OBSERVATION	0	3	31	3	Chest pain, Dyspnea		0	0	0	97.8667	67	17	98.3333	104.333	65.6667	0.321455	5.01996	1.78885	1.21106	5.85377	8.4301	8.65052e-06	0.000187428	7.20877e-05	4.32526e-05	0.000201845	0.000273933														Chest pain, unspecified
10067149	35664050	25821771	F	33	2014 - 2016	OTHER	0	EU OBSERVATION	0	3	31	3	Chest pain, Dyspnea		0	0	0	97.8667	67	17	98.3333	104.333	65.6667	0.321455	5.01996	1.78885	1.21106	5.85377	8.4301	8.65052e-06	0.000187428	7.20877e-05	4.32526e-05	0.000201845	0.000273933														Dyspnea, unspecified
10067562	31657079										14	3	Chest pain		0	0	0	97.9	111	18	98	162	103							0	0	0	0	0	0														Chest pain, unspecified
10067562	36081063	26837850	M	34	2011 - 2013	WHITE	0	EU OBSERVATION	0	3	26	2	LEFT SIDED CHEST PAIN	Zoloft	0	0	0	97.8	86.2	18	98.5	101.8	63		4.26615	0	0.57735	50.6182	13.3229	0	0.000457875	0	4.57875e-05	0.00558608	0.00164835														CHEST PAIN NOS
10067821	30952769										29	2	Chest pain	chlorthalidone, amlodipine	0	0	0	96.7	74	16	100	122	75.3333	0.848528	6.08276	0	0	10.583	15.1767	0.000104167	0.000954861	0	0	0.00173611	0.00260417														Other chest pain
10067821	30952769										29	2	Chest pain	chlorthalidone, amlodipine	0	0	0	96.7	74	16	100	122	75.3333	0.848528	6.08276	0	0	10.583	15.1767	0.000104167	0.000954861	0	0	0.00173611	0.00260417														Essential (primary) hypertension
10068137	33112653										52	2	CHEST PAIN		0	0	0	98.05	68.5	15	98.5	113	69	0.212132	0.707107	1.41421	0.707107	4.24264	8.48528	7.14286e-05	0.000238095	0.00047619	0.000238095	0.00142857	0.00285714														CHEST PAIN NOS
10068880	37871266										8	2	CHEST PAIN, DOE	cholecalciferol (vitamin D3), omega-3 fatty acids-vitamin E [Fish Oil]	0	0	0		64.6667	15.6667	100	124.667	69		5.03322	0.57735	0	8.32666	13.0767	0	0.000532481	5.32481e-05	0	0.00085197	0.00127796														CHEST PAIN NOS
10069678	34335749										8	2	Chest pain	Adderall XR, Adderall XR	0	0	0	97.7	105.5	16	99.5	168	91.5	0.707107	12.0208	0	0.707107	2.82843	3.53553	0.000134409	0.00228495	0	0.000134409	0.000537634	0.000672043														Other chest pain
10069861	36502580										31	3	Chest pain		0	0	0	97.95	79.5	18	100	119.5	69	0.777817	9.19239	0	0	13.435	1.41421	8.18452e-05	0.000967262	0	0	0.00141369	0.00014881														Other chest pain
10069871	36529298	26257265	F	29	2011 - 2013	WHITE	5	OBSERVATION ADMIT	0	3	40	2	Chest pain, Syncope	Dilaudid, Prozac, aspirin, metoprolol tartrate	1	0	0	98.0667	79.2857	17.2857	99.4286	114	72.7143	0.057735	15.84	1.25357	0.786796	9.60902	5.49892	3.19285e-06	0.00140485	9.57854e-05	6.3857e-05	0.000925926	0.00041507				143	5	4.3	103	30	1		12.8	1.2		Syncope and collapse
10069871	36529298	26257265	F	29	2011 - 2013	WHITE	5	OBSERVATION ADMIT	0	3	40	2	Chest pain, Syncope	Dilaudid, Prozac, aspirin, metoprolol tartrate	1	0	0	98.0667	79.2857	17.2857	99.4286	114	72.7143	0.057735	15.84	1.25357	0.786796	9.60902	5.49892	3.19285e-06	0.00140485	9.57854e-05	6.3857e-05	0.000925926	0.00041507				143	5	4.3	103	30	1		12.8	1.2		Chest pain, unspecified
10069960	36548674										52	2	Chest pain		0	0	0	98.25	60	16.5	100	128	89	0.494975	7.07107	0.707107	0	7.07107	1.41421	7.02811e-05	0.00100402	0.000100402	0	0.00100402	0.000200803														Other chest pain
10070226	33820231										7	2	Chest pain	Abilify, Abilify, *birth control	0	0	0	97.9	82	13.3333	100	124	63.3333	0.141421	8.7178	4.6188	0	20.5183	15.1767	1.65017e-05	0.00132013	0.000660066	0	0.00338284	0.00247525														Chest pain, unspecified
10070311	32125625										41		Chest pain, Palpitations	Folic Acid, Diovan, Isosorbide Mononitrate, loratadine [Claritin], warfarin [Coumadin], warfarin, Sotalol, Sotalol, loratadine [Claritin], mesalamine, mesalamine [Canasa], metoprolol tartrate, nitroglycerin, One Daily Multivitamin, docusate sodium [Stool Softener], ibuprofen, Diltiazem HCl, acetaminophen, ASPIRIN, atorvastatin, azelastine, Colazal, Flomax	1	1	0	97.65	62.2	18.4	95.8	144.6	62.8	0.494975	2.16795	0.894427	0.447214	2.88097	4.08656	2.14461e-05	0.000153186	6.12745e-05	3.06373e-05	0.000183824	0.00033701														Long term (current) use of anticoagulants
10070311	32125625										41		Chest pain, Palpitations	Folic Acid, Diovan, Isosorbide Mononitrate, loratadine [Claritin], warfarin [Coumadin], warfarin, Sotalol, Sotalol, loratadine [Claritin], mesalamine, mesalamine [Canasa], metoprolol tartrate, nitroglycerin, One Daily Multivitamin, docusate sodium [Stool Softener], ibuprofen, Diltiazem HCl, acetaminophen, ASPIRIN, atorvastatin, azelastine, Colazal, Flomax	1	1	0	97.65	62.2	18.4	95.8	144.6	62.8	0.494975	2.16795	0.894427	0.447214	2.88097	4.08656	2.14461e-05	0.000153186	6.12745e-05	3.06373e-05	0.000183824	0.00033701														Palpitations
10070311	32125625										41		Chest pain, Palpitations	Folic Acid, Diovan, Isosorbide Mononitrate, loratadine [Claritin], warfarin [Coumadin], warfarin, Sotalol, Sotalol, loratadine [Claritin], mesalamine, mesalamine [Canasa], metoprolol tartrate, nitroglycerin, One Daily Multivitamin, docusate sodium [Stool Softener], ibuprofen, Diltiazem HCl, acetaminophen, ASPIRIN, atorvastatin, azelastine, Colazal, Flomax	1	1	0	97.65	62.2	18.4	95.8	144.6	62.8	0.494975	2.16795	0.894427	0.447214	2.88097	4.08656	2.14461e-05	0.000153186	6.12745e-05	3.06373e-05	0.000183824	0.00033701														Chest pain, unspecified
10070614	38852756										13	2	Chest pain, Palpitations	ferrous sulfate [Feosol], furosemide, omeprazole, metoprolol succinate, metformin, losartan, finasteride, Crestor, aspirin [Ecotrin Low Strength], aspirin [Ecotrin Low Strength]	2	0	0	98.1	82.6667	16.3333	98.3333	117.667	68.3333	0.424264	20.5264	2.08167	0.57735	9.07377	6.65833	2.34742e-05	0.00156495	0.000156495	3.91236e-05	0.000704225	0.000508607														Chest pain, unspecified
10070614	38852756										13	2	Chest pain, Palpitations	ferrous sulfate [Feosol], furosemide, omeprazole, metoprolol succinate, metformin, losartan, finasteride, Crestor, aspirin [Ecotrin Low Strength], aspirin [Ecotrin Low Strength]	2	0	0	98.1	82.6667	16.3333	98.3333	117.667	68.3333	0.424264	20.5264	2.08167	0.57735	9.07377	6.65833	2.34742e-05	0.00156495	0.000156495	3.91236e-05	0.000704225	0.000508607														End stage renal disease
10070614	38852756										13	2	Chest pain, Palpitations	ferrous sulfate [Feosol], furosemide, omeprazole, metoprolol succinate, metformin, losartan, finasteride, Crestor, aspirin [Ecotrin Low Strength], aspirin [Ecotrin Low Strength]	2	0	0	98.1	82.6667	16.3333	98.3333	117.667	68.3333	0.424264	20.5264	2.08167	0.57735	9.07377	6.65833	2.34742e-05	0.00156495	0.000156495	3.91236e-05	0.000704225	0.000508607														Palpitations
10071690	30804473	24845754	F	56	2008 - 2010	BLACK/AFRICAN AMERICAN	1	EU OBSERVATION	0	3	47	2	CHEST PRESSURE	atorvastatin, albuterol sulfate, Advair HFA, clonidine, calcium carbonate-vitamin D2, hydrochlorothiazide, Diovan, fluocinonide, ProAir HFA, fluticasone, amlodipine, Aspirin Childrens, Aspirin Childrens	2	0	0	97.7667	51.4	16.6667	99.0625	114.533	58.6	0.225093	8.32209	1.04654	1.23659	8.48416	8.89462	4.96623e-06	0.000297974	2.97974e-05	2.97974e-05	0.000288041	0.000317839														HYPERTENSION NOS
10071690	30804473	24845754	F	56	2008 - 2010	BLACK/AFRICAN AMERICAN	1	EU OBSERVATION	0	3	47	2	CHEST PRESSURE	atorvastatin, albuterol sulfate, Advair HFA, clonidine, calcium carbonate-vitamin D2, hydrochlorothiazide, Diovan, fluocinonide, ProAir HFA, fluticasone, amlodipine, Aspirin Childrens, Aspirin Childrens	2	0	0	97.7667	51.4	16.6667	99.0625	114.533	58.6	0.225093	8.32209	1.04654	1.23659	8.48416	8.89462	4.96623e-06	0.000297974	2.97974e-05	2.97974e-05	0.000288041	0.000317839														HYPERCHOLESTEROLEMIA
10071690	30804473	24845754	F	56	2008 - 2010	BLACK/AFRICAN AMERICAN	1	EU OBSERVATION	0	3	47	2	CHEST PRESSURE	atorvastatin, albuterol sulfate, Advair HFA, clonidine, calcium carbonate-vitamin D2, hydrochlorothiazide, Diovan, fluocinonide, ProAir HFA, fluticasone, amlodipine, Aspirin Childrens, Aspirin Childrens	2	0	0	97.7667	51.4	16.6667	99.0625	114.533	58.6	0.225093	8.32209	1.04654	1.23659	8.48416	8.89462	4.96623e-06	0.000297974	2.97974e-05	2.97974e-05	0.000288041	0.000317839														CHEST PAIN NOS
10071843	35947665	20318705	F	31	2014 - 2016	HISPANIC/LATINO - DOMINICAN	0	EU OBSERVATION	0	3	42	2	Chest pain		0	0	0	98.35	87.3333	17.8889	98.7778	110.667	67.5556	0.896289	13.4257	1.76383	0.440959	6.76387	7.84396	2.90216e-05	0.000456053	8.29187e-05	1.38198e-05	0.000248756	0.000304035														CHEST PAIN NOS
10072739	37080344										48	3	Chest pain	Wellbutrin SR, Zoloft, Adderall XR, Adderall XR, tizanidine	0	0	0	97.7	94.3333	18	99.3333	146	91.3333	0.848528	5.1316	2	0.57735	17.6918	7.37111	5.7971e-05	0.000483092	0.000193237	4.83092e-05	0.00169082	0.000676329														Chest pain, unspecified
10072739	37080344										48	3	Chest pain	Wellbutrin SR, Zoloft, Adderall XR, Adderall XR, tizanidine	0	0	0	97.7	94.3333	18	99.3333	146	91.3333	0.848528	5.1316	2	0.57735	17.6918	7.37111	5.7971e-05	0.000483092	0.000193237	4.83092e-05	0.00169082	0.000676329														Calculus of gallbladder w/o cholecystitis w/o obstruction
10072739	37080344										48	3	Chest pain	Wellbutrin SR, Zoloft, Adderall XR, Adderall XR, tizanidine	0	0	0	97.7	94.3333	18	99.3333	146	91.3333	0.848528	5.1316	2	0.57735	17.6918	7.37111	5.7971e-05	0.000483092	0.000193237	4.83092e-05	0.00169082	0.000676329														Epigastric pain
10073392	31965294										2	2	Chest pain, L Shoulder pain		0	0	0	98.35	67.6667	16.3333	99.6333	122	76	0.777817	7.50555	0.57735	0.635085	3.60555	4.3589	6.38792e-05	0.000754936	5.8072e-05	6.38792e-05	0.000406504	0.000464576														Other chest pain
10074321	32076318	20253259	F	71	2011 - 2013	BLACK/AFRICAN AMERICAN	0	EU OBSERVATION	0	3	31	2	SOB	albuterol sulfate, Symbicort, spironolactone, spironolactone, amlodipine, hydrochlorothiazide, Lasix, aspirin, aspirin, chlordiazepoxide HCl, chlordiazepoxide HCl, ProAir HFA, fluticasone	2	0	0	98	82.7143	20.5714	95	143.143	66.4286	0.1	5.08967	3.40867	1.09545	15.4103	9.43146	3.82263e-06	0.00030581	0.000152905	5.73394e-05	0.000879205	0.000535168														BRONCHIECTASIS WITHOUT ACUTE EXACERBATION
10074321	32076318	20253259	F	71	2011 - 2013	BLACK/AFRICAN AMERICAN	0	EU OBSERVATION	0	3	31	2	SOB	albuterol sulfate, Symbicort, spironolactone, spironolactone, amlodipine, hydrochlorothiazide, Lasix, aspirin, aspirin, chlordiazepoxide HCl, chlordiazepoxide HCl, ProAir HFA, fluticasone	2	0	0	98	82.7143	20.5714	95	143.143	66.4286	0.1	5.08967	3.40867	1.09545	15.4103	9.43146	3.82263e-06	0.00030581	0.000152905	5.73394e-05	0.000879205	0.000535168														ASTHMA, UNSPECIFIED, WITH ACUTE EXACERBATION
10074321	32076318	20253259	F	71	2011 - 2013	BLACK/AFRICAN AMERICAN	0	EU OBSERVATION	0	3	31	2	SOB	albuterol sulfate, Symbicort, spironolactone, spironolactone, amlodipine, hydrochlorothiazide, Lasix, aspirin, aspirin, chlordiazepoxide HCl, chlordiazepoxide HCl, ProAir HFA, fluticasone	2	0	0	98	82.7143	20.5714	95	143.143	66.4286	0.1	5.08967	3.40867	1.09545	15.4103	9.43146	3.82263e-06	0.00030581	0.000152905	5.73394e-05	0.000879205	0.000535168														HYPERTENSION NOS
10074321	32076318	20253259	F	71	2011 - 2013	BLACK/AFRICAN AMERICAN	0	EU OBSERVATION	0	3	31	2	SOB	albuterol sulfate, Symbicort, spironolactone, spironolactone, amlodipine, hydrochlorothiazide, Lasix, aspirin, aspirin, chlordiazepoxide HCl, chlordiazepoxide HCl, ProAir HFA, fluticasone	2	0	0	98	82.7143	20.5714	95	143.143	66.4286	0.1	5.08967	3.40867	1.09545	15.4103	9.43146	3.82263e-06	0.00030581	0.000152905	5.73394e-05	0.000879205	0.000535168														HYPERCHOLESTEROLEMIA
10074567	35155048										48	2	Chest pain	citalopram [Celexa], hydrochlorothiazide, lactase [Lactaid], levothyroxine [Levoxyl], zolmitriptan [Zomig], bupropion HCl	0	0	0	97.9	65.3333	18	96.5	141.125	87.25	0.141421	7.03325	4.1833	0.707107	9.73121	8.77903	7.0922e-06	0.000638298	0.000390071	3.5461e-05	0.00106383	0.000851064														Personal history of nicotine dependence
10074567	35155048										48	2	Chest pain	citalopram [Celexa], hydrochlorothiazide, lactase [Lactaid], levothyroxine [Levoxyl], zolmitriptan [Zomig], bupropion HCl	0	0	0	97.9	65.3333	18	96.5	141.125	87.25	0.141421	7.03325	4.1833	0.707107	9.73121	8.77903	7.0922e-06	0.000638298	0.000390071	3.5461e-05	0.00106383	0.000851064														Hyperlipidemia, unspecified
10074567	35155048										48	2	Chest pain	citalopram [Celexa], hydrochlorothiazide, lactase [Lactaid], levothyroxine [Levoxyl], zolmitriptan [Zomig], bupropion HCl	0	0	0	97.9	65.3333	18	96.5	141.125	87.25	0.141421	7.03325	4.1833	0.707107	9.73121	8.77903	7.0922e-06	0.000638298	0.000390071	3.5461e-05	0.00106383	0.000851064														Essential (primary) hypertension
10074567	35155048										48	2	Chest pain	citalopram [Celexa], hydrochlorothiazide, lactase [Lactaid], levothyroxine [Levoxyl], zolmitriptan [Zomig], bupropion HCl	0	0	0	97.9	65.3333	18	96.5	141.125	87.25	0.141421	7.03325	4.1833	0.707107	9.73121	8.77903	7.0922e-06	0.000638298	0.000390071	3.5461e-05	0.00106383	0.000851064														Other chest pain
10074649	37799547										19	3	Chest pain, Lightheaded, Nausea	butalbital-acetaminophen-caff	0	0	0	97.9	72.5	17.5	100	127	76.5	0	4.94975	0.707107	0	1.41421	6.36396	0	0.000448718	6.41026e-05	0	0.000128205	0.000576923														Chest pain, unspecified
10074649	37799547										19	3	Chest pain, Lightheaded, Nausea	butalbital-acetaminophen-caff	0	0	0	97.9	72.5	17.5	100	127	76.5	0	4.94975	0.707107	0	1.41421	6.36396	0	0.000448718	6.41026e-05	0	0.000128205	0.000576923														Dyspnea, unspecified
10075002	32273027	20781452	F	74	2014 - 2016	HISPANIC/LATINO - DOMINICAN	0	EU OBSERVATION	0	3	6	2	CHEST PAIN	atenolol, Bayer Aspirin, simvastatin, Artificial Tears, Vitamin D3, High Potency Calcium, hydrochlorothiazide, Bayer Aspirin	2	0	0	98.2	66.5455	15.2727	97.625	137.545	66.6364	0	2.91079	1.67874	1.68502	12.5727	8.33394	0	0.000109075	5.45375e-05	5.45375e-05	0.000556283	0.00030541														JOINT PAIN-SHLDER
10075002	32273027	20781452	F	74	2014 - 2016	HISPANIC/LATINO - DOMINICAN	0	EU OBSERVATION	0	3	6	2	CHEST PAIN	atenolol, Bayer Aspirin, simvastatin, Artificial Tears, Vitamin D3, High Potency Calcium, hydrochlorothiazide, Bayer Aspirin	2	0	0	98.2	66.5455	15.2727	97.625	137.545	66.6364	0	2.91079	1.67874	1.68502	12.5727	8.33394	0	0.000109075	5.45375e-05	5.45375e-05	0.000556283	0.00030541														HYPERTENSION NOS
10075002	32273027	20781452	F	74	2014 - 2016	HISPANIC/LATINO - DOMINICAN	0	EU OBSERVATION	0	3	6	2	CHEST PAIN	atenolol, Bayer Aspirin, simvastatin, Artificial Tears, Vitamin D3, High Potency Calcium, hydrochlorothiazide, Bayer Aspirin	2	0	0	98.2	66.5455	15.2727	97.625	137.545	66.6364	0	2.91079	1.67874	1.68502	12.5727	8.33394	0	0.000109075	5.45375e-05	5.45375e-05	0.000556283	0.00030541														HX VENOUS THROMBOSIS/EMBOLISM
10075002	32273027	20781452	F	74	2014 - 2016	HISPANIC/LATINO - DOMINICAN	0	EU OBSERVATION	0	3	6	2	CHEST PAIN	atenolol, Bayer Aspirin, simvastatin, Artificial Tears, Vitamin D3, High Potency Calcium, hydrochlorothiazide, Bayer Aspirin	2	0	0	98.2	66.5455	15.2727	97.625	137.545	66.6364	0	2.91079	1.67874	1.68502	12.5727	8.33394	0	0.000109075	5.45375e-05	5.45375e-05	0.000556283	0.00030541														HYPERCHOLESTEROLEMIA
10075002	32273027	20781452	F	74	2014 - 2016	HISPANIC/LATINO - DOMINICAN	0	EU OBSERVATION	0	3	6	2	CHEST PAIN	atenolol, Bayer Aspirin, simvastatin, Artificial Tears, Vitamin D3, High Potency Calcium, hydrochlorothiazide, Bayer Aspirin	2	0	0	98.2	66.5455	15.2727	97.625	137.545	66.6364	0	2.91079	1.67874	1.68502	12.5727	8.33394	0	0.000109075	5.45375e-05	5.45375e-05	0.000556283	0.00030541														CHEST PAIN NOS
10075002	32273027	20781452	F	74	2014 - 2016	HISPANIC/LATINO - DOMINICAN	0	EU OBSERVATION	0	3	6	2	CHEST PAIN	atenolol, Bayer Aspirin, simvastatin, Artificial Tears, Vitamin D3, High Potency Calcium, hydrochlorothiazide, Bayer Aspirin	2	0	0	98.2	66.5455	15.2727	97.625	137.545	66.6364	0	2.91079	1.67874	1.68502	12.5727	8.33394	0	0.000109075	5.45375e-05	5.45375e-05	0.000556283	0.00030541														PAIN IN LIMB
10075148	37650837	22304013	F	65	2014 - 2016	BLACK/AFRICAN AMERICAN	2	OBSERVATION ADMIT	0	5	22	2	Chest pain	insulin glargine [Lantus Solostar], glimepiride, Contour Test Strips, Contour Test Strips, carvedilol, aspirin [Aspir-81], aspirin [Aspir-81], acetaminophen, olmesartan, Brilinta, pantoprazole, nitroglycerin	2	1	0	98	78	16.8571	98.1667	198.625	91.625		6.95222	1.57359	0.408248	13.5956	10.7296	0	0.000724638	0.000161031	4.02576e-05	0.00169082	0.00140902		2		144	4.1	13	179	16	1.1		11.8	1.1		Chest pain, unspecified
10075629	36881953	24427903	M	66	2011 - 2013	BLACK/CARIBBEAN ISLAND	0	EU OBSERVATION	0	3	40	3	EPIGASTRIC PAIN	metformin, *high blood pressure med	0	0	0	98.125	77.5714	17.1429	99.5714	159.143	79.2857	0.15	11.2229	1.06904	0.786796	14.5994	7.93125	7.63359e-06	0.000712468	5.08906e-05	5.08906e-05	0.00104326	0.000559796	0.05			135	4.1	6.7	175	20	1.2		11.6	1.1		HYPERTENSION NOS
10075629	36881953	24427903	M	66	2011 - 2013	BLACK/CARIBBEAN ISLAND	0	EU OBSERVATION	0	3	40	3	EPIGASTRIC PAIN	metformin, *high blood pressure med	0	0	0	98.125	77.5714	17.1429	99.5714	159.143	79.2857	0.15	11.2229	1.06904	0.786796	14.5994	7.93125	7.63359e-06	0.000712468	5.08906e-05	5.08906e-05	0.00104326	0.000559796	0.05			135	4.1	6.7	175	20	1.2		11.6	1.1		ABN CARDIOVASC STUDY NEC
10075629	36881953	24427903	M	66	2011 - 2013	BLACK/CARIBBEAN ISLAND	0	EU OBSERVATION	0	3	40	3	EPIGASTRIC PAIN	metformin, *high blood pressure med	0	0	0	98.125	77.5714	17.1429	99.5714	159.143	79.2857	0.15	11.2229	1.06904	0.786796	14.5994	7.93125	7.63359e-06	0.000712468	5.08906e-05	5.08906e-05	0.00104326	0.000559796	0.05			135	4.1	6.7	175	20	1.2		11.6	1.1		ABDOMINAL PAIN EPIGASTRIC
10075629	36881953	24427903	M	66	2011 - 2013	BLACK/CARIBBEAN ISLAND	0	EU OBSERVATION	0	3	40	3	EPIGASTRIC PAIN	metformin, *high blood pressure med	0	0	0	98.125	77.5714	17.1429	99.5714	159.143	79.2857	0.15	11.2229	1.06904	0.786796	14.5994	7.93125	7.63359e-06	0.000712468	5.08906e-05	5.08906e-05	0.00104326	0.000559796	0.05			135	4.1	6.7	175	20	1.2		11.6	1.1		DIABETES UNCOMPL ADULT
10075629	36881953	24427903	M	66	2011 - 2013	BLACK/CARIBBEAN ISLAND	0	EU OBSERVATION	0	3	40	3	EPIGASTRIC PAIN	metformin, *high blood pressure med	0	0	0	98.125	77.5714	17.1429	99.5714	159.143	79.2857	0.15	11.2229	1.06904	0.786796	14.5994	7.93125	7.63359e-06	0.000712468	5.08906e-05	5.08906e-05	0.00104326	0.000559796	0.05			135	4.1	6.7	175	20	1.2		11.6	1.1		CHEST PAIN NOS
10076263	34598931	20638210	F	42	2008 - 2010	BLACK/AFRICAN AMERICAN	2	EU OBSERVATION	0	4	0	3	Chest pain, ETOH		0	0	0	98.02	96.3333	16.3333	98.4444	142.667	89.5556	0.109545	4.21307	2.54951	1.87824	10.5119	10.9443	4.60405e-06	0.000214856	0.000122775	6.13874e-05	0.000506446	0.000460405				144	3.9	9.1	92	7	0.6		12.1	1.1		CHEST PAIN NOS
10076263	34598931	20638210	F	42	2008 - 2010	BLACK/AFRICAN AMERICAN	2	EU OBSERVATION	0	4	0	3	Chest pain, ETOH		0	0	0	98.02	96.3333	16.3333	98.4444	142.667	89.5556	0.109545	4.21307	2.54951	1.87824	10.5119	10.9443	4.60405e-06	0.000214856	0.000122775	6.13874e-05	0.000506446	0.000460405				144	3.9	9.1	92	7	0.6		12.1	1.1		ALCOHOL ABUSE-UNSPEC
10076362	39086720	24641199	F	66	2014 - 2016	WHITE	1	EU OBSERVATION	0	3	44	3	Chest pain	alprazolam, ferrous sulfate, clonazepam, clonazepam, omeprazole, alprazolam, clonazepam, atenolol, amitriptyline, amlodipine	0	0	0	97.8	62.3333	18	97	127.667	76	0.34641	1.52753	0	1	4.04145	7.93725	2.61097e-05	0.000130548	0	8.70322e-05	0.000304613	0.000652742				141	4.5	7.3	106	16	1		11.9	1.1		Chest pain, unspecified
10076617	32420704	23299601	F	64	2008 - 2010	WHITE	4	OBSERVATION ADMIT	0	3	16	2	Chest pain, Nausea, Weakness	solifenacin [Vesicare], Aspirin, glipizide, Multivitamin, sertraline, Aspirin, dapsone, Calcium Carbonate	2	0	0	99.25	81.3333	18.6667	97.3333	114.667	57.6667	0.212132	9.29157	2.08167	1.52753	9.45163	8.5049	2.15517e-05	0.0012931	0.000287356	0.000215517	0.0012931	0.00122126				141	4.4	7.4	151	19	1		12.1	1.1		Urinary tract infection, site not specified
10077018	35873418										19	2	R Shoulder pain, Chest pain	methotrexate sodium, hydroxychloroquine, wheat dextrin [Benefiber Clear SF (dextrin)], methotrexate sodium, bifidobacterium infantis [Align], hydroxychloroquine, Calcium 600 with Vitamin D3, calcium carbonate-mag hydroxid [Rolaids], Cholecalciferol (Vitamin D3), Colace, fenofibrate nanocrystallized, Folic Acid	0	0	0	98.2	74.75	17.5	96.75	139	69.75	0.282843	4.57347	1.91485	1.5	10.198	15.5	1.20337e-05	0.000300842	0.000120337	9.02527e-05	0.000722022	0.00108303														Chest pain, unspecified
10077370	34266270										42	3	Chest pain		0	0	0	98.6	67	16	100	177	73							0	0	0	0	0	0														Chest pain, unspecified
10078309	33826796	22180474	M	45	2014 - 2016	BLACK/AFRICAN AMERICAN	0	EU OBSERVATION	0	3	3	3	L Shoulder pain	acetaminophen, omeprazole	0	0	0	98.05	81	16.6667	100	117.5	71.5	0.353553	8.57904	1.0328	0	5.0892	7.00714	8.88415e-06	0.000408671	3.55366e-05	0	0.000248756	0.000355366														CHEST PAIN NOS
10078309	33826796	22180474	M	45	2014 - 2016	BLACK/AFRICAN AMERICAN	0	EU OBSERVATION	0	3	3	3	L Shoulder pain	acetaminophen, omeprazole	0	0	0	98.05	81	16.6667	100	117.5	71.5	0.353553	8.57904	1.0328	0	5.0892	7.00714	8.88415e-06	0.000408671	3.55366e-05	0	0.000248756	0.000355366														JOINT PAIN-SHLDER
10078309	38772837	27617852	M	45	2014 - 2016	BLACK/AFRICAN AMERICAN	0	EU OBSERVATION	0	3	58	3	Abd pain, Chest pain		0	0	0	98.1333	85	16.6667	97	120.333	68.6667	0.288675	12.1244	1.1547	1.41421	7.0946	3.51188	1.84775e-05	0.000776053	7.39098e-05	7.39098e-05	0.000517369	0.000258684				141	4.3	8	120	17	1.2					ABDOMINAL PAIN OTHER SPECIED
10079290	34172691	20700191	M	42	2008 - 2010	BLACK/AFRICAN AMERICAN	0	EU OBSERVATION	0	3	3	2	Chest pain, L Arm numbness	metoprolol succinate, aspirin, buffered, amitriptyline, lisinopril-hydrochlorothiazide, insulin lispro [Humalog], metformin, insulin glargine [Lantus], atorvastatin	1	0	0	98.14	78.1667	18.8333	96	148.667	97.1667	0.415933	15.7913	2.2286	1.41421	14.706	7.19491	1.42894e-05	0.000545596	6.49519e-05	5.19615e-05	0.000532606	0.000259808														Long term (current) use of oral hypoglycemic drugs
10079290	34172691	20700191	M	42	2008 - 2010	BLACK/AFRICAN AMERICAN	0	EU OBSERVATION	0	3	3	2	Chest pain, L Arm numbness	metoprolol succinate, aspirin, buffered, amitriptyline, lisinopril-hydrochlorothiazide, insulin lispro [Humalog], metformin, insulin glargine [Lantus], atorvastatin	1	0	0	98.14	78.1667	18.8333	96	148.667	97.1667	0.415933	15.7913	2.2286	1.41421	14.706	7.19491	1.42894e-05	0.000545596	6.49519e-05	5.19615e-05	0.000532606	0.000259808														Chest pain, unspecified
10079290	34172691	20700191	M	42	2008 - 2010	BLACK/AFRICAN AMERICAN	0	EU OBSERVATION	0	3	3	2	Chest pain, L Arm numbness	metoprolol succinate, aspirin, buffered, amitriptyline, lisinopril-hydrochlorothiazide, insulin lispro [Humalog], metformin, insulin glargine [Lantus], atorvastatin	1	0	0	98.14	78.1667	18.8333	96	148.667	97.1667	0.415933	15.7913	2.2286	1.41421	14.706	7.19491	1.42894e-05	0.000545596	6.49519e-05	5.19615e-05	0.000532606	0.000259808														Type 2 diabetes mellitus without complications
10079290	34175261										12	2	L Shoulder pain, Chest pain	insulin lispro [Humalog], insulin glargine [Lantus], atorvastatin, aspirin, buffered, metoprolol succinate, amitriptyline, metformin	1	0	0	97.875	78	16.4	97.75	147.6	100	0.170783	5.33854	1.67332	1.25831	1.94936	7.31437	7.48223e-06	0.000280584	7.48223e-05	5.61167e-05	9.35279e-05	0.000374111														Pain in left shoulder
10079290	34175261										12	2	L Shoulder pain, Chest pain	insulin lispro [Humalog], insulin glargine [Lantus], atorvastatin, aspirin, buffered, metoprolol succinate, amitriptyline, metformin	1	0	0	97.875	78	16.4	97.75	147.6	100	0.170783	5.33854	1.67332	1.25831	1.94936	7.31437	7.48223e-06	0.000280584	7.48223e-05	5.61167e-05	9.35279e-05	0.000374111														Other chest pain
10079290	34175261										12	2	L Shoulder pain, Chest pain	insulin lispro [Humalog], insulin glargine [Lantus], atorvastatin, aspirin, buffered, metoprolol succinate, amitriptyline, metformin	1	0	0	97.875	78	16.4	97.75	147.6	100	0.170783	5.33854	1.67332	1.25831	1.94936	7.31437	7.48223e-06	0.000280584	7.48223e-05	5.61167e-05	9.35279e-05	0.000374111														Long term (current) use of insulin
10079290	34175261										12	2	L Shoulder pain, Chest pain	insulin lispro [Humalog], insulin glargine [Lantus], atorvastatin, aspirin, buffered, metoprolol succinate, amitriptyline, metformin	1	0	0	97.875	78	16.4	97.75	147.6	100	0.170783	5.33854	1.67332	1.25831	1.94936	7.31437	7.48223e-06	0.000280584	7.48223e-05	5.61167e-05	9.35279e-05	0.000374111														Essential (primary) hypertension
10079290	34175261										12	2	L Shoulder pain, Chest pain	insulin lispro [Humalog], insulin glargine [Lantus], atorvastatin, aspirin, buffered, metoprolol succinate, amitriptyline, metformin	1	0	0	97.875	78	16.4	97.75	147.6	100	0.170783	5.33854	1.67332	1.25831	1.94936	7.31437	7.48223e-06	0.000280584	7.48223e-05	5.61167e-05	9.35279e-05	0.000374111														Type 2 diabetes mellitus without complications
10079290	34688816	22706512	M	42	2008 - 2010	BLACK/AFRICAN AMERICAN	1	EU OBSERVATION	0	3	8	3	Abd pain	insulin glargine [Lantus], insulin lispro [Humalog], metoprolol succinate, atorvastatin, aspirin, buffered, lisinopril-hydrochlorothiazide	1	0	0	98.175	91.5556	17.4444	96.6667	161.333	101.889	0.419325	11.928	1.01379	1.65831	9.24662	8.23779	2.07469e-05	0.00087598	6.91563e-05	0.000138313	0.000737667	0.000622407				136	4.2	6.5	297	13	0.9					Unspecified abdominal pain
10079431	34809972	20770399	M	46	2011 - 2013	HISPANIC/LATINO - PUERTO RICAN	0	EU OBSERVATION	0	3	38	2	CHEST PAIN (CARDIAC FEATURES)	ProAir HFA, lisinopril, hydrochlorothiazide	0	0	0	98.0667	61.8333	15.6667	97.5	122.333	81.3333	0.46188	12.5764	2.33809	0.83666	5.75036	5.57375	1.60256e-05	0.000661058	0.000120192	4.00641e-05	0.000300481	0.000280449				140	3.3	7.4	127	13	0.9					CHEST PAIN NOS
10079467	30085881	27796581	F	33	2008 - 2010	BLACK/AFRICAN AMERICAN	0	EU OBSERVATION	0	3	53	3	CHEST PAIN, ?INJECTION SITE CELLULITIS	Mirena, cyanocobalamin (vitamin B-12), cyclobenzaprine, glatiramer [Copaxone]	0	0	0	98.6	73	17.2	100	125	74.4	0.282843	7.17635	1.78885	0	3.53553	13.6125	1.13379e-05	0.000481859	0.000113379	0	0.000226757	0.000992063														CELLULITIS OF LEG
10079467	30085881	27796581	F	33	2008 - 2010	BLACK/AFRICAN AMERICAN	0	EU OBSERVATION	0	3	53	3	CHEST PAIN, ?INJECTION SITE CELLULITIS	Mirena, cyanocobalamin (vitamin B-12), cyclobenzaprine, glatiramer [Copaxone]	0	0	0	98.6	73	17.2	100	125	74.4	0.282843	7.17635	1.78885	0	3.53553	13.6125	1.13379e-05	0.000481859	0.000113379	0	0.000226757	0.000992063														CHEST PAIN NOS
10079467	38248520	27107298	F	33	2008 - 2010	BLACK/AFRICAN AMERICAN	0	EU OBSERVATION	0	3	52	2	CHEST PAIN	cyanocobalamin (vitamin B-12), cyclobenzaprine, glatiramer [Copaxone], Mirena	0	0	0	98.0667	79	17	100	120.25	70.25	0.11547	7.74597	1.1547	0	5.85235	13.6717	5.42005e-06	0.000487805	5.42005e-05	0	0.000325203	0.000840108														MULTIPLE SCLEROSIS
10079467	38248520	27107298	F	33	2008 - 2010	BLACK/AFRICAN AMERICAN	0	EU OBSERVATION	0	3	52	2	CHEST PAIN	cyanocobalamin (vitamin B-12), cyclobenzaprine, glatiramer [Copaxone], Mirena	0	0	0	98.0667	79	17	100	120.25	70.25	0.11547	7.74597	1.1547	0	5.85235	13.6717	5.42005e-06	0.000487805	5.42005e-05	0	0.000325203	0.000840108														SYNCOPE AND COLLAPSE
10079727	31843620	24845622	M	60	2011 - 2013	WHITE	0	EU OBSERVATION	0	3	26	2	CHEST PAIN	tamsuLOSIN, lorazepam, Prilosec, lorazepam, Wellbutrin SR	0	0	0	97.825	65	16.8	96.75	122.75	66.25	0.287228	12.0208	1.09545	2.06155	4.42531	13.7447	8.54701e-06	0.000470085	2.849e-05	5.69801e-05	0.000128205	0.000384615														CHEST PAIN NOS
10079964	30113317	29484836	F	56	2014 - 2016	BLACK/AFRICAN	0	EU OBSERVATION	0	3	6	2	Chest pain	*AMLOZAAR-H, meloxicam, Crestor	0	0	0	98.225	79.4	17.1	99.4	140.3	78.5	0.170783	7.18331	1.66333	0.966092	13.2334	6.46787	4.86263e-06	0.000255288	4.86263e-05	3.64697e-05	0.00042548	0.000255288														CHEST PAIN NOS
10080299	32595071	25716561	F	65	2014 - 2016	WHITE	0	DIRECT OBSERVATION	0	3	49	3	Chest pain	aspirin, amoxicillin, aspirin, cholecalciferol (vitamin D3), cyclobenzaprine, fluocinolone acetonide oil, metoprolol tartrate, simvastatin	2	0	0	98.1	69.6667	19.5	97	119	58.3333		6.121	2.34521	2	10.0399	10.6333	0	0.000310238	0.000103413	8.61772e-05	0.000448121	0.000551534														CHEST PAIN NOS
10080446	39198751										36	3	Chest pain	Zoloft, *periactin	0	0	0	97.5	89.5	18	99	148	87		16.2635	0	1.41421	5.65685	2.82843	0	0.00191667	0	0.000166667	0.000666667	0.000333333														Other chest pain
10080446	39198751										36	3	Chest pain	Zoloft, *periactin	0	0	0	97.5	89.5	18	99	148	87		16.2635	0	1.41421	5.65685	2.82843	0	0.00191667	0	0.000166667	0.000666667	0.000333333														Von Willebrand's disease
10081245	32828784										7	3	Chest pain	ibuprofen, oxycodone-acetaminophen, lopinavir-ritonavir [Kaletra], multivitamin, omega-3 fatty acids-vitamin E [Fish Oil], ascorbic acid [Vitamin C], emtricitabine-tenofovir [Truvada], oxycodone-acetaminophen, flaxseed oil	0	0	0	97.92	64.3333	15.3333	99	110.667	68.3333	0.327109	6.88961	1.63299	0.894427	15.2403	14.1516	2.76243e-05	0.000521793	0.000122775	6.13874e-05	0.00125844	0.00116636														Other chest pain
10081670	35834111	29620670	M	77	2017 - 2019	WHITE	2	OBSERVATION ADMIT	0	3	45	3	Chest pain	losartan, pantoprazole, metformin, magnesium, fluticasone, Vitamin D3, diphenhydramine-acetaminophen, atorvastatin, aspirin, aspirin	2	0	0	97.6	84	18	96	132.5	62.5		12.7279	0	2.82843	0.707107	12.0208	0	0.00294118	0	0.000653595	0.000163399	0.00277778				140	4.5	6.5	181	19	1		12	1.1		Type 2 diabetes mellitus without complications
10081670	35834111	29620670	M	77	2017 - 2019	WHITE	2	OBSERVATION ADMIT	0	3	45	3	Chest pain	losartan, pantoprazole, metformin, magnesium, fluticasone, Vitamin D3, diphenhydramine-acetaminophen, atorvastatin, aspirin, aspirin	2	0	0	97.6	84	18	96	132.5	62.5		12.7279	0	2.82843	0.707107	12.0208	0	0.00294118	0	0.000653595	0.000163399	0.00277778				140	4.5	6.5	181	19	1		12	1.1		Chest pain, unspecified
10081704	34008882	23695630	M	47	2017 - 2019	BLACK/CARIBBEAN ISLAND	0	EU OBSERVATION	0	3	58	3	Chest pain, Syncope		0	0	0	98.3333	66.75	16.25	97.25	125.25	78	0.472582	11.3541	1.25831	2.21736	15.7982	9.83192	1.47929e-05	0.000410914	4.93097e-05	8.21828e-05	0.000608153	0.000394477														Chest pain, unspecified
10081704	34008882	23695630	M	47	2017 - 2019	BLACK/CARIBBEAN ISLAND	0	EU OBSERVATION	0	3	58	3	Chest pain, Syncope		0	0	0	98.3333	66.75	16.25	97.25	125.25	78	0.472582	11.3541	1.25831	2.21736	15.7982	9.83192	1.47929e-05	0.000410914	4.93097e-05	8.21828e-05	0.000608153	0.000394477														Syncope and collapse
10081704	34008882	23695630	M	47	2017 - 2019	BLACK/CARIBBEAN ISLAND	0	EU OBSERVATION	0	3	58	3	Chest pain, Syncope		0	0	0	98.3333	66.75	16.25	97.25	125.25	78	0.472582	11.3541	1.25831	2.21736	15.7982	9.83192	1.47929e-05	0.000410914	4.93097e-05	8.21828e-05	0.000608153	0.000394477														Essential (primary) hypertension
10081869	32157263	24176922	F	40	2014 - 2016	WHITE	3	URGENT	0	3	35	2	Pneumothorax	Celexa	0	0	0	98.35	73.25	19	99.5	110	67.25	0.494975	9.06918	2	0.57735	5.94418	7.5	5.50314e-05	0.00157233	0.000314465	7.86164e-05	0.00102201	0.00125786				140	4.4	9.3	137	14	0.9		11.1	1		Pneumothorax, unspecified
10083538	31487276	28185539	F	64	2011 - 2013	WHITE	2	EU OBSERVATION	0	4	6	2	SWOLLEN LEGS/CHEMO	aspirin, sertraline, aspirin, acyclovir, dexamethasone, lenalidomide [REVLIMID], levothyroxine [Levothroid], oxycodone-acetaminophen [Endocet], oxycodone-acetaminophen [Endocet]	2	0	0	97.5	57	16	99	155	77							0	0	0	0	0	0				143	3.7	4.9	107	18	0.7		10.5	1		BACKACHE NOS
10083538	31487276	28185539	F	64	2011 - 2013	WHITE	2	EU OBSERVATION	0	4	6	2	SWOLLEN LEGS/CHEMO	aspirin, sertraline, aspirin, acyclovir, dexamethasone, lenalidomide [REVLIMID], levothyroxine [Levothroid], oxycodone-acetaminophen [Endocet], oxycodone-acetaminophen [Endocet]	2	0	0	97.5	57	16	99	155	77							0	0	0	0	0	0				143	3.7	4.9	107	18	0.7		10.5	1		SHORTNESS OF BREATH
10083610	35639687										32	3	Back pain, Chest pain	glipizide, tadalafil [Cialis], metformin, atorvastatin, benazepril, blood sugar diagnostic [One Touch Ultra Test], blood sugar diagnostic [One Touch Ultra Test], tadalafil [Cialis], finasteride	0	0	0	97.1	84.5	18.5	100	141	86	1.41421	4.94975	0.707107	0	5.65685	4.24264	8.61326e-05	0.000301464	4.30663e-05	0	0.000344531	0.000258398														Essential (primary) hypertension
10083610	35639687										32	3	Back pain, Chest pain	glipizide, tadalafil [Cialis], metformin, atorvastatin, benazepril, blood sugar diagnostic [One Touch Ultra Test], blood sugar diagnostic [One Touch Ultra Test], tadalafil [Cialis], finasteride	0	0	0	97.1	84.5	18.5	100	141	86	1.41421	4.94975	0.707107	0	5.65685	4.24264	8.61326e-05	0.000301464	4.30663e-05	0	0.000344531	0.000258398														Hyperlipidemia, unspecified
10083610	35639687										32	3	Back pain, Chest pain	glipizide, tadalafil [Cialis], metformin, atorvastatin, benazepril, blood sugar diagnostic [One Touch Ultra Test], blood sugar diagnostic [One Touch Ultra Test], tadalafil [Cialis], finasteride	0	0	0	97.1	84.5	18.5	100	141	86	1.41421	4.94975	0.707107	0	5.65685	4.24264	8.61326e-05	0.000301464	4.30663e-05	0	0.000344531	0.000258398														Type 2 diabetes mellitus without complications
10083610	35639687										32	3	Back pain, Chest pain	glipizide, tadalafil [Cialis], metformin, atorvastatin, benazepril, blood sugar diagnostic [One Touch Ultra Test], blood sugar diagnostic [One Touch Ultra Test], tadalafil [Cialis], finasteride	0	0	0	97.1	84.5	18.5	100	141	86	1.41421	4.94975	0.707107	0	5.65685	4.24264	8.61326e-05	0.000301464	4.30663e-05	0	0.000344531	0.000258398														Other chest pain
10083670	35890306										59	2	Chest pain	rosuvastatin [Crestor], multivitamin, aspirin, aspirin, immune globulin (human) (IgG) [Gammagard Liquid]	2	0	0	98.35	70.5	18	100	134	75	0.494975	10.6066	0	0	15.5563	16.9706	4.92264e-05	0.00105485	0	0	0.00154712	0.00168776														CHEST PAIN NOS
10083678	36195719										52	2	CHEST PAIN	Aspirin, Aspirin, amlodipine, simvastatin [Zocor], naproxen sodium [Aleve], chlorthalidone	2	0	0	98.5	66.5	16	97.5	129	67		2.12132	0	0.707107	16.9706	1.41421	0	0.000292398	0	9.74659e-05	0.00233918	0.000194932														CHEST PAIN NOS
10083995	33645900	27086354	M	50	2017 - 2019	OTHER	0	EU OBSERVATION	0	3	54	2	Chest pain, Dizziness, Nausea, Presyncope		0	0	0	98.175	81.5714	17.7857	96.7143	140.071	90.6429	0.403113	5.95773	1.92867	1.81568	10.4621	8.52695	1.1583e-05	0.00028314	9.00901e-05	7.72201e-05	0.00045045	0.00041184														Essential (primary) hypertension
10083995	33645900	27086354	M	50	2017 - 2019	OTHER	0	EU OBSERVATION	0	3	54	2	Chest pain, Dizziness, Nausea, Presyncope		0	0	0	98.175	81.5714	17.7857	96.7143	140.071	90.6429	0.403113	5.95773	1.92867	1.81568	10.4621	8.52695	1.1583e-05	0.00028314	9.00901e-05	7.72201e-05	0.00045045	0.00041184														Syncope and collapse
10083995	33645900	27086354	M	50	2017 - 2019	OTHER	0	EU OBSERVATION	0	3	54	2	Chest pain, Dizziness, Nausea, Presyncope		0	0	0	98.175	81.5714	17.7857	96.7143	140.071	90.6429	0.403113	5.95773	1.92867	1.81568	10.4621	8.52695	1.1583e-05	0.00028314	9.00901e-05	7.72201e-05	0.00045045	0.00041184														Dyspnea, unspecified
10083995	33645900	27086354	M	50	2017 - 2019	OTHER	0	EU OBSERVATION	0	3	54	2	Chest pain, Dizziness, Nausea, Presyncope		0	0	0	98.175	81.5714	17.7857	96.7143	140.071	90.6429	0.403113	5.95773	1.92867	1.81568	10.4621	8.52695	1.1583e-05	0.00028314	9.00901e-05	7.72201e-05	0.00045045	0.00041184														Dizziness and giddiness
10083995	33645900	27086354	M	50	2017 - 2019	OTHER	0	EU OBSERVATION	0	3	54	2	Chest pain, Dizziness, Nausea, Presyncope		0	0	0	98.175	81.5714	17.7857	96.7143	140.071	90.6429	0.403113	5.95773	1.92867	1.81568	10.4621	8.52695	1.1583e-05	0.00028314	9.00901e-05	7.72201e-05	0.00045045	0.00041184														Chest pain, unspecified
10084463	38497727										24	2	Chest pain, Lightheaded		0	0	0	98	78	16	100	143	83							0	0	0	0	0	0														Other chest pain
10084571	37970775										49	3	Chest pain		0	0	0	97.65	59	16	100	152	92	0.0707107	4.24264	0	0	25.4558	0	4.21941e-06	0.000253165	0	0	0.00151899	0														Chest pain, unspecified
10084739	31657503	26771699	F	54	2011 - 2013	WHITE	0	EU OBSERVATION	0	3	57	2	CP	alprazolam, omeprazole, metformin, ranitidine HCl, alprazolam	0	0	0	98.325	78	16.1667	98.2	115.833	66.1667	0.30957	10.02	1.60208	0.83666	14.2607	8.32867	9.4697e-06	0.00036526	5.41126e-05	2.70563e-05	0.000527597	0.000257035														DIABETES UNCOMPL ADULT
10084739	31657503	26771699	F	54	2011 - 2013	WHITE	0	EU OBSERVATION	0	3	57	2	CP	alprazolam, omeprazole, metformin, ranitidine HCl, alprazolam	0	0	0	98.325	78	16.1667	98.2	115.833	66.1667	0.30957	10.02	1.60208	0.83666	14.2607	8.32867	9.4697e-06	0.00036526	5.41126e-05	2.70563e-05	0.000527597	0.000257035														CHEST PAIN NOS
10085527	32109061	28152599	M	38	2011 - 2013	WHITE	3	EW EMER.	0	3	32	2	RIGHT CHEST PAIN		0	0	0		88.5	19	95	115	84.5		12.0208	4.24264	0	2.82843	16.2635	0	0.00416667	0.00147059	0	0.000980392	0.00563725				140	4.2	12	133	14	1.2					PNEUMONIA,ORGANISM UNSPECIFIED
10085725	33515502	26264561	F	69	2017 - 2019	WHITE	2	OBSERVATION ADMIT	0	3	28	2	Chest pain, Dyspnea, Transfer	amlodipine, metoprolol tartrate, magnesium oxide, aspirin, losartan, atorvastatin, aspirin, folic acid	2	0	0	97.75	74	18	97.5	111.5	71.5	0.494975	1.41421	0	0.707107	4.94975	4.94975	5.02874e-05	0.000143678	0	7.18391e-05	0.000502874	0.000502874				133	4.6	9.2	93	13	0.9		11.9	1.1		Pleural effusion, not elsewhere classified
10086177	39765356										58	3	Chest pain, Numbness		0	0	0	97.4	56	14.5	99.625	130.625	71.375	0.989949	11.097	2.82843	0.744024	10.2391	10.1972	5.9676e-05	0.00136402	0.00029838	8.52515e-05	0.00136402	0.00123615														Chest pain, unspecified
10086177	39765356										58	3	Chest pain, Numbness		0	0	0	97.4	56	14.5	99.625	130.625	71.375	0.989949	11.097	2.82843	0.744024	10.2391	10.1972	5.9676e-05	0.00136402	0.00029838	8.52515e-05	0.00136402	0.00123615														Other disturbances of skin sensation
10088355	37956507	25268134	F	41	2008 - 2010	HISPANIC/LATINO - SALVADORAN	0	EU OBSERVATION	0	3	10	3	CHEST PAIN		0	0	0	98.15	69.25	16.5	98	105	65.25	0.0707107	0.957427	1.91485	1.41421	7.39369	9.60469	3.93082e-06	7.86164e-05	0.000157233	7.86164e-05	0.000707547	0.00086478														CHEST PAIN NOS
10088669	31769612	20024532	F	74	2011 - 2013	WHITE	1	EU OBSERVATION	0	3	6	3	Abnormal EKG, Transfer	cholecalciferol (vitamin D3), vitamin E, simvastatin, omeprazole, multivitamin-Ca-iron-minerals [Multivitamin-Calcium & Iron], metoprolol succinate, bromelains, Aspir-81, Aspir-81, ascorbic acid, amoxicillin-pot clavulanate	0	0	0	98.9833	93.7	17.5556	98.625	104.5	57.8	0.530723	10.0449	2.12786	1.18773	4.00694	4.07704	1.42103e-05	0.000365408	6.09013e-05	3.04507e-05	0.000131953	0.000121803														Dyspnea, unspecified
10088669	31769612	20024532	F	74	2011 - 2013	WHITE	1	EU OBSERVATION	0	3	6	3	Abnormal EKG, Transfer	cholecalciferol (vitamin D3), vitamin E, simvastatin, omeprazole, multivitamin-Ca-iron-minerals [Multivitamin-Calcium & Iron], metoprolol succinate, bromelains, Aspir-81, Aspir-81, ascorbic acid, amoxicillin-pot clavulanate	0	0	0	98.9833	93.7	17.5556	98.625	104.5	57.8	0.530723	10.0449	2.12786	1.18773	4.00694	4.07704	1.42103e-05	0.000365408	6.09013e-05	3.04507e-05	0.000131953	0.000121803														Chest pain, unspecified
10088669	31769612	20024532	F	74	2011 - 2013	WHITE	1	EU OBSERVATION	0	3	6	3	Abnormal EKG, Transfer	cholecalciferol (vitamin D3), vitamin E, simvastatin, omeprazole, multivitamin-Ca-iron-minerals [Multivitamin-Calcium & Iron], metoprolol succinate, bromelains, Aspir-81, Aspir-81, ascorbic acid, amoxicillin-pot clavulanate	0	0	0	98.9833	93.7	17.5556	98.625	104.5	57.8	0.530723	10.0449	2.12786	1.18773	4.00694	4.07704	1.42103e-05	0.000365408	6.09013e-05	3.04507e-05	0.000131953	0.000121803														Abnormal electrocardiogram [ECG] [EKG]
10088669	31769612	20024532	F	74	2011 - 2013	WHITE	1	EU OBSERVATION	0	3	6	3	Abnormal EKG, Transfer	cholecalciferol (vitamin D3), vitamin E, simvastatin, omeprazole, multivitamin-Ca-iron-minerals [Multivitamin-Calcium & Iron], metoprolol succinate, bromelains, Aspir-81, Aspir-81, ascorbic acid, amoxicillin-pot clavulanate	0	0	0	98.9833	93.7	17.5556	98.625	104.5	57.8	0.530723	10.0449	2.12786	1.18773	4.00694	4.07704	1.42103e-05	0.000365408	6.09013e-05	3.04507e-05	0.000131953	0.000121803														Athscl heart disease of native coronary artery w/o ang pctrs
10088669	33719676	27459856	F	74	2011 - 2013	WHITE	1	EU OBSERVATION	0	3	30	2	Chest pain	metoprolol succinate, simvastatin, vitamin E, cholecalciferol (vitamin D3), ascorbic acid, Aspir-81, Aspir-81, omeprazole, multivitamin-Ca-iron-minerals [Multivitamin-Calcium & Iron]	0	0	0	98.4833	89.6667	17.0909	97.7273	103.182	63.2727	0.421505	7.84316	2.62505	1.79393	34.6953	6.92952	1.00292e-05	0.000246171	9.11743e-05	5.47046e-05	0.00128556	0.000182349														CHEST PAIN NOS
10088669	33719676	27459856	F	74	2011 - 2013	WHITE	1	EU OBSERVATION	0	3	30	2	Chest pain	metoprolol succinate, simvastatin, vitamin E, cholecalciferol (vitamin D3), ascorbic acid, Aspir-81, Aspir-81, omeprazole, multivitamin-Ca-iron-minerals [Multivitamin-Calcium & Iron]	0	0	0	98.4833	89.6667	17.0909	97.7273	103.182	63.2727	0.421505	7.84316	2.62505	1.79393	34.6953	6.92952	1.00292e-05	0.000246171	9.11743e-05	5.47046e-05	0.00128556	0.000182349														CAD UNSPEC VESSEL, NATIVE OR GRAFT
10089210	31555919										53	2	Chest pain, Palpitations	Vyvanse	0	0	0	98.35	86.5	16	100	124.5	74	0.0707107	9.19239	0	0	23.3345	7.07107	1.00402e-05	0.00130522	0	0	0.00331325	0.00100402														Precordial pain
10089210	31555919										53	2	Chest pain, Palpitations	Vyvanse	0	0	0	98.35	86.5	16	100	124.5	74	0.0707107	9.19239	0	0	23.3345	7.07107	1.00402e-05	0.00130522	0	0	0.00331325	0.00100402														Palpitations
10090755	35642387	21527537	M	71	2017 - 2019	ASIAN	16	OBSERVATION ADMIT	0	6	57	1	Chest pain	tenofovir disoproxil fumarate, hydrochlorothiazide, finasteride, calcium carbonate-vit D3-min [Calcium 600 + Minerals], calcium carbonate-vit D3-min, amlodipine, tamsulosin, sennosides [senna], polyethylene glycol 3350 [Miralax], oxycodone, Lovenox, lisinopril	0	0	0	99.7333	120.222	21.8889	95	134.889	82.3333	2.00333	13.4887	1.96497	2.06155	20.3313	9.64365	0.00018315	0.00173993	0.000320513	0.000274725	0.00260989	0.00114469				144	4.4	15.6	222	11	1.3		14.6	1.3		Chest pain, unspecified
10090787	34903563	27982098	M	69	2008 - 2010	WHITE	2	OBSERVATION ADMIT	0	3	42	1	Chest pain, Tachycardia	Ecotrin Low Strength, Ecotrin Low Strength, folic acid, diltiazem HCl [Cartia XT], irbesartan, metoprolol succinate, pantoprazole, rosuvastatin	0	0	0	96.75	81.25	17.25	98.25	139.75	68.5	1.06066	42.6956	0.957427	1.5	14.2916	6.19139	0.000116822	0.00700935	0.000155763	0.000233645	0.00264798	0.00109034		2		146	4.6	7.7	90	27	1.3		12.4	1.1		Supraventricular tachycardia
10091225	30229737	27565405	F	47	2008 - 2010	HISPANIC/LATINO - COLUMBIAN	1	EU OBSERVATION	0	3	21	2	Weakness, Abnormal labs	Aspir-81, Naprosyn, Vitamin D2, atorvastatin, chlorthalidone, metformin, omeprazole, losartan, Aspir-81	0	0	0	98.3	76.25	18	97	109.75	61.25		3.59398	1.63299	1.73205	6.29153	8.99537	0	0.000757576	0.000378788	0.000284091	0.00132576	0.00189394				144	3.7	6.5	302	18	1.2					ANEMIA NOS
10091225	30229737	27565405	F	47	2008 - 2010	HISPANIC/LATINO - COLUMBIAN	1	EU OBSERVATION	0	3	21	2	Weakness, Abnormal labs	Aspir-81, Naprosyn, Vitamin D2, atorvastatin, chlorthalidone, metformin, omeprazole, losartan, Aspir-81	0	0	0	98.3	76.25	18	97	109.75	61.25		3.59398	1.63299	1.73205	6.29153	8.99537	0	0.000757576	0.000378788	0.000284091	0.00132576	0.00189394				144	3.7	6.5	302	18	1.2					OTHER MALAISE AND FATIGUE
10092149	34430200										54	2	Chest pain, Palpitations	Claritin, Claritin	0	0	0	97.75	85.5	16	100	129.5	72	0.212132	12.0208	0	0	12.0208	1.41421	3.37838e-05	0.00191441	0	0	0.00191441	0.000225225														Palpitations
10092149	34430200										54	2	Chest pain, Palpitations	Claritin, Claritin	0	0	0	97.75	85.5	16	100	129.5	72	0.212132	12.0208	0	0	12.0208	1.41421	3.37838e-05	0.00191441	0	0	0.00191441	0.000225225														Unspecified atrial fibrillation
10093594	31792707										20	2	Chest pain		0	0	0	97.6	106	20	99	105	71							0	0	0	0	0	0														Chest pain, unspecified
10093718	30063495										31	3	Anxiety, Chest pain, Palpitations	albuterol sulfate	0	0	0	97.7	122.75	18.5	97	152	106		8.61684	1	0.816497	11.1355	7.39369	0	0.000842697	9.3633e-05	9.3633e-05	0.00121723	0.000842697														Anxiety disorder, unspecified
10093718	30063495										31	3	Anxiety, Chest pain, Palpitations	albuterol sulfate	0	0	0	97.7	122.75	18.5	97	152	106		8.61684	1	0.816497	11.1355	7.39369	0	0.000842697	9.3633e-05	9.3633e-05	0.00121723	0.000842697														Palpitations
10093718	31673815										11	3	Chest pain, Palpitations	dextroamphetamine-amphetamine, Flovent HFA, dextroamphetamine-amphetamine, dextroamphetamine-amphetamine	0	0	0	97.9333	93.6	16.2	97.8	146.2	93	0.057735	16.4712	1.48324	2.04939	16.6643	6.44205	4.2517e-06	0.00165816	0.000170068	0.000170068	0.00165816	0.000722789														Hallucinations, unspecified
10093718	31673815										11	3	Chest pain, Palpitations	dextroamphetamine-amphetamine, Flovent HFA, dextroamphetamine-amphetamine, dextroamphetamine-amphetamine	0	0	0	97.9333	93.6	16.2	97.8	146.2	93	0.057735	16.4712	1.48324	2.04939	16.6643	6.44205	4.2517e-06	0.00165816	0.000170068	0.000170068	0.00165816	0.000722789														Suicidal ideations
10093718	31673815										11	3	Chest pain, Palpitations	dextroamphetamine-amphetamine, Flovent HFA, dextroamphetamine-amphetamine, dextroamphetamine-amphetamine	0	0	0	97.9333	93.6	16.2	97.8	146.2	93	0.057735	16.4712	1.48324	2.04939	16.6643	6.44205	4.2517e-06	0.00165816	0.000170068	0.000170068	0.00165816	0.000722789														Chest pain, unspecified
10093718	31673815										11	3	Chest pain, Palpitations	dextroamphetamine-amphetamine, Flovent HFA, dextroamphetamine-amphetamine, dextroamphetamine-amphetamine	0	0	0	97.9333	93.6	16.2	97.8	146.2	93	0.057735	16.4712	1.48324	2.04939	16.6643	6.44205	4.2517e-06	0.00165816	0.000170068	0.000170068	0.00165816	0.000722789														Palpitations
10094121	32752649										4	3	R Chest pain		0	0	0	97.85	73.5	17	99.5	139.5	91.5	0.212132	0.707107	1.41421	0.707107	0.707107	9.19239	2.97619e-05	9.92063e-05	0.000198413	9.92063e-05	9.92063e-05	0.00128968														Oth cause of strike by thrown, projected or fall obj, init
10094121	32752649										4	3	R Chest pain		0	0	0	97.85	73.5	17	99.5	139.5	91.5	0.212132	0.707107	1.41421	0.707107	0.707107	9.19239	2.97619e-05	9.92063e-05	0.000198413	9.92063e-05	9.92063e-05	0.00128968														Other specified injuries of thorax, initial encounter
10094121	34650439										6	3	R Chest pain		0	0	0	97.8667	67.6667	16.3333	100	127.333	83.6667	0.46188	6.02771	0.57735	0	7.37111	4.04145	4.38596e-05	0.000657895	5.48246e-05	0	0.000767544	0.000438596														Striking against or struck by other objects, init encntr
10094121	34650439										6	3	R Chest pain		0	0	0	97.8667	67.6667	16.3333	100	127.333	83.6667	0.46188	6.02771	0.57735	0	7.37111	4.04145	4.38596e-05	0.000657895	5.48246e-05	0	0.000767544	0.000438596														Abrasion of right front wall of thorax, initial encounter
10094121	34650439										6	3	R Chest pain		0	0	0	97.8667	67.6667	16.3333	100	127.333	83.6667	0.46188	6.02771	0.57735	0	7.37111	4.04145	4.38596e-05	0.000657895	5.48246e-05	0	0.000767544	0.000438596														Contusion of right front wall of thorax, initial encounter
10094133	30470456	21785799	F	50	2017 - 2019	ASIAN - CHINESE	2	EU OBSERVATION	0	6	11	3	Chest pain, Jaw pain	acetaminophen, ibuprofen, multivitamin	0	0	0	98.2333	70.6667	16	98.6667	126.167	85	0.416333	6.02218	0	1.21106	9.45339	8.34266	1.56311e-05	0.0003517	0	5.86166e-05	0.000390778	0.0003517				141	4.6	6.4	100	16	0.9	0.6	12	1.1		Chest pain, unspecified
10094620	34686158										3	3	Chest pain	chondroitin sulfate A sodium, estradiol, One Daily Multivitamin	0	0	0	97.3	64.75	16	98.75	130	82.3333	0.519615	5.96518	0	0.957427	6.245	4.04145	3.21199e-05	0.000463954	0	7.13776e-05	0.000428266	0.00028551														Chest pain, unspecified
10094620	34686158										3	3	Chest pain	chondroitin sulfate A sodium, estradiol, One Daily Multivitamin	0	0	0	97.3	64.75	16	98.75	130	82.3333	0.519615	5.96518	0	0.957427	6.245	4.04145	3.21199e-05	0.000463954	0	7.13776e-05	0.000428266	0.00028551														Palpitations
10094620	34686158										3	3	Chest pain	chondroitin sulfate A sodium, estradiol, One Daily Multivitamin	0	0	0	97.3	64.75	16	98.75	130	82.3333	0.519615	5.96518	0	0.957427	6.245	4.04145	3.21199e-05	0.000463954	0	7.13776e-05	0.000428266	0.00028551														Pure hypercholesterolemia, unspecified
10094850	34322129	23321511	M	69	2017 - 2019	WHITE	0	DIRECT OBSERVATION	0	3	13	2	Abnormal EKG	buspirone, Colace, propranolol, pantoprazole, naproxen, nabumetone, losartan, gabapentin, venlafaxine, fenofibrate micronized, Aspir-81, Fish Oil, atorvastatin, Aspir-81	0	0	0	97.6	57.25	16	98.875	140.25	71.25	0.264575	5.31171	0.92582	1.24642	11.0032	7.32413	6.94444e-06	0.000180556	4.16667e-05	4.16667e-05	0.000347222	0.000291667														Chest pain, unspecified
10094850	34322129	23321511	M	69	2017 - 2019	WHITE	0	DIRECT OBSERVATION	0	3	13	2	Abnormal EKG	buspirone, Colace, propranolol, pantoprazole, naproxen, nabumetone, losartan, gabapentin, venlafaxine, fenofibrate micronized, Aspir-81, Fish Oil, atorvastatin, Aspir-81	0	0	0	97.6	57.25	16	98.875	140.25	71.25	0.264575	5.31171	0.92582	1.24642	11.0032	7.32413	6.94444e-06	0.000180556	4.16667e-05	4.16667e-05	0.000347222	0.000291667														Abnormal electrocardiogram [ECG] [EKG]
10095141	37889905										16	3	Chest pain, Hypertension	multivitamin, zolpidem, propafenone [Rythmol SR], meclizine, albuterol sulfate [ProAir HFA], cholecalciferol (vitamin D3), citalopram, dabigatran etexilate [Pradaxa], levothyroxine, lisinopril-hydrochlorothiazide, metoprolol succinate, melatonin, melatonin	0	0	0	98.25	60.25	17.5	95.5	128.429	66.5714	0.353553	2.21736	1	1.29099	9.32483	6.24118	2.87356e-05	0.000287356	0.000114943	0.000172414	0.00172414	0.00109195														HYPERTENSION NOS
10095141	37889905										16	3	Chest pain, Hypertension	multivitamin, zolpidem, propafenone [Rythmol SR], meclizine, albuterol sulfate [ProAir HFA], cholecalciferol (vitamin D3), citalopram, dabigatran etexilate [Pradaxa], levothyroxine, lisinopril-hydrochlorothiazide, metoprolol succinate, melatonin, melatonin	0	0	0	98.25	60.25	17.5	95.5	128.429	66.5714	0.353553	2.21736	1	1.29099	9.32483	6.24118	2.87356e-05	0.000287356	0.000114943	0.000172414	0.00172414	0.00109195														CAD UNSPEC VESSEL, NATIVE OR GRAFT
10095990	34547107										12	3	Chest pain		0	0	0	98	86	16	100	144	92.5		1.41421	0	0	12.7279	2.12132	0	0.00042735	0	0	0.00384615	0.000641026														CHEST PAIN NOS
10096909	37033466										26	3	Chest pain		0	0	0	98.1	91.6667	19.3333	99.3333	148.667	89	0.282843	3.78594	3.05505	1.1547	13.8684	13.5277	2.71003e-05	0.000474255	0.000406504	0.000135501	0.00182927	0.00182927														Other chest pain
10097077	36607040										0	3	Chest pain, Lower abdominal pain	etonogestrel [Nexplanon], phentermine, prenatal vit,calc76-iron-folic [Prenatabs Rx], sulfamethoxazole-trimethoprim	0	0	0	97.8	73	19.3333	96.6667	125.333	72	1.27279	1	3.05505	2.88675	12.7017	15.5885	0.00012605	0.000140056	0.000420168	0.00035014	0.00154062	0.00189076														Chest pain, unspecified
10097612	36322933	29104091	M	65	2008 - 2010	WHITE	5	EW EMER.	0	3	15	2	CHEST PAIN	Bayer Aspirin, Bayer Aspirin	2	0	0	97.8	92.5	27.6	97.1667	115.75	73.75		3.56371	2.96648	2.13698	5.85235	5.37742	0	0.000733333	0.000533333	0.0004	0.000933333	0.0008		4	12787	143	5.5	6.2	96	22	1.1					CONGESTIVE HEART FAILURE, UNSPEC
10098627	37384502	20711347	M	68	2014 - 2016	HISPANIC/LATINO - PUERTO RICAN	2	EW EMER.	0	4	9	2	Chest pain		0	0	0	98.2	66.3333	15.3333	98.6667	109.333	60		5.1316	3.21455	0.57735	4.16333	2	0	0.00925926	0.00555556	0.000925926	0.00740741	0.0037037	1.26	50		140	4.7	12	176	13	0.8		12.4	1.1		CHEST PAIN NOS
10098993	32927437	20518100	F	76	2008 - 2010	WHITE	4	EW EMER.	1	8	38	2	CHEST PAIN	Vitamin B-12, levothyroxine, Lantus Solostar, Januvia, isosorbide mononitrate, Iron, Hectorol, furosemide, Fish Oil, Crestor, Centrum Silver, metoprolol succinate, nitroglycerin, omeprazole, Pradaxa, Lo-Peramide, Vitamin B-6, Aspirin Low Dose, Aspirin Low Dose, lisinopril	2	1	0	98.5	59.8	15.4	100	130.4	70.4	0	2.16795	2.30217	0	12.8374	20.6228	0	0.000329381	0.000395257	0	0.00210804	0.00296443	0.03	2	33171	144	5.5	9.7	117	51	3.3		74.9	7.6	10.1	CONGESTIVE HEART FAILURE, UNSPEC
10098993	32927437	20518100	F	76	2008 - 2010	WHITE	4	EW EMER.	1	8	38	2	CHEST PAIN	Vitamin B-12, levothyroxine, Lantus Solostar, Januvia, isosorbide mononitrate, Iron, Hectorol, furosemide, Fish Oil, Crestor, Centrum Silver, metoprolol succinate, nitroglycerin, omeprazole, Pradaxa, Lo-Peramide, Vitamin B-6, Aspirin Low Dose, Aspirin Low Dose, lisinopril	2	1	0	98.5	59.8	15.4	100	130.4	70.4	0	2.16795	2.30217	0	12.8374	20.6228	0	0.000329381	0.000395257	0	0.00210804	0.00296443	0.03	2	33171	144	5.5	9.7	117	51	3.3		74.9	7.6	10.1	CHEST PAIN NOS
10098993	32927437	20518100	F	76	2008 - 2010	WHITE	4	EW EMER.	1	8	38	2	CHEST PAIN	Vitamin B-12, levothyroxine, Lantus Solostar, Januvia, isosorbide mononitrate, Iron, Hectorol, furosemide, Fish Oil, Crestor, Centrum Silver, metoprolol succinate, nitroglycerin, omeprazole, Pradaxa, Lo-Peramide, Vitamin B-6, Aspirin Low Dose, Aspirin Low Dose, lisinopril	2	1	0	98.5	59.8	15.4	100	130.4	70.4	0	2.16795	2.30217	0	12.8374	20.6228	0	0.000329381	0.000395257	0	0.00210804	0.00296443	0.03	2	33171	144	5.5	9.7	117	51	3.3		74.9	7.6	10.1	CAD UNSPEC VESSEL, NATIVE OR GRAFT
10098993	33525108	27050945	F	76	2008 - 2010	WHITE	0	EU OBSERVATION	0	3	43	2	CP	Fish Oil, furosemide, omeprazole, Hectorol, levothyroxine, lisinopril, metoprolol succinate, nitroglycerin, Vitamin B-6, Vitamin B-12, spironolactone, spironolactone, Aspirin Low Dose, Lantus, Iron, Imodium A-D, Humalog, Centrum Silver, Aspirin Low Dose, Crestor	2	1	0	98	60.3636	16.1	99.625	136	53.0833	0.52915	0.6742	2.64365	1.06066	10.5313	20.1741	1.94024e-05	3.88048e-05	0.000155219	5.82072e-05	0.000717889	0.00114474														CHEST PAIN NOS
10098993	33525108	27050945	F	76	2008 - 2010	WHITE	0	EU OBSERVATION	0	3	43	2	CP	Fish Oil, furosemide, omeprazole, Hectorol, levothyroxine, lisinopril, metoprolol succinate, nitroglycerin, Vitamin B-6, Vitamin B-12, spironolactone, spironolactone, Aspirin Low Dose, Lantus, Iron, Imodium A-D, Humalog, Centrum Silver, Aspirin Low Dose, Crestor	2	1	0	98	60.3636	16.1	99.625	136	53.0833	0.52915	0.6742	2.64365	1.06066	10.5313	20.1741	1.94024e-05	3.88048e-05	0.000155219	5.82072e-05	0.000717889	0.00114474														LONG-TERM (CURRENT) USE OF INSULIN
10098993	33525108	27050945	F	76	2008 - 2010	WHITE	0	EU OBSERVATION	0	3	43	2	CP	Fish Oil, furosemide, omeprazole, Hectorol, levothyroxine, lisinopril, metoprolol succinate, nitroglycerin, Vitamin B-6, Vitamin B-12, spironolactone, spironolactone, Aspirin Low Dose, Lantus, Iron, Imodium A-D, Humalog, Centrum Silver, Aspirin Low Dose, Crestor	2	1	0	98	60.3636	16.1	99.625	136	53.0833	0.52915	0.6742	2.64365	1.06066	10.5313	20.1741	1.94024e-05	3.88048e-05	0.000155219	5.82072e-05	0.000717889	0.00114474														AORTOCORONARY BYPASS
10098993	33525108	27050945	F	76	2008 - 2010	WHITE	0	EU OBSERVATION	0	3	43	2	CP	Fish Oil, furosemide, omeprazole, Hectorol, levothyroxine, lisinopril, metoprolol succinate, nitroglycerin, Vitamin B-6, Vitamin B-12, spironolactone, spironolactone, Aspirin Low Dose, Lantus, Iron, Imodium A-D, Humalog, Centrum Silver, Aspirin Low Dose, Crestor	2	1	0	98	60.3636	16.1	99.625	136	53.0833	0.52915	0.6742	2.64365	1.06066	10.5313	20.1741	1.94024e-05	3.88048e-05	0.000155219	5.82072e-05	0.000717889	0.00114474														DIABETES UNCOMPL ADULT
10099149	35211936										34	3	Chest pain		0	0	0	97.55	84.6667	16.6667	97.6667	148.667	98	0.777817	4.16333	1.1547	3.21455	5.1316	12.1244	8.6072e-05	0.000625978	0.000156495	0.000469484	0.000782473	0.00187793														Chest pain, unspecified
10099149	35211936										34	3	Chest pain		0	0	0	97.55	84.6667	16.6667	97.6667	148.667	98	0.777817	4.16333	1.1547	3.21455	5.1316	12.1244	8.6072e-05	0.000625978	0.000156495	0.000469484	0.000782473	0.00187793														Essential (primary) hypertension
10100254	39545538										36	2	Chest pain	zoledronic acid [Zometa], metoprolol succinate, metformin, lisinopril, fenofibrate, doxazosin, Calcarb 600 With Vitamin D	0	0	0	97.85	71.4444	17.2222	97.7778	130.222	73.7778	0.494975	9.38231	1.48137	0.833333	15.857	5.04425	2.55288e-05	0.000984683	0.000145879	0.000109409	0.00182349	0.000547046														CHEST PAIN NOS
10100254	39545538										36	2	Chest pain	zoledronic acid [Zometa], metoprolol succinate, metformin, lisinopril, fenofibrate, doxazosin, Calcarb 600 With Vitamin D	0	0	0	97.85	71.4444	17.2222	97.7778	130.222	73.7778	0.494975	9.38231	1.48137	0.833333	15.857	5.04425	2.55288e-05	0.000984683	0.000145879	0.000109409	0.00182349	0.000547046														HYPERCHOLESTEROLEMIA
10100254	39545538										36	2	Chest pain	zoledronic acid [Zometa], metoprolol succinate, metformin, lisinopril, fenofibrate, doxazosin, Calcarb 600 With Vitamin D	0	0	0	97.85	71.4444	17.2222	97.7778	130.222	73.7778	0.494975	9.38231	1.48137	0.833333	15.857	5.04425	2.55288e-05	0.000984683	0.000145879	0.000109409	0.00182349	0.000547046														DIABETES UNCOMPL ADULT
10100254	39545538										36	2	Chest pain	zoledronic acid [Zometa], metoprolol succinate, metformin, lisinopril, fenofibrate, doxazosin, Calcarb 600 With Vitamin D	0	0	0	97.85	71.4444	17.2222	97.7778	130.222	73.7778	0.494975	9.38231	1.48137	0.833333	15.857	5.04425	2.55288e-05	0.000984683	0.000145879	0.000109409	0.00182349	0.000547046														HYPERTENSION NOS
10100733	36269764	22593324	M	35	2014 - 2016	HISPANIC/LATINO - PUERTO RICAN	2	EW EMER.	0	3	34	2	Chest pain, Sore throat		0	0	0	97.96	62.5	18	98	116.25	77		1.73205	0	0	8.26136	6.87992	0	0.000362319	0	0	0.00163043	0.0013587	0.76	58		143	4.5	9.8	113	15	1.1	30	12.3	1.1		ACUTE PHARYNGITIS
10100733	36269764	22593324	M	35	2014 - 2016	HISPANIC/LATINO - PUERTO RICAN	2	EW EMER.	0	3	34	2	Chest pain, Sore throat		0	0	0	97.96	62.5	18	98	116.25	77		1.73205	0	0	8.26136	6.87992	0	0.000362319	0	0	0.00163043	0.0013587	0.76	58		143	4.5	9.8	113	15	1.1	30	12.3	1.1		INTERMED CORONARY SYND
10100918	33457021	27236715	M	40	2008 - 2010	WHITE	2	OBSERVATION ADMIT	0	4	4	2	CHEST PAIN	Zoloft, enalapril maleate, aspirin, aspirin	2	0	0	98.0333	72.1111	17.4	98	149.556	91.7778	0.305505	8.53587	1.89737	0.816497	9.05692	15.5063	9.48767e-06	0.000411132	6.32511e-05	3.16256e-05	0.000411132	0.000727388	0.13	5		138	4.6	9.6	88	13	0.7		10.4	1		HYPERTENSION NOS
10100918	33457021	27236715	M	40	2008 - 2010	WHITE	2	OBSERVATION ADMIT	0	4	4	2	CHEST PAIN	Zoloft, enalapril maleate, aspirin, aspirin	2	0	0	98.0333	72.1111	17.4	98	149.556	91.7778	0.305505	8.53587	1.89737	0.816497	9.05692	15.5063	9.48767e-06	0.000411132	6.32511e-05	3.16256e-05	0.000411132	0.000727388	0.13	5		138	4.6	9.6	88	13	0.7		10.4	1		CHEST PAIN NOS
10100918	33457021	27236715	M	40	2008 - 2010	WHITE	2	OBSERVATION ADMIT	0	4	4	2	CHEST PAIN	Zoloft, enalapril maleate, aspirin, aspirin	2	0	0	98.0333	72.1111	17.4	98	149.556	91.7778	0.305505	8.53587	1.89737	0.816497	9.05692	15.5063	9.48767e-06	0.000411132	6.32511e-05	3.16256e-05	0.000411132	0.000727388	0.13	5		138	4.6	9.6	88	13	0.7		10.4	1		ABN CARDIOVASC STUDY NEC
10101282	37539900	26211213	M	37	2011 - 2013	WHITE	4	EU OBSERVATION	0	3	0	2	Chest pain, Dyspnea, SI	ZyrTEC, ZyrTEC, albuterol sulfate, Allegra, Allegra, Benadryl, Benadryl, Clarinex-D 24 HOUR, EpiPen, Foradil Aerolizer, Mucinex DM, hydroxyzine HCl, Singulair	0	0	0	97.8526	75.7	15.6	97.9	106.15	64.7	0.309782	15.4276	2.62378	1.77408	13.6315	10.6825	3.13691e-06	0.000149607	2.89561e-05	1.68911e-05	0.000106172	6.99773e-05				140	3.5	10.3	100	20	1					Chest pain, unspecified
10101282	37539900	26211213	M	37	2011 - 2013	WHITE	4	EU OBSERVATION	0	3	0	2	Chest pain, Dyspnea, SI	ZyrTEC, ZyrTEC, albuterol sulfate, Allegra, Allegra, Benadryl, Benadryl, Clarinex-D 24 HOUR, EpiPen, Foradil Aerolizer, Mucinex DM, hydroxyzine HCl, Singulair	0	0	0	97.8526	75.7	15.6	97.9	106.15	64.7	0.309782	15.4276	2.62378	1.77408	13.6315	10.6825	3.13691e-06	0.000149607	2.89561e-05	1.68911e-05	0.000106172	6.99773e-05				140	3.5	10.3	100	20	1					Dyspnea, unspecified
10101340	32822917										21	2	Chest pain, Dyspnea	amlodipine, peg-electrolyte soln, paroxetine HCl, lidocaine HCl, diclofenac sodium, chlorthalidone, aspirin, lidocaine [Lidocaine Pain Relief], lisinopril, aspirin, atenolol, lidocaine, glipizide, atorvastatin, tizanidine, sitagliptin [Januvia], metformin, acetaminophen, multivitamin-minerals-lutein [Multivitamin 50 Plus], gabapentin	2	0	0	97.95	67.5	18	98.5	154.5	84	0.777817	3.53553	0	2.12132	14.8492	1.41421	3.8115e-05	0.00017325	0	0.00010395	0.000727651	6.93001e-05														Chest pain, unspecified
10101340	32822917										21	2	Chest pain, Dyspnea	amlodipine, peg-electrolyte soln, paroxetine HCl, lidocaine HCl, diclofenac sodium, chlorthalidone, aspirin, lidocaine [Lidocaine Pain Relief], lisinopril, aspirin, atenolol, lidocaine, glipizide, atorvastatin, tizanidine, sitagliptin [Januvia], metformin, acetaminophen, multivitamin-minerals-lutein [Multivitamin 50 Plus], gabapentin	2	0	0	97.95	67.5	18	98.5	154.5	84	0.777817	3.53553	0	2.12132	14.8492	1.41421	3.8115e-05	0.00017325	0	0.00010395	0.000727651	6.93001e-05														Multiple fractures of ribs, left side, init for clos fx
10101340	32822917										21	2	Chest pain, Dyspnea	amlodipine, peg-electrolyte soln, paroxetine HCl, lidocaine HCl, diclofenac sodium, chlorthalidone, aspirin, lidocaine [Lidocaine Pain Relief], lisinopril, aspirin, atenolol, lidocaine, glipizide, atorvastatin, tizanidine, sitagliptin [Januvia], metformin, acetaminophen, multivitamin-minerals-lutein [Multivitamin 50 Plus], gabapentin	2	0	0	97.95	67.5	18	98.5	154.5	84	0.777817	3.53553	0	2.12132	14.8492	1.41421	3.8115e-05	0.00017325	0	0.00010395	0.000727651	6.93001e-05														Fall from bed, initial encounter
10101340	32822917										21	2	Chest pain, Dyspnea	amlodipine, peg-electrolyte soln, paroxetine HCl, lidocaine HCl, diclofenac sodium, chlorthalidone, aspirin, lidocaine [Lidocaine Pain Relief], lisinopril, aspirin, atenolol, lidocaine, glipizide, atorvastatin, tizanidine, sitagliptin [Januvia], metformin, acetaminophen, multivitamin-minerals-lutein [Multivitamin 50 Plus], gabapentin	2	0	0	97.95	67.5	18	98.5	154.5	84	0.777817	3.53553	0	2.12132	14.8492	1.41421	3.8115e-05	0.00017325	0	0.00010395	0.000727651	6.93001e-05														Dyspnea, unspecified
10101340	33028395	29910668	M	60	2017 - 2019	WHITE	8	OBSERVATION ADMIT	0	5	41	2	Abd pain, Chest pain	sitagliptin [Januvia], acetaminophen, acetaminophen [Acetaminophen Extra Strength], amlodipine, aspirin [Aspir-81], aspirin [Aspir-81], atorvastatin, bisacodyl, carvedilol, dextrose [Glutose-15], docusate sodium [Colace], gabapentin, glucagon (human recombinant) [Glucagon Emergency Kit (human)], ibuprofen, insulin glargine [Lantus Solostar U-100 Insulin], insulin lispro [Humalog U-100 Insulin], l…	2	0	0	98.3	72.1429	17.8571	93.7143	146.143	88.7143	0.173205	2.79455	1.46385	1.25357	7.71208	13.7927	1.13379e-05	0.000302343	0.000151172	0.000113379	0.000907029	0.00166289	0.01			150	4.7	9	180	49	1.1		14.4	1.3		Chest pain, unspecified
10101340	34443955	25615050	M	60	2017 - 2019	WHITE	5	OBSERVATION ADMIT	0	4	24	2	Chest pain, LUQ abd pain	acetaminophen, diclofenac sodium, tizanidine, sitagliptin [Januvia], paroxetine HCl, multivitamin-minerals-lutein [Multivitamin 50 Plus], metformin, lisinopril, lidocaine HCl, glipizide, gabapentin, chlorthalidone, Bayer Aspirin, Bayer Aspirin, atorvastatin, atenolol, amlodipine	2	0	0	98.25	76.2	17	96.4	143	85.5	0.3	9.63558	1.41421	1.3499	14.8922	5.77831	7.12251e-06	0.000379867	4.74834e-05	4.74834e-05	0.000474834	0.000201804	0.01	4		149	3.8	11.2	292	41	1.2	18.3	12.8	1.2		Chest pain, unspecified
10101340	35285735	25091208	M	60	2017 - 2019	WHITE	2	OBSERVATION ADMIT	0	4	15	3	Anxiety, Chest pain, Dyspnea	methocarbamol, torsemide, amlodipine, atorvastatin, clopidogrel, Jardiance, lisinopril, spironolactone, spironolactone, pantoprazole, paroxetine HCl, Januvia, metformin, gabapentin, carvedilol	0	0	0	98	74.4	18.2	98.2	119.4	75.2	0.2	3.84708	2.28035	1.48324	7.0214	3.83406	2.25225e-05	0.00045045	0.000337838	0.000225225	0.000900901	0.000506757	0.02	3		146	4.5	7.8	156	35	1.2					Anxiety disorder, unspecified
10101340	35285735	25091208	M	60	2017 - 2019	WHITE	2	OBSERVATION ADMIT	0	4	15	3	Anxiety, Chest pain, Dyspnea	methocarbamol, torsemide, amlodipine, atorvastatin, clopidogrel, Jardiance, lisinopril, spironolactone, spironolactone, pantoprazole, paroxetine HCl, Januvia, metformin, gabapentin, carvedilol	0	0	0	98	74.4	18.2	98.2	119.4	75.2	0.2	3.84708	2.28035	1.48324	7.0214	3.83406	2.25225e-05	0.00045045	0.000337838	0.000225225	0.000900901	0.000506757	0.02	3		146	4.5	7.8	156	35	1.2					Chest pain, unspecified
10101340	35530181	22311569	M	60	2017 - 2019	WHITE	0	EU OBSERVATION	0	3	12	2	Chest pain, Cough	atorvastatin, atenolol, aspirin, aspirin, amlodipine, acetaminophen, glipizide, lisinopril, metformin, multivitamin-minerals-lutein [Multivitamin 50 Plus], paroxetine HCl, sitagliptin [Januvia], gabapentin, chlorthalidone	2	0	0	98.75	82.7143	17.4286	96.2857	154.571	97.7143	0.665833	29.4659	1.51186	1.60357	12.8044	11.28	3.54108e-05	0.00203022	9.44287e-05	0.000118036	0.000849858	0.000684608														Cough
10101340	35530181	22311569	M	60	2017 - 2019	WHITE	0	EU OBSERVATION	0	3	12	2	Chest pain, Cough	atorvastatin, atenolol, aspirin, aspirin, amlodipine, acetaminophen, glipizide, lisinopril, metformin, multivitamin-minerals-lutein [Multivitamin 50 Plus], paroxetine HCl, sitagliptin [Januvia], gabapentin, chlorthalidone	2	0	0	98.75	82.7143	17.4286	96.2857	154.571	97.7143	0.665833	29.4659	1.51186	1.60357	12.8044	11.28	3.54108e-05	0.00203022	9.44287e-05	0.000118036	0.000849858	0.000684608														Chest pain, unspecified
10101456	30188630										18	2	Chest pain, Hypertension	clobetasol, spironolactone, Flovent HFA, oxybutynin chloride, meloxicam, omeprazole, Wellbutrin XL, phentermine, Trulicity, *mirena, valacyclovir, ProAir HFA, spironolactone, oxybutynin chloride, metformin	0	0	0	97.8	77.75	16.5	98	137.25	78.75	0.182574	5.058	1	2.3094	18.715	20.5163	1.81159e-05	0.000543478	9.05797e-05	0.000181159	0.00203804	0.00212862														Dizziness and giddiness
10101456	30188630										18	2	Chest pain, Hypertension	clobetasol, spironolactone, Flovent HFA, oxybutynin chloride, meloxicam, omeprazole, Wellbutrin XL, phentermine, Trulicity, *mirena, valacyclovir, ProAir HFA, spironolactone, oxybutynin chloride, metformin	0	0	0	97.8	77.75	16.5	98	137.25	78.75	0.182574	5.058	1	2.3094	18.715	20.5163	1.81159e-05	0.000543478	9.05797e-05	0.000181159	0.00203804	0.00212862														Essential (primary) hypertension
10101456	30188630										18	2	Chest pain, Hypertension	clobetasol, spironolactone, Flovent HFA, oxybutynin chloride, meloxicam, omeprazole, Wellbutrin XL, phentermine, Trulicity, *mirena, valacyclovir, ProAir HFA, spironolactone, oxybutynin chloride, metformin	0	0	0	97.8	77.75	16.5	98	137.25	78.75	0.182574	5.058	1	2.3094	18.715	20.5163	1.81159e-05	0.000543478	9.05797e-05	0.000181159	0.00203804	0.00212862														Chest pain, unspecified
10101456	30188630										18	2	Chest pain, Hypertension	clobetasol, spironolactone, Flovent HFA, oxybutynin chloride, meloxicam, omeprazole, Wellbutrin XL, phentermine, Trulicity, *mirena, valacyclovir, ProAir HFA, spironolactone, oxybutynin chloride, metformin	0	0	0	97.8	77.75	16.5	98	137.25	78.75	0.182574	5.058	1	2.3094	18.715	20.5163	1.81159e-05	0.000543478	9.05797e-05	0.000181159	0.00203804	0.00212862														Type 2 diabetes mellitus without complications
10101456	30188630										18	2	Chest pain, Hypertension	clobetasol, spironolactone, Flovent HFA, oxybutynin chloride, meloxicam, omeprazole, Wellbutrin XL, phentermine, Trulicity, *mirena, valacyclovir, ProAir HFA, spironolactone, oxybutynin chloride, metformin	0	0	0	97.8	77.75	16.5	98	137.25	78.75	0.182574	5.058	1	2.3094	18.715	20.5163	1.81159e-05	0.000543478	9.05797e-05	0.000181159	0.00203804	0.00212862														Long term (current) use of oral hypoglycemic drugs
10102217	39204227										13	2	Chest pain	escitalopram oxalate, bupropion HCl, acyclovir	0	0	0	98.4	68	19	99.5	140	93.5		0	1.41421	0.707107	7.07107	4.94975	0	0	0.00018018	9.00901e-05	0.000900901	0.000630631														Chest pain, unspecified
10102822	33928832										26	2	Chest pain	loratadine [Claritin], acetaminophen, albuterol sulfate, albuterol sulfate [ProAir HFA], allopurinol, aspirin, aspirin, colchicine, fluticasone propionate, fluticasone propion-salmeterol [Advair Diskus], gabapentin, ipratropium-albuterol, loratadine [Claritin], metoprolol succinate, nebulizer and compressor, nebulizer and compressor, nitroglycerin, omeprazole, phenytoin sodium extended [Dilantin …	2	1	0	97.85	78	17.4	97.2	141	87.4	0.353553	3.53553	3.1305	0.447214	16.2635	5.98331	2.36742e-05	0.000426136	0.000378788	4.73485e-05	0.0016572	0.000710227														Chest pain, unspecified
10102822	33928832										26	2	Chest pain	loratadine [Claritin], acetaminophen, albuterol sulfate, albuterol sulfate [ProAir HFA], allopurinol, aspirin, aspirin, colchicine, fluticasone propionate, fluticasone propion-salmeterol [Advair Diskus], gabapentin, ipratropium-albuterol, loratadine [Claritin], metoprolol succinate, nebulizer and compressor, nebulizer and compressor, nitroglycerin, omeprazole, phenytoin sodium extended [Dilantin …	2	1	0	97.85	78	17.4	97.2	141	87.4	0.353553	3.53553	3.1305	0.447214	16.2635	5.98331	2.36742e-05	0.000426136	0.000378788	4.73485e-05	0.0016572	0.000710227														Essential (primary) hypertension
10104370	34335363										23	3	Chest pain, MVC		0	0	0	98.4667	71.3333	18.3333	100	150	87.3333	0.305505	2.08167	0.57735	0	4.58258	4.04145	3.87597e-05	0.000258398	6.45995e-05	0	0.000581395	0.000516796														Car driver injured in collision w car in traf, init
10104370	34335363										23	3	Chest pain, MVC		0	0	0	98.4667	71.3333	18.3333	100	150	87.3333	0.305505	2.08167	0.57735	0	4.58258	4.04145	3.87597e-05	0.000258398	6.45995e-05	0	0.000581395	0.000516796														Chest pain, unspecified
10104549	31521385	25514026	F	65	2008 - 2010	WHITE	3	OBSERVATION ADMIT	0	4	32	2	NAUSEA/CP	One Touch UltraSoft Lancets, Omega-3 Fatty Acids, Multiple Vitamin, Lyrica, Lyrica, Lisinopril, Flovent HFA, Excedrin Migraine, Cymbalta, One Touch UltraSoft Lancets, B-12 Plus, Cymbalta, Blood Sugar Diagnostic, Verapamil, Trazodone, Simvastatin, One Touch Ultra Test, Blood Sugar Diagnostic, One Touch Ultra Test	0	0	0	97.8333	66.1667	16.5833	97.9	163.364	84.7273	0.057735	8.97302	2.60971	2.33095	11.102	9.05639	1.06225e-06	0.000265562	9.56023e-05	8.49798e-05	0.000424899	0.000297429				143	4.4	9.3	212	18	1.4					MAJOR DEPRESSION-UNSPEC
10104549	31521385	25514026	F	65	2008 - 2010	WHITE	3	OBSERVATION ADMIT	0	4	32	2	NAUSEA/CP	One Touch UltraSoft Lancets, Omega-3 Fatty Acids, Multiple Vitamin, Lyrica, Lyrica, Lisinopril, Flovent HFA, Excedrin Migraine, Cymbalta, One Touch UltraSoft Lancets, B-12 Plus, Cymbalta, Blood Sugar Diagnostic, Verapamil, Trazodone, Simvastatin, One Touch Ultra Test, Blood Sugar Diagnostic, One Touch Ultra Test	0	0	0	97.8333	66.1667	16.5833	97.9	163.364	84.7273	0.057735	8.97302	2.60971	2.33095	11.102	9.05639	1.06225e-06	0.000265562	9.56023e-05	8.49798e-05	0.000424899	0.000297429				143	4.4	9.3	212	18	1.4					SYNCOPE AND COLLAPSE
10104549	31521385	25514026	F	65	2008 - 2010	WHITE	3	OBSERVATION ADMIT	0	4	32	2	NAUSEA/CP	One Touch UltraSoft Lancets, Omega-3 Fatty Acids, Multiple Vitamin, Lyrica, Lyrica, Lisinopril, Flovent HFA, Excedrin Migraine, Cymbalta, One Touch UltraSoft Lancets, B-12 Plus, Cymbalta, Blood Sugar Diagnostic, Verapamil, Trazodone, Simvastatin, One Touch Ultra Test, Blood Sugar Diagnostic, One Touch Ultra Test	0	0	0	97.8333	66.1667	16.5833	97.9	163.364	84.7273	0.057735	8.97302	2.60971	2.33095	11.102	9.05639	1.06225e-06	0.000265562	9.56023e-05	8.49798e-05	0.000424899	0.000297429				143	4.4	9.3	212	18	1.4					UNSPECIFIED FALL
10104549	31521385	25514026	F	65	2008 - 2010	WHITE	3	OBSERVATION ADMIT	0	4	32	2	NAUSEA/CP	One Touch UltraSoft Lancets, Omega-3 Fatty Acids, Multiple Vitamin, Lyrica, Lyrica, Lisinopril, Flovent HFA, Excedrin Migraine, Cymbalta, One Touch UltraSoft Lancets, B-12 Plus, Cymbalta, Blood Sugar Diagnostic, Verapamil, Trazodone, Simvastatin, One Touch Ultra Test, Blood Sugar Diagnostic, One Touch Ultra Test	0	0	0	97.8333	66.1667	16.5833	97.9	163.364	84.7273	0.057735	8.97302	2.60971	2.33095	11.102	9.05639	1.06225e-06	0.000265562	9.56023e-05	8.49798e-05	0.000424899	0.000297429				143	4.4	9.3	212	18	1.4					CONCUSSION W/ LOSS OF CONSC. 30 MIN. OR LESS
10104549	31521385	25514026	F	65	2008 - 2010	WHITE	3	OBSERVATION ADMIT	0	4	32	2	NAUSEA/CP	One Touch UltraSoft Lancets, Omega-3 Fatty Acids, Multiple Vitamin, Lyrica, Lyrica, Lisinopril, Flovent HFA, Excedrin Migraine, Cymbalta, One Touch UltraSoft Lancets, B-12 Plus, Cymbalta, Blood Sugar Diagnostic, Verapamil, Trazodone, Simvastatin, One Touch Ultra Test, Blood Sugar Diagnostic, One Touch Ultra Test	0	0	0	97.8333	66.1667	16.5833	97.9	163.364	84.7273	0.057735	8.97302	2.60971	2.33095	11.102	9.05639	1.06225e-06	0.000265562	9.56023e-05	8.49798e-05	0.000424899	0.000297429				143	4.4	9.3	212	18	1.4					HYPERTENSION NOS
10104549	31521385	25514026	F	65	2008 - 2010	WHITE	3	OBSERVATION ADMIT	0	4	32	2	NAUSEA/CP	One Touch UltraSoft Lancets, Omega-3 Fatty Acids, Multiple Vitamin, Lyrica, Lyrica, Lisinopril, Flovent HFA, Excedrin Migraine, Cymbalta, One Touch UltraSoft Lancets, B-12 Plus, Cymbalta, Blood Sugar Diagnostic, Verapamil, Trazodone, Simvastatin, One Touch Ultra Test, Blood Sugar Diagnostic, One Touch Ultra Test	0	0	0	97.8333	66.1667	16.5833	97.9	163.364	84.7273	0.057735	8.97302	2.60971	2.33095	11.102	9.05639	1.06225e-06	0.000265562	9.56023e-05	8.49798e-05	0.000424899	0.000297429				143	4.4	9.3	212	18	1.4					CHEST PAIN NOS
10104549	31521385	25514026	F	65	2008 - 2010	WHITE	3	OBSERVATION ADMIT	0	4	32	2	NAUSEA/CP	One Touch UltraSoft Lancets, Omega-3 Fatty Acids, Multiple Vitamin, Lyrica, Lyrica, Lisinopril, Flovent HFA, Excedrin Migraine, Cymbalta, One Touch UltraSoft Lancets, B-12 Plus, Cymbalta, Blood Sugar Diagnostic, Verapamil, Trazodone, Simvastatin, One Touch Ultra Test, Blood Sugar Diagnostic, One Touch Ultra Test	0	0	0	97.8333	66.1667	16.5833	97.9	163.364	84.7273	0.057735	8.97302	2.60971	2.33095	11.102	9.05639	1.06225e-06	0.000265562	9.56023e-05	8.49798e-05	0.000424899	0.000297429				143	4.4	9.3	212	18	1.4					DIABETES UNCOMPL ADULT
10104549	31521385	25514026	F	65	2008 - 2010	WHITE	3	OBSERVATION ADMIT	0	4	32	2	NAUSEA/CP	One Touch UltraSoft Lancets, Omega-3 Fatty Acids, Multiple Vitamin, Lyrica, Lyrica, Lisinopril, Flovent HFA, Excedrin Migraine, Cymbalta, One Touch UltraSoft Lancets, B-12 Plus, Cymbalta, Blood Sugar Diagnostic, Verapamil, Trazodone, Simvastatin, One Touch Ultra Test, Blood Sugar Diagnostic, One Touch Ultra Test	0	0	0	97.8333	66.1667	16.5833	97.9	163.364	84.7273	0.057735	8.97302	2.60971	2.33095	11.102	9.05639	1.06225e-06	0.000265562	9.56023e-05	8.49798e-05	0.000424899	0.000297429				143	4.4	9.3	212	18	1.4					ANXIETY STATE NOS
10104842	33466382										43	2	Chest pain, Nausea, Anxiety	Xanax, Xanax	0	0	0	97.6333	53.25	17.75	99.5	107.25	77	0.208167	4.03113	3.30404	1	7.45542	6.68331	1.8622e-05	0.000418994	0.000325885	9.31099e-05	0.000837989	0.000744879														Other chest pain
10105430	36879703	25214879	F	51	2008 - 2010	HISPANIC/LATINO - DOMINICAN	0	EU OBSERVATION	0	3	38	2	CHEST PAIN	levothyroxine, lisinopril	0	0	0	98	76	16	99	111.143	71	0.141421	9.25563	2.3094	0.57735	3.71612	8.79394	4.10172e-06	0.000273448	8.20345e-05	2.73448e-05	0.000150396	0.000328138														CHEST PAIN NOS
10105624	30836061										38	3	Chest pain	fluticasone [Flonase], citalopram, bupropion HCl	0	0	0	98.1	77	18		121	75							0	0	0	0	0	0														CHEST PAIN NOS
10105731	39142200	28051042	F	60	2011 - 2013	WHITE	0	EU OBSERVATION	0	3	26	2	ABDOMINAL PAIN, NAUSEA		0	0	0	97.75	65.6667	17	100	131	72	0.0707107	6.02771	1	0	10.583	8.88819	2.76396e-06	0.000331675	5.52792e-05	0	0.000552792	0.000469873														ABDOMINAL PAIN EPIGASTRIC
10105731	39142200	28051042	F	60	2011 - 2013	WHITE	0	EU OBSERVATION	0	3	26	2	ABDOMINAL PAIN, NAUSEA		0	0	0	97.75	65.6667	17	100	131	72	0.0707107	6.02771	1	0	10.583	8.88819	2.76396e-06	0.000331675	5.52792e-05	0	0.000552792	0.000469873														CHEST PAIN NOS
10105731	39142200	28051042	F	60	2011 - 2013	WHITE	0	EU OBSERVATION	0	3	26	2	ABDOMINAL PAIN, NAUSEA		0	0	0	97.75	65.6667	17	100	131	72	0.0707107	6.02771	1	0	10.583	8.88819	2.76396e-06	0.000331675	5.52792e-05	0	0.000552792	0.000469873														NAUSEA
10105905	32561902										47	3	Chest pain, Dyspnea	Plaquenil, Plaquenil	0	0	0	98.0667	80.5	18	100	106	66	0.057735	2.12132	0	0	9.89949	12.7279	1.51515e-05	0.000454545	0	0	0.00212121	0.00272727														Cough
10105905	32561902										47	3	Chest pain, Dyspnea	Plaquenil, Plaquenil	0	0	0	98.0667	80.5	18	100	106	66	0.057735	2.12132	0	0	9.89949	12.7279	1.51515e-05	0.000454545	0	0	0.00212121	0.00272727														Fever, unspecified
10105905	32561902										47	3	Chest pain, Dyspnea	Plaquenil, Plaquenil	0	0	0	98.0667	80.5	18	100	106	66	0.057735	2.12132	0	0	9.89949	12.7279	1.51515e-05	0.000454545	0	0	0.00212121	0.00272727														Acute upper respiratory infection, unspecified
10106165	30643624										29	2	Chest pain	furosemide, simvastatin, multivitamin, mirtazapine, citalopram, docusate sodium	0	0	0	98.45	58.5	17.75	99.5	145.75	66	0.777817	6.13732	1.25831	1	5.12348	4.89898	6.50118e-05	0.000768322	0.000177305	0.000118203	0.00070922	0.000591017														Supraventricular tachycardia
10106244	32766498	22486493	F	60	2011 - 2013	WHITE	5	OBSERVATION ADMIT	0	3	7	2	Chest pain, Dyspnea, Fatigue	Celebrex, oxycodone, cyclobenzaprine, Ventolin HFA, Ambien, citalopram, aspirin, diltiazem HCl, aspirin, alprazolam, Plavix, alprazolam	2	0	0	98.1	78	15.6667	98	126	66.6667	0.141421	4.58258	3.21455	1.73205	3	12.6623	7.66284e-06	0.000344828	0.000229885	0.000114943	0.000229885	0.000957854				139	4.6	12.2	266	18	0.8	8.5	10.5	1		Altered mental status, unspecified
10107078	30908602										41	3	CHEST PAIN	Abilify, Abilify, Prozac	0	0	0		71	18	96	118	86							0	0	0	0	0	0														CHEST PAIN NOS
10108288	35290028	21177880	F	56	2011 - 2013	WHITE	0	EU OBSERVATION	0	3	22	2	CP	*	0	0	0	98.4333	58.75	17.6667	96	110.75	61.5	0.152753	8.65544	1.1547		9.74252	3.10913	6.33714e-06	0.000422476	4.22476e-05	0	0.000422476	0.000147866														CHEST PAIN NOS
10108435	31368043	21498211	M	62	2008 - 2010	WHITE	6	OBSERVATION ADMIT	0	3	31	2	Chest pain, Dyspnea, Leg swelling	tamsulosin, warfarin, warfarin, oxycodone, methadone, lactulose, gabapentin, folic acid, duloxetine, duloxetine, Colace, clonazepam, lorazepam, sennosides, clonazepam, lorazepam, torsemide, albuterol sulfate, atorvastatin, clonazepam, One Daily Multivitamin, metoprolol succinate, methadone, Spiriva with HandiHaler	0	0	0	98.2667	56.4	19.8	100	113.4	71	0.057735	3.84708	3.89872	0	4.66905	15.3297	3.11526e-06	0.000311526	0.000311526	0	0.000373832	0.0011838				141	4.7	5.7	113	38	1.3		18.4	1.7		Heart failure, unspecified
10108435	31595447	23827733	M	62	2008 - 2010	WHITE	3	EU OBSERVATION	0	3	1	2	Leg swelling, Chest pain	folic acid, Docusate Sodium, clonazepam, Spiriva with HandiHaler, methadone, warfarin, tamsulosin [Flomax], gabapentin, furosemide, warfarin, albuterol sulfate [Ventolin HFA], atorvastatin, clonazepam, morphine, Omeprazole, clonazepam, Multivitamin, nadolol, Senna, lisinopril	0	0	1	98.3	64.125	14.125	99.625	142.429	78.5714	0.182574	3.83359	2.90012	1.06066	5.50325	7.99702	3.84246e-06	0.000105668	7.68492e-05	2.88184e-05	0.00012488	0.000192123			1711	142	5	6	94	30	1.3		70.1	6.2		Heart failure, unspecified
10108435	32107466	21634956	M	62	2008 - 2010	WHITE	8	OBSERVATION ADMIT	0	4	18	2	Chest pain, Dyspnea	ferrous sulfate, folic acid, tiotropium bromide [Spiriva with HandiHaler], mirtazapine, melatonin, melatonin, methadone, sennosides [senna], multivitamin, omeprazole, gabapentin, ascorbic acid (vitamin C), albuterol sulfate [Ventolin HFA], warfarin, acetaminophen, methadone, metoprolol succinate, clonazepam, cyanocobalamin (vitamin B-12), tamsulosin, warfarin, torsemide, clonazepam, clonazepam, a…	0	0	0	98.134	71.8571	17.4286	99.4286	143.429	78.4286	0.603142	8.07111	0.786796	1.13389	13.7702	2.63674	2.30083e-05	0.000330745	2.87604e-05	4.31406e-05	0.000589589	0.000100661		2		143	4.7	5.2	111	33	1.1		25.2	2.3		Chest pain, unspecified
10108435	32107466	21634956	M	62	2008 - 2010	WHITE	8	OBSERVATION ADMIT	0	4	18	2	Chest pain, Dyspnea	ferrous sulfate, folic acid, tiotropium bromide [Spiriva with HandiHaler], mirtazapine, melatonin, melatonin, methadone, sennosides [senna], multivitamin, omeprazole, gabapentin, ascorbic acid (vitamin C), albuterol sulfate [Ventolin HFA], warfarin, acetaminophen, methadone, metoprolol succinate, clonazepam, cyanocobalamin (vitamin B-12), tamsulosin, warfarin, torsemide, clonazepam, clonazepam, a…	0	0	0	98.134	71.8571	17.4286	99.4286	143.429	78.4286	0.603142	8.07111	0.786796	1.13389	13.7702	2.63674	2.30083e-05	0.000330745	2.87604e-05	4.31406e-05	0.000589589	0.000100661		2		143	4.7	5.2	111	33	1.1		25.2	2.3		Dyspnea, unspecified
10108435	32107466	21634956	M	62	2008 - 2010	WHITE	8	OBSERVATION ADMIT	0	4	18	2	Chest pain, Dyspnea	ferrous sulfate, folic acid, tiotropium bromide [Spiriva with HandiHaler], mirtazapine, melatonin, melatonin, methadone, sennosides [senna], multivitamin, omeprazole, gabapentin, ascorbic acid (vitamin C), albuterol sulfate [Ventolin HFA], warfarin, acetaminophen, methadone, metoprolol succinate, clonazepam, cyanocobalamin (vitamin B-12), tamsulosin, warfarin, torsemide, clonazepam, clonazepam, a…	0	0	0	98.134	71.8571	17.4286	99.4286	143.429	78.4286	0.603142	8.07111	0.786796	1.13389	13.7702	2.63674	2.30083e-05	0.000330745	2.87604e-05	4.31406e-05	0.000589589	0.000100661		2		143	4.7	5.2	111	33	1.1		25.2	2.3		Other dorsalgia
10108435	33714476										36	3	Chest pain, Cough	acetaminophen, metoprolol succinate, gabapentin, ipratropium bromide, melatonin, melatonin, methadone, multivitamin, omeprazole, folic acid, ferrous sulfate, docusate sodium, cyanocobalamin (vitamin B-12), clonazepam, clonazepam, sennosides [senna], tamsulosin, tiotropium bromide [Spiriva with HandiHaler], clonazepam, atorvastatin, ascorbic acid (vitamin C), albuterol sulfate [Ventolin HFA], tors…	0	0	0	98.425	69.6	17.6	98	133.4	67	0.567891	6.38749	0.894427	1.58114	15.6939	6.67083	4.62963e-05	0.000540123	7.71605e-05	0.000154321	0.00146605	0.000694444														Unspecified abdominal pain
10108435	33714476										36	3	Chest pain, Cough	acetaminophen, metoprolol succinate, gabapentin, ipratropium bromide, melatonin, melatonin, methadone, multivitamin, omeprazole, folic acid, ferrous sulfate, docusate sodium, cyanocobalamin (vitamin B-12), clonazepam, clonazepam, sennosides [senna], tamsulosin, tiotropium bromide [Spiriva with HandiHaler], clonazepam, atorvastatin, ascorbic acid (vitamin C), albuterol sulfate [Ventolin HFA], tors…	0	0	0	98.425	69.6	17.6	98	133.4	67	0.567891	6.38749	0.894427	1.58114	15.6939	6.67083	4.62963e-05	0.000540123	7.71605e-05	0.000154321	0.00146605	0.000694444														Pure hypercholesterolemia, unspecified
10108435	33714476										36	3	Chest pain, Cough	acetaminophen, metoprolol succinate, gabapentin, ipratropium bromide, melatonin, melatonin, methadone, multivitamin, omeprazole, folic acid, ferrous sulfate, docusate sodium, cyanocobalamin (vitamin B-12), clonazepam, clonazepam, sennosides [senna], tamsulosin, tiotropium bromide [Spiriva with HandiHaler], clonazepam, atorvastatin, ascorbic acid (vitamin C), albuterol sulfate [Ventolin HFA], tors…	0	0	0	98.425	69.6	17.6	98	133.4	67	0.567891	6.38749	0.894427	1.58114	15.6939	6.67083	4.62963e-05	0.000540123	7.71605e-05	0.000154321	0.00146605	0.000694444														Long term (current) use of anticoagulants
10108435	33714476										36	3	Chest pain, Cough	acetaminophen, metoprolol succinate, gabapentin, ipratropium bromide, melatonin, melatonin, methadone, multivitamin, omeprazole, folic acid, ferrous sulfate, docusate sodium, cyanocobalamin (vitamin B-12), clonazepam, clonazepam, sennosides [senna], tamsulosin, tiotropium bromide [Spiriva with HandiHaler], clonazepam, atorvastatin, ascorbic acid (vitamin C), albuterol sulfate [Ventolin HFA], tors…	0	0	0	98.425	69.6	17.6	98	133.4	67	0.567891	6.38749	0.894427	1.58114	15.6939	6.67083	4.62963e-05	0.000540123	7.71605e-05	0.000154321	0.00146605	0.000694444														Dyspnea, unspecified
10108435	33714476										36	3	Chest pain, Cough	acetaminophen, metoprolol succinate, gabapentin, ipratropium bromide, melatonin, melatonin, methadone, multivitamin, omeprazole, folic acid, ferrous sulfate, docusate sodium, cyanocobalamin (vitamin B-12), clonazepam, clonazepam, sennosides [senna], tamsulosin, tiotropium bromide [Spiriva with HandiHaler], clonazepam, atorvastatin, ascorbic acid (vitamin C), albuterol sulfate [Ventolin HFA], tors…	0	0	0	98.425	69.6	17.6	98	133.4	67	0.567891	6.38749	0.894427	1.58114	15.6939	6.67083	4.62963e-05	0.000540123	7.71605e-05	0.000154321	0.00146605	0.000694444														Cough
10108435	33913600	25239067	M	62	2008 - 2010	WHITE	7	OBSERVATION ADMIT	0	3	37	2	Chest pain, Dyspnea	methadone, albuterol sulfate [Ventolin HFA], atorvastatin, clonazepam, clonazepam, clonazepam, docusate sodium, duloxetine, duloxetine, folic acid, furosemide, gabapentin, methadone, metoprolol tartrate, Multivitamin, sennosides [senna], tamsulosin, tiotropium bromide [Spiriva with HandiHaler], warfarin, warfarin	0	0	0	98.125	75.4286	16.5714	96.8571	139.286	73.8571	0.330404	4.27618	4.46681	2.0354	17.7268	11.8804	2.27865e-05	0.000358073	0.000423177	0.00016276	0.00172526	0.00120443			2478	140	4.6	4.2	133	54	1.3		38.7	3.5		Chest pain, unspecified
10108435	34088468	21056565	M	62	2008 - 2010	WHITE	7	EW EMER.	0	3	17	2	Chest pain	Omeprazole, albuterol sulfate [Ventolin HFA], atorvastatin, clonazepam, clonazepam, clonazepam, Docusate Sodium, folic acid, furosemide, gabapentin, lisinopril, methadone, Multivitamin, nadolol, Senna, Spiriva with HandiHaler, tamsulosin [Flomax], warfarin, warfarin	0	0	0	98	64	15.75	96.4	106.25	58.75	0.655744	10.6536	3.30404	1.51658	9.17878	5.67891	4.93546e-05	0.000873197	0.000303721	0.000113895	0.000721336	0.000455581		1		140	4.6	6.1	169	45	1.3		37	3.3		Heart failure, unspecified
10108435	34287629	26736746	M	62	2008 - 2010	WHITE	0	EU OBSERVATION	0	3	3	3	ABD PAIN	Furosemide, Methadone, Multivitamin, Nadolol, Omeprazole, Percocet, Quetiapine, Percocet, Quetiapine, Senna, Seroquel, Seroquel, Simvastatin, Spiriva with HandiHaler, Spironolactone, Spironolactone, Cymbalta, Albuterol, Advair Diskus, Cymbalta, Clonazepam, Clonazepam, Clonazepam, Aspirin, Aspirin, Docusate Sodium, Flomax	2	0	0	97.7333	69.5385	16.8333	98.1667	123.083	63.0833	0.472582	9.17983	3.73761	1.6967	12.391	8.89799	1.28535e-05	0.000385604	0.000214225	8.56898e-05	0.000599829	0.000428449														HYPERTENSION NOS
10108435	34287629	26736746	M	62	2008 - 2010	WHITE	0	EU OBSERVATION	0	3	3	3	ABD PAIN	Furosemide, Methadone, Multivitamin, Nadolol, Omeprazole, Percocet, Quetiapine, Percocet, Quetiapine, Senna, Seroquel, Seroquel, Simvastatin, Spiriva with HandiHaler, Spironolactone, Spironolactone, Cymbalta, Albuterol, Advair Diskus, Cymbalta, Clonazepam, Clonazepam, Clonazepam, Aspirin, Aspirin, Docusate Sodium, Flomax	2	0	0	97.7333	69.5385	16.8333	98.1667	123.083	63.0833	0.472582	9.17983	3.73761	1.6967	12.391	8.89799	1.28535e-05	0.000385604	0.000214225	8.56898e-05	0.000599829	0.000428449														CHEST PAIN NOS
10108435	34287629	26736746	M	62	2008 - 2010	WHITE	0	EU OBSERVATION	0	3	3	3	ABD PAIN	Furosemide, Methadone, Multivitamin, Nadolol, Omeprazole, Percocet, Quetiapine, Percocet, Quetiapine, Senna, Seroquel, Seroquel, Simvastatin, Spiriva with HandiHaler, Spironolactone, Spironolactone, Cymbalta, Albuterol, Advair Diskus, Cymbalta, Clonazepam, Clonazepam, Clonazepam, Aspirin, Aspirin, Docusate Sodium, Flomax	2	0	0	97.7333	69.5385	16.8333	98.1667	123.083	63.0833	0.472582	9.17983	3.73761	1.6967	12.391	8.89799	1.28535e-05	0.000385604	0.000214225	8.56898e-05	0.000599829	0.000428449														ABDOMINAL PAIN OTHER SPECIED
10108435	34287629	26736746	M	62	2008 - 2010	WHITE	0	EU OBSERVATION	0	3	3	3	ABD PAIN	Furosemide, Methadone, Multivitamin, Nadolol, Omeprazole, Percocet, Quetiapine, Percocet, Quetiapine, Senna, Seroquel, Seroquel, Simvastatin, Spiriva with HandiHaler, Spironolactone, Spironolactone, Cymbalta, Albuterol, Advair Diskus, Cymbalta, Clonazepam, Clonazepam, Clonazepam, Aspirin, Aspirin, Docusate Sodium, Flomax	2	0	0	97.7333	69.5385	16.8333	98.1667	123.083	63.0833	0.472582	9.17983	3.73761	1.6967	12.391	8.89799	1.28535e-05	0.000385604	0.000214225	8.56898e-05	0.000599829	0.000428449														CHRONIC AIRWAY OBSTRUCTION
10108435	34809859	26693769	M	62	2008 - 2010	WHITE	5	EW EMER.	0	3	43	3	Leg swelling	furosemide, Docusate Sodium, albuterol sulfate, Spiriva with HandiHaler, Senna, clonazepam, clonazepam, clonazepam, Omeprazole, nadolol, Multivitamin, methadone, lisinopril, gabapentin, folic acid, warfarin, tamsulosin [Flomax], atorvastatin	0	0	0	97.5667	56.25	13.625	98.25	120.5	71.875	0.057735	8.61477	2.06588	1.75255	8.652	13.0213	3.63108e-06	0.000980392	0.000217865	0.000181554	0.00087146	0.00145243		1		142	4.8	5.9	110	28	1.3		58.9	5.2		SWELLING OF LIMB
10108435	35413322	28920718	M	62	2008 - 2010	WHITE	9	OBSERVATION ADMIT	0	3	32	3	Leg pain, Chest pain	nadolol, warfarin, warfarin, tamsulosin [Flomax], Spiriva with HandiHaler, Senna, oxycodone, Omeprazole, Multivitamin, methadone, lisinopril, gabapentin, furosemide, folic acid, Docusate Sodium, clonazepam, clonazepam, clonazepam, atorvastatin, albuterol sulfate [Ventolin HFA]	0	0	0	98.0333	73.25	19	99.25	132	69	0.057735	10.3722	1.1547	0.957427	7.87401	8.7178	3.64697e-06	0.000875274	7.29395e-05	7.29395e-05	0.000692925	0.000656455				142	5	7.3	132	43	1.2		32.7	2.9		Acute posthemorrhagic anemia
10108435	36687847										7	2	Chest pain	methadone, Coumadin, Lasix	0	0	0	97.7	50.1765	14.4118	99.8235	90.875	55.8125	0.264575	5.89741	2.59949	0.528594	8.22091	4.96949	2.08855e-05	0.000793651	0.000334169	8.35422e-05	0.0012949	0.000793651														OTHER MALAISE AND FATIGUE
10108435	36687847										7	2	Chest pain	methadone, Coumadin, Lasix	0	0	0	97.7	50.1765	14.4118	99.8235	90.875	55.8125	0.264575	5.89741	2.59949	0.528594	8.22091	4.96949	2.08855e-05	0.000793651	0.000334169	8.35422e-05	0.0012949	0.000793651														HYPOTENSION NOS
10108435	38851563	24349938	M	62	2008 - 2010	WHITE	22	OBSERVATION ADMIT	0	3	20	2	Chest pain	tamsulosin, albuterol sulfate [Ventolin HFA], warfarin, warfarin, torsemide, tiotropium bromide [Spiriva with HandiHaler], atorvastatin, clonazepam, clonazepam, clonazepam, docusate sodium, duloxetine, duloxetine, folic acid, gabapentin, methadone, methadone, metoprolol succinate, Multivitamin, sennosides [senna]	0	0	0	98.2	66.6	15.2	99.4	127.2	64.4	0.655744	7.33485	1.78885	0.894427	12.7554	8.01873	3.7292e-05	0.000458979	0.000114745	5.73723e-05	0.000889271	0.000545037		2	2973	138	5.1	5.9	148	36	1.1		31	2.8		Chronic obstructive pulmonary disease w (acute) exacerbation
10108435	39344929	27636875	M	62	2008 - 2010	WHITE	17	DIRECT OBSERVATION	0	4	40	3	Failure to thrive, Leg swelling	warfarin, torsemide, tiotropium bromide [Spiriva with HandiHaler], metoprolol succinate, methadone, tamsulosin, sennosides [senna], Multivitamin, methadone, albuterol sulfate [Ventolin HFA], atorvastatin, gabapentin, folic acid, clonazepam, clonazepam, clonazepam, duloxetine, docusate sodium, duloxetine, warfarin	0	0	0	98	56.6	16.6	97.2	113.8	59.6	0.282843	7.1624	3.43511	1.64317	6.83374	8.17313	1.06326e-05	0.000451887	0.000239234	0.000106326	0.000451887	0.000505051		3		141	4.6	5.1	152	35	1.4		40.3	3.7		Chest pain, unspecified
10108868	38305052	21396883	M	56	2008 - 2010	WHITE	7	EW EMER.	0	6	35	1	Chest pain, L Arm numbness	aspirin, triamterene [Dyrenium], Diovan, Norvasc, Metoprolol Tartrate, colchicine [Colcrys], aspirin	2	0	0	98.35	71.25	16.5	99	161	82	0.353553	2.36291	0.57735	1.41421	13.6382	5.35413	2.86369e-05	0.000286369	5.72738e-05	0.000171821	0.00166094	0.000744559	0.22	11		140	5.3	32	255	27	1.3		16	1.5	5.1	CHEST PAIN NOS
10108868	38305052	21396883	M	56	2008 - 2010	WHITE	7	EW EMER.	0	6	35	1	Chest pain, L Arm numbness	aspirin, triamterene [Dyrenium], Diovan, Norvasc, Metoprolol Tartrate, colchicine [Colcrys], aspirin	2	0	0	98.35	71.25	16.5	99	161	82	0.353553	2.36291	0.57735	1.41421	13.6382	5.35413	2.86369e-05	0.000286369	5.72738e-05	0.000171821	0.00166094	0.000744559	0.22	11		140	5.3	32	255	27	1.3		16	1.5	5.1	OTHER NONSPECIFIC FX ON EXAM
10109131	33721922										32	3	Chest pain, Nausea		0	0	0	98.5	75	16.6667	99	119.667	71	0.953939	21.9317	1.1547	1	10.2632	4.3589	8.61196e-05	0.00217832	0.000101317	0.000101317	0.00101317	0.000405268														Chest pain, unspecified
10109710	31462510										25	2	Chest pain, Back pain	tramadol	0	0	0	97.85	66	16.3333	99.3333	119	80.6667	0.353553	2.64575	0.57735	0.57735	10.5357	9.0185	4.10509e-05	0.000410509	8.21018e-05	8.21018e-05	0.00172414	0.00147783														BACKACHE NOS
10109710	31462510										25	2	Chest pain, Back pain	tramadol	0	0	0	97.85	66	16.3333	99.3333	119	80.6667	0.353553	2.64575	0.57735	0.57735	10.5357	9.0185	4.10509e-05	0.000410509	8.21018e-05	8.21018e-05	0.00172414	0.00147783														CHEST PAIN NEC
10109899	38075737	28531752	F	64	2008 - 2010	WHITE	0	EU OBSERVATION	0	3	25	3	LEFT LOWER ARM PAIN	nifedipine [Nifedical XL], naproxen, Vitamin D, zolpidem, duloxetine [Cymbalta], duloxetine [Cymbalta], hydrochlorothiazide, Clorazepate Dipotassium, butalbital-aspirin-caffeine, aspirin, aspirin, Aleve, labetalol, Os-Cal 500 + D, prochlorperazine maleate, prochlorperazine maleate, risperidone, risperidone, tiotropium bromide [Spiriva with HandiHaler], Clorazepate Dipotassium, verapamil, topirama…	3	0	0	98	69	17	97	147.4	79	0.355903	8.7178	1.73205	1.41421	3.57771	3.08221	1.30336e-05	0.000358423	6.51678e-05	4.88759e-05	0.000146628	0.000130336														PAIN IN LIMB
10109899	38075737	28531752	F	64	2008 - 2010	WHITE	0	EU OBSERVATION	0	3	25	3	LEFT LOWER ARM PAIN	nifedipine [Nifedical XL], naproxen, Vitamin D, zolpidem, duloxetine [Cymbalta], duloxetine [Cymbalta], hydrochlorothiazide, Clorazepate Dipotassium, butalbital-aspirin-caffeine, aspirin, aspirin, Aleve, labetalol, Os-Cal 500 + D, prochlorperazine maleate, prochlorperazine maleate, risperidone, risperidone, tiotropium bromide [Spiriva with HandiHaler], Clorazepate Dipotassium, verapamil, topirama…	3	0	0	98	69	17	97	147.4	79	0.355903	8.7178	1.73205	1.41421	3.57771	3.08221	1.30336e-05	0.000358423	6.51678e-05	4.88759e-05	0.000146628	0.000130336														CHEST PAIN NOS
10110133	39428596										32	3	Chest pain, L Hip pain	baclofen, Gabapentin, Remeron, methadone, clonidine HCl	0	0	0	98.35	77.6667	15	98	122.333	75.3333	0.353553	7.50555	1.73205	2	7.23418	4.93288	1.42694e-05	0.000428082	8.56164e-05	0.000114155	0.000371005	0.000256849														JOINT PAIN-PELVIS
10110352	34008415	27188641	F	53	2011 - 2013	WHITE - RUSSIAN	0	EU OBSERVATION	0	3	8	2	Dyspnea, Chest pain	Zyrtec, celecoxib [Celebrex], EpiPen, Flexeril, lorazepam, lorazepam, naratriptan [Amerge], Patanol, scopolamine base [Transderm-Scop], topiramate, zolmitriptan [Zomig], Zyrtec, levothyroxine, albuterol sulfate	0	0	0	97.725	79.8571	16.1429	97	126.571	72.8571	0.262996	10.1559	1.46385	1.1547	14.3626	17.5919	1.6835e-05	0.000785634	0.000112233	8.41751e-05	0.00115039	0.00129068														Other chest pain
10110352	34008415	27188641	F	53	2011 - 2013	WHITE - RUSSIAN	0	EU OBSERVATION	0	3	8	2	Dyspnea, Chest pain	Zyrtec, celecoxib [Celebrex], EpiPen, Flexeril, lorazepam, lorazepam, naratriptan [Amerge], Patanol, scopolamine base [Transderm-Scop], topiramate, zolmitriptan [Zomig], Zyrtec, levothyroxine, albuterol sulfate	0	0	0	97.725	79.8571	16.1429	97	126.571	72.8571	0.262996	10.1559	1.46385	1.1547	14.3626	17.5919	1.6835e-05	0.000785634	0.000112233	8.41751e-05	0.00115039	0.00129068														Dyspnea, unspecified
10111614	30288576	22951202	M	63	2011 - 2013	BLACK/AFRICAN AMERICAN	0	DIRECT EMER.	0	3	22	3	CHEST PAIN		0	0	0		98	18	98	113	82							0	0	0	0	0	0				138	3.7	10	101	16	1					CHEST PAIN NOS
10112225	33213253	23860689	F	20	2014 - 2016	WHITE	0	EU OBSERVATION	0	3	16	3	Chest pain		0	0	0	97.3	75	18	99	110	65							0	0	0	0	0	0														CHEST PAIN NOS
10112225	33213253	23860689	F	20	2014 - 2016	WHITE	0	EU OBSERVATION	0	3	16	3	Chest pain		0	0	0	97.3	75	18	99	110	65							0	0	0	0	0	0														ABDOMINAL PAIN EPIGASTRIC
10112559	32626372										59	3	Chest pain	levothyroxine, pantoprazole, venlafaxine [Effexor XR]	0	0	0	97.875	72.5	18	99.75	114.25	64	0.596518	4.20317	1.63299	0.5	5.67891	0.816497	4.19084e-05	0.000322373	0.000128949	3.22373e-05	0.000386847	6.44745e-05														Nausea
10112559	32626372										59	3	Chest pain	levothyroxine, pantoprazole, venlafaxine [Effexor XR]	0	0	0	97.875	72.5	18	99.75	114.25	64	0.596518	4.20317	1.63299	0.5	5.67891	0.816497	4.19084e-05	0.000322373	0.000128949	3.22373e-05	0.000386847	6.44745e-05														Pain in thoracic spine
10112559	32626372										59	3	Chest pain	levothyroxine, pantoprazole, venlafaxine [Effexor XR]	0	0	0	97.875	72.5	18	99.75	114.25	64	0.596518	4.20317	1.63299	0.5	5.67891	0.816497	4.19084e-05	0.000322373	0.000128949	3.22373e-05	0.000386847	6.44745e-05														Chest pain, unspecified
10112698	32163447	28301505	M	58	2008 - 2010	OTHER	3	EW EMER.	0	3	32	2	NSTEMI	Xanax, naproxen, Xanax, Aspirin Childrens, flurazepam, Valium, Aspirin Childrens, Valium, flurazepam, Hydrochlorothiazide	2	0	0		58.6667	18.6667	96.3333	152	74.6667		3.51188	3.05505	2.51661	21.2838	7.37111	0	0.00248227	0.00212766	0.00177305	0.0148936	0.00496454	0.18	11		141	4	9.1	117	15	0.8					MYOCARDIAL INFARCTION NOS, INIT EPISODE OF CARE
10113381	34274945	23227497	F	78	2008 - 2010	WHITE	0	EU OBSERVATION	0	3	35	2	L Femur fracture	pravastatin, metoprolol succinate, oxycodone, Laxative (bisacodyl), acetaminophen, apixaban, docusate sodium, furosemide, gabapentin, hydrochlorothiazide, ranitidine HCl, Senna Laxative	0	0	0	97.8833	65.8333	17	98.8333	106.5	49.1667	0.278687	2.56255	1.67332	1.16905	9.39681	8.01041	9.8536e-06	8.44595e-05	5.63063e-05	4.22297e-05	0.000337838	0.000309685														Pain in left knee
10113381	34274945	23227497	F	78	2008 - 2010	WHITE	0	EU OBSERVATION	0	3	35	2	L Femur fracture	pravastatin, metoprolol succinate, oxycodone, Laxative (bisacodyl), acetaminophen, apixaban, docusate sodium, furosemide, gabapentin, hydrochlorothiazide, ranitidine HCl, Senna Laxative	0	0	0	97.8833	65.8333	17	98.8333	106.5	49.1667	0.278687	2.56255	1.67332	1.16905	9.39681	8.01041	9.8536e-06	8.44595e-05	5.63063e-05	4.22297e-05	0.000337838	0.000309685														Difficulty in walking, not elsewhere classified
10113525	36312695										19	3	Chest pain	albuterol sulfate [ProAir HFA], Centrum Silver, citalopram, fluticasone, omeprazole	0	0	0	98.2	87.5	16	100	123	63		0.707107	0	0	12.7279	4.24264	0	7.47384e-05	0	0	0.00134529	0.00044843														Other chest pain
10113573	39225421										21	3	Chest pain	doxycycline monohydrate	0	0	0	98.5	72.25	17.5	95.75	124.25	58.75	0.565685	18.3007	1	0.5	7.80491	3.86221	4.30108e-05	0.00188172	0.000107527	5.37634e-05	0.00102151	0.000483871														Anemia, unspecified
10113573	39225421										21	3	Chest pain	doxycycline monohydrate	0	0	0	98.5	72.25	17.5	95.75	124.25	58.75	0.565685	18.3007	1	0.5	7.80491	3.86221	4.30108e-05	0.00188172	0.000107527	5.37634e-05	0.00102151	0.000483871														Other chest pain
10113778	34806118	26662076	F	50	2011 - 2013	WHITE	5	EW EMER.	0	3	15	2	Chest pain, Dyspnea	ondansetron, sucralfate, nifedipine, amitriptyline, Aspirin, sennosides [Senokot], aspirin-dipyridamole [Aggrenox], atenolol, butalbital-acetaminophen-caff, prednisone, lactulose [Generlac], fluconazole, Fiorinal, esomeprazole magnesium [Nexium], Aspirin, lactulose [Enulose], Ensure Plus, nitroglycerin [Nitrostat], pravastatin, pantoprazole	3	1	0	98.1	94.25	18.5	99.25	150	95.5	0.282843	17.1343	4.79583	0.957427	6.68331	10.4722	1.76835e-05	0.00176835	0.000442087	8.84173e-05	0.00066313	0.00110522				147	3.9	3.9	138	9	0.6	0.4	10.5	1		Other chest pain
10114059	30060184	23531470	F	66	2008 - 2010	HISPANIC/LATINO - CUBAN	0	EU OBSERVATION	0	3	51	2	CP	Ativan, Ativan, atenolol, pantoprazole, butalbital-acetaminophen-caff, permethrin, calcium carbonate-vitamin D3, fluticasone, multivitamin, metformin, ibuprofen, gabapentin, Zofran	0	0	0		65.3333	14.6667	97.6667	125	60.3333		2.51661	1.1547	1.52753	11.2694	24.8462	0	0.000541126	0.00021645	0.000324675	0.0021645	0.0047619														CHEST PAIN NEC
10114059	30060184	23531470	F	66	2008 - 2010	HISPANIC/LATINO - CUBAN	0	EU OBSERVATION	0	3	51	2	CP	Ativan, Ativan, atenolol, pantoprazole, butalbital-acetaminophen-caff, permethrin, calcium carbonate-vitamin D3, fluticasone, multivitamin, metformin, ibuprofen, gabapentin, Zofran	0	0	0		65.3333	14.6667	97.6667	125	60.3333		2.51661	1.1547	1.52753	11.2694	24.8462	0	0.000541126	0.00021645	0.000324675	0.0021645	0.0047619														CHRONIC SINUSITIS NOS
10114059	31118526										9	3	RUQ abdominal pain, Chest pain	lorazepam, walker, walker, prochlorperazine, pantoprazole, oxybutynin chloride, nystatin-triamcinolone, metformin, meclizine, losartan, lorazepam, loratadine, loratadine, latanoprost, lancets, lancets, ibuprofen, glipizide, fluticasone, estradiol [Vagifem], duloxetine, duloxetine, dicyclomine, desipramine, cholecalciferol (vitamin D3) [Vitamin D3], calcium carbonate, butalbital-acetaminophen-caff…	0	0	0	98.3	65.8	17.4	98.4	161.25	65.25	0.141421	1.09545	1.34164	1.67332	21.5155	13.8173	6.70691e-06	6.70691e-05	0.000100604	0.000134138	0.00147552	0.000938967														Right upper quadrant pain
10114715	35225281										27	3	Chest pain	zolpidem, triamcinolone acetonide, lisinopril, Benadryl, omeprazole, simethicone, Benadryl	0	0	0	98.1	82.5	15	97.5	137.5	84.5	0.848528	4.94975	1.41421	0.707107	10.6066	13.435	7.66284e-05	0.000446999	0.000127714	6.3857e-05	0.000957854	0.00121328														ABDOMINAL PAIN EPIGASTRIC
10114715	35225281										27	3	Chest pain	zolpidem, triamcinolone acetonide, lisinopril, Benadryl, omeprazole, simethicone, Benadryl	0	0	0	98.1	82.5	15	97.5	137.5	84.5	0.848528	4.94975	1.41421	0.707107	10.6066	13.435	7.66284e-05	0.000446999	0.000127714	6.3857e-05	0.000957854	0.00121328														HYPERTENSION NOS
10115182	34309134	20085357	M	58	2008 - 2010	WHITE	0	EU OBSERVATION	0	3	57	2	Dyspnea, Chest pain	metoprolol succinate, acetaminophen, albuterol sulfate [ProAir HFA], amiodarone, eplerenone, eplerenone, fluticasone, fluticasone [Flovent HFA], losartan, omeprazole, potassium chloride [Klor-Con M20], warfarin	0	0	0	97.5333	70.5714	17.1429	99.7143	139.286	85.8571	0.152753	0.786796	1.06904	0.48795	7.95224	8.15329	6.13497e-06	4.08998e-05	4.08998e-05	2.04499e-05	0.000449898	0.000511247														Other chest pain
10115182	34309134	20085357	M	58	2008 - 2010	WHITE	0	EU OBSERVATION	0	3	57	2	Dyspnea, Chest pain	metoprolol succinate, acetaminophen, albuterol sulfate [ProAir HFA], amiodarone, eplerenone, eplerenone, fluticasone, fluticasone [Flovent HFA], losartan, omeprazole, potassium chloride [Klor-Con M20], warfarin	0	0	0	97.5333	70.5714	17.1429	99.7143	139.286	85.8571	0.152753	0.786796	1.06904	0.48795	7.95224	8.15329	6.13497e-06	4.08998e-05	4.08998e-05	2.04499e-05	0.000449898	0.000511247														Dyspnea, unspecified
10115311	36652131	20316163	M	71	2014 - 2016	WHITE	1	EU OBSERVATION	0	3	37	2	Chest pain, Weakness, Abnormal EKG	fenofibrate, lisinopril, coenzyme Q10 [Co Q-10], amlodipine, Advil	0	0	0	98.45	83.0909	16.3636	98	136.6	73.5	0.64365	7.93038	1.62928	1.67332	12.3306	8.47545	2.04374e-05	0.000265686	6.13121e-05	5.10934e-05	0.000418966	0.000255467														Chest pain, unspecified
10115311	36652131	20316163	M	71	2014 - 2016	WHITE	1	EU OBSERVATION	0	3	37	2	Chest pain, Weakness, Abnormal EKG	fenofibrate, lisinopril, coenzyme Q10 [Co Q-10], amlodipine, Advil	0	0	0	98.45	83.0909	16.3636	98	136.6	73.5	0.64365	7.93038	1.62928	1.67332	12.3306	8.47545	2.04374e-05	0.000265686	6.13121e-05	5.10934e-05	0.000418966	0.000255467														Abnormal electrocardiogram [ECG] [EKG]
10115311	36652131	20316163	M	71	2014 - 2016	WHITE	1	EU OBSERVATION	0	3	37	2	Chest pain, Weakness, Abnormal EKG	fenofibrate, lisinopril, coenzyme Q10 [Co Q-10], amlodipine, Advil	0	0	0	98.45	83.0909	16.3636	98	136.6	73.5	0.64365	7.93038	1.62928	1.67332	12.3306	8.47545	2.04374e-05	0.000265686	6.13121e-05	5.10934e-05	0.000418966	0.000255467														Malignant neoplasm of prostate
10115705	39033131										38	2	Chest pain		0	0	0	97.35	81.3333	17	99.3333	119	70.3333	0.494975	5.85947	1	0.57735	7.2111	5.03322	2.95359e-05	0.000464135	8.43882e-05	4.21941e-05	0.000590717	0.000421941														Chest pain, unspecified
10116054	32325250										31	2	Anxiety, Chest pain, s/p Fall		0	0	0	97.35	64	21	99.5	162.5	80	0.636396	1.41421	4.24264	0.707107	36.0624	5.65685	7.53769e-05	0.000167504	0.000502513	8.37521e-05	0.00427136	0.000670017														Other chest pain
10116054	32325250										31	2	Anxiety, Chest pain, s/p Fall		0	0	0	97.35	64	21	99.5	162.5	80	0.636396	1.41421	4.24264	0.707107	36.0624	5.65685	7.53769e-05	0.000167504	0.000502513	8.37521e-05	0.00427136	0.000670017														Hyperlipidemia, unspecified
10116054	32325250										31	2	Anxiety, Chest pain, s/p Fall		0	0	0	97.35	64	21	99.5	162.5	80	0.636396	1.41421	4.24264	0.707107	36.0624	5.65685	7.53769e-05	0.000167504	0.000502513	8.37521e-05	0.00427136	0.000670017														Fall from bed, initial encounter
10116054	35121759	26773152	F	71	2017 - 2019	WHITE	1	EU OBSERVATION	0	7	25	2	Chest pain, Dyspnea	ibuprofen, albuterol sulfate, albuterol sulfate [ProAir HFA], azelastine, clopidogrel [Plavix], cyclobenzaprine, esomeprazole magnesium [Nexium], Repatha Syringe, fluticasone, fluticasone propion-salmeterol [Advair Diskus], furosemide, lorazepam [Ativan], lorazepam [Ativan], metoprolol tartrate [Lopressor], Hizentra, Cresemba, metoprolol tartrate, mirtazapine [Remeron], montelukast, potassium chl…	0	0	0	97.76	78.3333	17.3333	96.3333	152.833	70.8333	0.427785	8.5479	1.50555	1.8619	8.86378	12.9216	2.10728e-05	0.000478927	7.66284e-05	9.57854e-05	0.000421456	0.000708812		1		139	3.7	12.4	135	26	1.2		12.5	1.2		Unstable angina
10116099	38967260	27113397	M	72	2011 - 2013	ASIAN	5	OBSERVATION ADMIT	0	4	24	2	Chest pain, Hypertension	clonidine HCl, metformin, lisinopril, glimepiride, carvedilol, amlodipine	0	0	0	98.2833	73.2222	17.4444	96.2222	158.444	79.2222	0.386868	13.5072	1.33333	1.71594	27.0005	7.5627	1.94477e-05	0.000739012	7.77907e-05	9.72384e-05	0.00151692	0.000369506		2		145	4.3	9.5	267	30	1.6		12.4	1.1		Hypertensive urgency
10116289	31162901	27291188	M	59	2008 - 2010	WHITE - OTHER EUROPEAN	0	EU OBSERVATION	0	3	12	2	Chest pain	tramadol, guaifenesin, Flomax, Vitamin D3, alprazolam, alprazolam, Prilosec OTC, sildenafil	0	0	0	96.95	69.2	17.1	96.7	141.3	79.9	0.777817	7.71434	2.76687	1.88856	16.4523	11.6662	1.6866e-05	0.000367985	0.000137994	9.19963e-05	0.000720638	0.000551978			102	138	5.4	11.5	93	18	0.6					Hyperlipidemia, unspecified
10116289	31162901	27291188	M	59	2008 - 2010	WHITE - OTHER EUROPEAN	0	EU OBSERVATION	0	3	12	2	Chest pain	tramadol, guaifenesin, Flomax, Vitamin D3, alprazolam, alprazolam, Prilosec OTC, sildenafil	0	0	0	96.95	69.2	17.1	96.7	141.3	79.9	0.777817	7.71434	2.76687	1.88856	16.4523	11.6662	1.6866e-05	0.000367985	0.000137994	9.19963e-05	0.000720638	0.000551978			102	138	5.4	11.5	93	18	0.6					Chest pain, unspecified
10116289	31162901	27291188	M	59	2008 - 2010	WHITE - OTHER EUROPEAN	0	EU OBSERVATION	0	3	12	2	Chest pain	tramadol, guaifenesin, Flomax, Vitamin D3, alprazolam, alprazolam, Prilosec OTC, sildenafil	0	0	0	96.95	69.2	17.1	96.7	141.3	79.9	0.777817	7.71434	2.76687	1.88856	16.4523	11.6662	1.6866e-05	0.000367985	0.000137994	9.19963e-05	0.000720638	0.000551978			102	138	5.4	11.5	93	18	0.6					Shortness of breath
10116621	30841053	24132606	M	57	2008 - 2010	WHITE - OTHER EUROPEAN	2	EU OBSERVATION	0	3	4	2	Chest pain	prasugrel [Effient], ranolazine [Ranexa], omeprazole, nitroglycerin, metoprolol succinate, Metformin, lisinopril, isosorbide mononitrate, escitalopram oxalate, atorvastatin, Aspirin, Aspirin, warfarin, insulin glargine, sucralfate, Lovenox, amlodipine	2	1	0	97.4	68.375	16.75	97.375	110.375	65.5	0.424264	10.155	1.0351	1.06066	11.9993	9.05539	2.22222e-05	0.00118519	7.40741e-05	0.000111111	0.00133333	0.001		4		139	4.6	7.5	267	45	2.7		27.5	2.5		Chest pain, unspecified
10116621	31393397	24247490	M	57	2008 - 2010	WHITE - OTHER EUROPEAN	3	EW EMER.	0	4	32	2	Chest pain	lisinopril, fluocinolone, escitalopram oxalate, warfarin, torsemide, ranolazine [Ranexa], prasugrel [Effient], omeprazole, nitroglycerin, amlodipine, aspirin, aspirin, atorvastatin, clonazepam, clonazepam, metoprolol succinate, metformin, clonazepam, isosorbide mononitrate, insulin glargine [Lantus Solostar]	2	1	0	97.95	67.3333	18	98.3333	116	64.6667	0.0707107	4.72582	2	0.57735	8.18535	1.1547	1.0101e-05	0.000909091	0.00040404	0.00010101	0.00161616	0.00020202		2		143	5.1	8	197	51	2.7		25.8	2.3		Chronic kidney disease, unspecified
10116621	31393397	24247490	M	57	2008 - 2010	WHITE - OTHER EUROPEAN	3	EW EMER.	0	4	32	2	Chest pain	lisinopril, fluocinolone, escitalopram oxalate, warfarin, torsemide, ranolazine [Ranexa], prasugrel [Effient], omeprazole, nitroglycerin, amlodipine, aspirin, aspirin, atorvastatin, clonazepam, clonazepam, metoprolol succinate, metformin, clonazepam, isosorbide mononitrate, insulin glargine [Lantus Solostar]	2	1	0	97.95	67.3333	18	98.3333	116	64.6667	0.0707107	4.72582	2	0.57735	8.18535	1.1547	1.0101e-05	0.000909091	0.00040404	0.00010101	0.00161616	0.00020202		2		143	5.1	8	197	51	2.7		25.8	2.3		Cardiomyopathy, unspecified
10116621	32741218	27111790	M	57	2008 - 2010	WHITE - OTHER EUROPEAN	1	EU OBSERVATION	0	5	56	2	Chest pain	Aspirin, isosorbide mononitrate, ketoconazole, felodipine, Aspirin, nitroglycerin, atorvastatin, insulin glargine [Lantus Solostar], Metformin, prasugrel [Effient], fluocinolone, omeprazole, escitalopram oxalate, lisinopril	2	1	0	98.6	76.5	16.5	98	128.667	76.5	0.270801	4.46094	1.22474	0.632456	14.0238	4.1833	3.47222e-05	0.000578704	0.000173611	0.000115741	0.00219907	0.000694444	0.19	4		139	4.4	5.7	224	30	1.4		9.8	0.9		CHEST PAIN NOS
10116621	34263491	28927488	M	57	2008 - 2010	WHITE - OTHER EUROPEAN	2	EW EMER.	0	3	33	2	Chest pain, Dyspnea	fluocinolone acetonide oil, felodipine, escitalopram oxalate, Bayer Aspirin, Bayer Aspirin, atorvastatin, omeprazole, prasugrel, metformin, nitroglycerin, metoprolol succinate, lisinopril, ketoconazole, isosorbide mononitrate, Lantus	2	1	0	97.9	65.5	17	98	148	79		0.707107	1.41421	1.41421	7.07107	8.48528	0	8.37521e-05	0.000167504	0.000167504	0.000837521	0.00100503		3	90	143	5.7	6.1	280	36	1.6		11.2	1		CAD UNSPEC VESSEL, NATIVE OR GRAFT
10116621	34263491	28927488	M	57	2008 - 2010	WHITE - OTHER EUROPEAN	2	EW EMER.	0	3	33	2	Chest pain, Dyspnea	fluocinolone acetonide oil, felodipine, escitalopram oxalate, Bayer Aspirin, Bayer Aspirin, atorvastatin, omeprazole, prasugrel, metformin, nitroglycerin, metoprolol succinate, lisinopril, ketoconazole, isosorbide mononitrate, Lantus	2	1	0	97.9	65.5	17	98	148	79		0.707107	1.41421	1.41421	7.07107	8.48528	0	8.37521e-05	0.000167504	0.000167504	0.000837521	0.00100503		3	90	143	5.7	6.1	280	36	1.6		11.2	1		HYPERTENSION NOS
10116621	34263491	28927488	M	57	2008 - 2010	WHITE - OTHER EUROPEAN	2	EW EMER.	0	3	33	2	Chest pain, Dyspnea	fluocinolone acetonide oil, felodipine, escitalopram oxalate, Bayer Aspirin, Bayer Aspirin, atorvastatin, omeprazole, prasugrel, metformin, nitroglycerin, metoprolol succinate, lisinopril, ketoconazole, isosorbide mononitrate, Lantus	2	1	0	97.9	65.5	17	98	148	79		0.707107	1.41421	1.41421	7.07107	8.48528	0	8.37521e-05	0.000167504	0.000167504	0.000837521	0.00100503		3	90	143	5.7	6.1	280	36	1.6		11.2	1		DIABETES UNCOMPL ADULT
10116621	34263491	28927488	M	57	2008 - 2010	WHITE - OTHER EUROPEAN	2	EW EMER.	0	3	33	2	Chest pain, Dyspnea	fluocinolone acetonide oil, felodipine, escitalopram oxalate, Bayer Aspirin, Bayer Aspirin, atorvastatin, omeprazole, prasugrel, metformin, nitroglycerin, metoprolol succinate, lisinopril, ketoconazole, isosorbide mononitrate, Lantus	2	1	0	97.9	65.5	17	98	148	79		0.707107	1.41421	1.41421	7.07107	8.48528	0	8.37521e-05	0.000167504	0.000167504	0.000837521	0.00100503		3	90	143	5.7	6.1	280	36	1.6		11.2	1		CHEST PAIN NOS
10117130	38248542										0	2	Chest pain, L Arm numbness	pen needle, diabetic [BD Ultra-Fine Nano Pen Needles], sitagliptin [Januvia], pen needle, diabetic [BD Ultra-Fine Nano Pen Needles], metoprolol succinate, loperamide [Anti-Diarrhea], Lo-Peramide, lancing device with lancets [Accu-Chek FastClix], lancing device with lancets [Accu-Chek FastClix], insulin lispro [Humalog KwikPen], insulin glargine [Lantus Solostar], blood sugar diagnostic [OneTouch …	2	0	0	97.7	65.2	17	97.6	125.6	69.2	0.173205	3.42053	1	1.81659	18.0222	13.3116	1.04167e-05	0.0003125	6.94444e-05	0.000138889	0.00166667	0.00111111														Other chest pain
10117130	39418705	24247140	M	44	2008 - 2010	WHITE	11	OBSERVATION ADMIT	0	8	9	3	Chest pain	sitagliptin [Januvia], Lo-Peramide, blood sugar diagnostic [OneTouch Ultra Test], blood sugar diagnostic [OneTouch Ultra Test], glimepiride, atorvastatin	0	0	0	97.96	84.3	16.6	96.3	133	79.7	0.482701	9.44046	1.83787	1.63639	8.94427	7.08755	1.45042e-05	0.000342827	6.59283e-05	6.59283e-05	0.00039557	0.00030327	0.05	10		137	4.6	16.7	204	20	0.7	232	17.5	1.6	2.3	Chest pain, unspecified
10117734	31349810										13	2	Chest pain, Cough, Dyspnea		0	0	0	99.2	104.667	17.3333	96.5	150	75.5	1.55563	9.2376	1.1547	0.707107	1.41421	4.94975	0.000157368	0.00114449	0.000143062	7.15308e-05	0.000143062	0.000500715														Acute bronchitis, unspecified
10117756	38571056	25735718	F	63	2008 - 2010	BLACK/AFRICAN AMERICAN	0	EU OBSERVATION	0	3	23	2	Chest pain, Dyspnea, L Arm pain	pitavastatin calcium [Livalo], montelukast, latanoprost, sennosides, gabapentin, tramadol, fluticasone-salmeterol [Advair Diskus], fluticasone, docusate sodium [Colace], Diovan, diclofenac sodium, cyanocobalamin (vitamin B-12) [Vitamin B-12], cholestyramine (with sugar), cephalexin, calcium carbonate-vitamin D3 [Calcium 500 + D], aspirin [Adult Low Dose Aspirin], aspirin [Adult Low Dose Aspirin],…	2	0	0	97.45	77.5	18.1667	98	144.167	62.1667	0.58023	9.85393	2.04124	1.09545	20.292	7.57408	2.27352e-05	0.000472193	8.74432e-05	5.24659e-05	0.00101434	0.000367261		2	18	140	4.6	9.4	117	18	0.7		11.7	1.1		Chest pain, unspecified
10117756	38571056	25735718	F	63	2008 - 2010	BLACK/AFRICAN AMERICAN	0	EU OBSERVATION	0	3	23	2	Chest pain, Dyspnea, L Arm pain	pitavastatin calcium [Livalo], montelukast, latanoprost, sennosides, gabapentin, tramadol, fluticasone-salmeterol [Advair Diskus], fluticasone, docusate sodium [Colace], Diovan, diclofenac sodium, cyanocobalamin (vitamin B-12) [Vitamin B-12], cholestyramine (with sugar), cephalexin, calcium carbonate-vitamin D3 [Calcium 500 + D], aspirin [Adult Low Dose Aspirin], aspirin [Adult Low Dose Aspirin],…	2	0	0	97.45	77.5	18.1667	98	144.167	62.1667	0.58023	9.85393	2.04124	1.09545	20.292	7.57408	2.27352e-05	0.000472193	8.74432e-05	5.24659e-05	0.00101434	0.000367261		2	18	140	4.6	9.4	117	18	0.7		11.7	1.1		Essential (primary) hypertension
10118041	39489795										34	2	Chest pain	*birth control pill	0	0	0	98.1667	77	18	100	116.333	79.3333	0.750555	3.4641	2	0	1.52753	8.14453	7.05755e-05	0.000325733	0.000217155	0	0.000162866	0.000814332														Chest pain, unspecified
10119094	32390093	29995182	F	66	2008 - 2010	WHITE	3	OBSERVATION ADMIT	0	3	14	2	Abnormal EKG, Chest pain	trazodone, metoprolol succinate, lisinopril, latanoprost [Xalatan], hydrochlorothiazide, ezetimibe [Zetia], esomeprazole magnesium [Nexium], cyclosporine [Restasis], atorvastatin, nitroglycerin	0	1	0	97.2	56.75	16	99	177.5	70		5.25198	0	0	3.41565	11.6619	0	0.000739247	0	0	0.000537634	0.00147849		2		142	4.8	8.2	93	21	1.1		11.2	1		Chest pain, unspecified
10119422	34732659										43	2	Chest pain, Visual changes, Transfer	aspirin, Novolog Flexpen, hydralazine, lisinopril, Levemir, Lipitor, aspirin, oxycodone, labetalol, chlorthalidone	2	0	0	98.1	78.3333	17.3333	98.1667	168.143	94.7143	0.707107	4.67618	1.0328	0.752773	17.8272	7.69663	5.25762e-05	0.000578339	0.000105152	0.000105152	0.00247108	0.00120925														Muscle weakness (generalized)
10119422	34732659										43	2	Chest pain, Visual changes, Transfer	aspirin, Novolog Flexpen, hydralazine, lisinopril, Levemir, Lipitor, aspirin, oxycodone, labetalol, chlorthalidone	2	0	0	98.1	78.3333	17.3333	98.1667	168.143	94.7143	0.707107	4.67618	1.0328	0.752773	17.8272	7.69663	5.25762e-05	0.000578339	0.000105152	0.000105152	0.00247108	0.00120925														Unspecified visual disturbance
10119422	34732659										43	2	Chest pain, Visual changes, Transfer	aspirin, Novolog Flexpen, hydralazine, lisinopril, Levemir, Lipitor, aspirin, oxycodone, labetalol, chlorthalidone	2	0	0	98.1	78.3333	17.3333	98.1667	168.143	94.7143	0.707107	4.67618	1.0328	0.752773	17.8272	7.69663	5.25762e-05	0.000578339	0.000105152	0.000105152	0.00247108	0.00120925														Prsnl hx of TIA (TIA), and cereb infrc w/o resid deficits
10119422	34732659										43	2	Chest pain, Visual changes, Transfer	aspirin, Novolog Flexpen, hydralazine, lisinopril, Levemir, Lipitor, aspirin, oxycodone, labetalol, chlorthalidone	2	0	0	98.1	78.3333	17.3333	98.1667	168.143	94.7143	0.707107	4.67618	1.0328	0.752773	17.8272	7.69663	5.25762e-05	0.000578339	0.000105152	0.000105152	0.00247108	0.00120925														Precordial pain
10119679	39061266										28	2	Chest pain, Dizziness	clopidogrel, aspirin, atorvastatin, aspirin, metoprolol succinate	2	0	0	97.55	56.2	16.6	97.8	111.1	69.5	0.412311	6.12463	4.35125	1.54919	9.0854	6.65415	1.54143e-05	0.000404624	0.000289017	9.63391e-05	0.000481696	0.000481696														Chest pain, unspecified
10119679	39061266										28	2	Chest pain, Dizziness	clopidogrel, aspirin, atorvastatin, aspirin, metoprolol succinate	2	0	0	97.55	56.2	16.6	97.8	111.1	69.5	0.412311	6.12463	4.35125	1.54919	9.0854	6.65415	1.54143e-05	0.000404624	0.000289017	9.63391e-05	0.000481696	0.000481696														Dizziness and giddiness
10119863	38652478	23520809	M	67	2011 - 2013	WHITE	0	EU OBSERVATION	0	3	57	2	Chest pain	ranitidine HCl, donepezil, citalopram, atorvastatin, aspirin, aspirin, lisinopril, tamsulosin, simethicone [Gas-X Extra Strength]	2	0	0	97.4889	74.5455	17.4	95.8	120.182	78.1818	0.700793	4.94699	2.67499	1.8738	16.3696	6.22605	2.1875e-05	0.000177083	0.000104167	6.25e-05	0.000479167	0.000208333														Chest pain, unspecified
10119863	38652478	23520809	M	67	2011 - 2013	WHITE	0	EU OBSERVATION	0	3	57	2	Chest pain	ranitidine HCl, donepezil, citalopram, atorvastatin, aspirin, aspirin, lisinopril, tamsulosin, simethicone [Gas-X Extra Strength]	2	0	0	97.4889	74.5455	17.4	95.8	120.182	78.1818	0.700793	4.94699	2.67499	1.8738	16.3696	6.22605	2.1875e-05	0.000177083	0.000104167	6.25e-05	0.000479167	0.000208333														Essential (primary) hypertension
10119863	38652478	23520809	M	67	2011 - 2013	WHITE	0	EU OBSERVATION	0	3	57	2	Chest pain	ranitidine HCl, donepezil, citalopram, atorvastatin, aspirin, aspirin, lisinopril, tamsulosin, simethicone [Gas-X Extra Strength]	2	0	0	97.4889	74.5455	17.4	95.8	120.182	78.1818	0.700793	4.94699	2.67499	1.8738	16.3696	6.22605	2.1875e-05	0.000177083	0.000104167	6.25e-05	0.000479167	0.000208333														Presence of aortocoronary bypass graft
10119863	38652478	23520809	M	67	2011 - 2013	WHITE	0	EU OBSERVATION	0	3	57	2	Chest pain	ranitidine HCl, donepezil, citalopram, atorvastatin, aspirin, aspirin, lisinopril, tamsulosin, simethicone [Gas-X Extra Strength]	2	0	0	97.4889	74.5455	17.4	95.8	120.182	78.1818	0.700793	4.94699	2.67499	1.8738	16.3696	6.22605	2.1875e-05	0.000177083	0.000104167	6.25e-05	0.000479167	0.000208333														Athscl heart disease of native coronary artery w/o ang pctrs
10119910	30090647	27347621	M	68	2011 - 2013	BLACK/AFRICAN AMERICAN	0	DIRECT OBSERVATION	0	3	53	2	CHEST PAIN	*desyrel, Remeron, phenytoin, Peridex, Tylenol Extra Strength, Namenda, pantoprazole, Catapres, aspirin, aspirin, trazodone, simvastatin, senna, hydrochlorothiazide, docusate sodium, nifedipine, lisinopril, One Daily Multivitamin, atenolol, levetiracetam, Zantac Maximum Strength	2	0	0	98.05	61.875	16.75	99.125	109.25	61.25	0.0707107	3.72012	1.0351	0.834523	14.3999	4.49603	1.9984e-06	0.000239808	3.9968e-05	3.9968e-05	0.000939249	0.000259792				140	3.9	5.4	125	16	1					CHEST PAIN NOS
10119910	30090647	27347621	M	68	2011 - 2013	BLACK/AFRICAN AMERICAN	0	DIRECT OBSERVATION	0	3	53	2	CHEST PAIN	*desyrel, Remeron, phenytoin, Peridex, Tylenol Extra Strength, Namenda, pantoprazole, Catapres, aspirin, aspirin, trazodone, simvastatin, senna, hydrochlorothiazide, docusate sodium, nifedipine, lisinopril, One Daily Multivitamin, atenolol, levetiracetam, Zantac Maximum Strength	2	0	0	98.05	61.875	16.75	99.125	109.25	61.25	0.0707107	3.72012	1.0351	0.834523	14.3999	4.49603	1.9984e-06	0.000239808	3.9968e-05	3.9968e-05	0.000939249	0.000259792				140	3.9	5.4	125	16	1					SENILE DEMENTIA UNCOMP
10119910	30090647	27347621	M	68	2011 - 2013	BLACK/AFRICAN AMERICAN	0	DIRECT OBSERVATION	0	3	53	2	CHEST PAIN	*desyrel, Remeron, phenytoin, Peridex, Tylenol Extra Strength, Namenda, pantoprazole, Catapres, aspirin, aspirin, trazodone, simvastatin, senna, hydrochlorothiazide, docusate sodium, nifedipine, lisinopril, One Daily Multivitamin, atenolol, levetiracetam, Zantac Maximum Strength	2	0	0	98.05	61.875	16.75	99.125	109.25	61.25	0.0707107	3.72012	1.0351	0.834523	14.3999	4.49603	1.9984e-06	0.000239808	3.9968e-05	3.9968e-05	0.000939249	0.000259792				140	3.9	5.4	125	16	1					HYPERTENSION NOS
10119910	32509063	22351487	M	68	2011 - 2013	BLACK/AFRICAN AMERICAN	0	DIRECT OBSERVATION	0	4	45	3	S/P CP		0	0	0	97.75	62.25	17.25	99.25	123.25	64.25	0.212132	4.03113	0.957427	0.957427	5.90903	9.17878	1.3369e-05	0.00040107	8.91266e-05	8.91266e-05	0.000579323	0.000935829		1		139	6.4	5.2	188	17	0.9		12.6	1.2		HYPERTENSION NOS
10119910	32509063	22351487	M	68	2011 - 2013	BLACK/AFRICAN AMERICAN	0	DIRECT OBSERVATION	0	4	45	3	S/P CP		0	0	0	97.75	62.25	17.25	99.25	123.25	64.25	0.212132	4.03113	0.957427	0.957427	5.90903	9.17878	1.3369e-05	0.00040107	8.91266e-05	8.91266e-05	0.000579323	0.000935829		1		139	6.4	5.2	188	17	0.9		12.6	1.2		ALZHEIMER'S DISEASE
10119910	32509063	22351487	M	68	2011 - 2013	BLACK/AFRICAN AMERICAN	0	DIRECT OBSERVATION	0	4	45	3	S/P CP		0	0	0	97.75	62.25	17.25	99.25	123.25	64.25	0.212132	4.03113	0.957427	0.957427	5.90903	9.17878	1.3369e-05	0.00040107	8.91266e-05	8.91266e-05	0.000579323	0.000935829		1		139	6.4	5.2	188	17	0.9		12.6	1.2		EPILEPSY, NOS WITHOUT INTRACTABLE EPILEPSY
10119910	32509063	22351487	M	68	2011 - 2013	BLACK/AFRICAN AMERICAN	0	DIRECT OBSERVATION	0	4	45	3	S/P CP		0	0	0	97.75	62.25	17.25	99.25	123.25	64.25	0.212132	4.03113	0.957427	0.957427	5.90903	9.17878	1.3369e-05	0.00040107	8.91266e-05	8.91266e-05	0.000579323	0.000935829		1		139	6.4	5.2	188	17	0.9		12.6	1.2		CHEST PAIN NOS
10119910	32509063	22351487	M	68	2011 - 2013	BLACK/AFRICAN AMERICAN	0	DIRECT OBSERVATION	0	4	45	3	S/P CP		0	0	0	97.75	62.25	17.25	99.25	123.25	64.25	0.212132	4.03113	0.957427	0.957427	5.90903	9.17878	1.3369e-05	0.00040107	8.91266e-05	8.91266e-05	0.000579323	0.000935829		1		139	6.4	5.2	188	17	0.9		12.6	1.2		DEMENTIA IN CONDITIONS CLASSIFIED ELSEWHERE WITHOUT BEHAVIROAL DISTURBANCE
10120109	31614604										13	2	Chest pain, Dyspnea	simvastatin, hydrocodone-acetaminophen, metformin, hydrocodone-acetaminophen, insulin lispro [Humalog], insulin glargine [Lantus Solostar], gabapentin, aspirin, Xarelto, aspirin	2	0	0	98.5	82.5	15	100	127	79.25		6.60808	2.16025	0	9.0185	11.9269	0	0.000584795	0.000208855	0	0.000835422	0.00116959														HYPERCHOLESTEROLEMIA
10120109	31614604										13	2	Chest pain, Dyspnea	simvastatin, hydrocodone-acetaminophen, metformin, hydrocodone-acetaminophen, insulin lispro [Humalog], insulin glargine [Lantus Solostar], gabapentin, aspirin, Xarelto, aspirin	2	0	0	98.5	82.5	15	100	127	79.25		6.60808	2.16025	0	9.0185	11.9269	0	0.000584795	0.000208855	0	0.000835422	0.00116959														HYPERTENSION NOS
10120109	31614604										13	2	Chest pain, Dyspnea	simvastatin, hydrocodone-acetaminophen, metformin, hydrocodone-acetaminophen, insulin lispro [Humalog], insulin glargine [Lantus Solostar], gabapentin, aspirin, Xarelto, aspirin	2	0	0	98.5	82.5	15	100	127	79.25		6.60808	2.16025	0	9.0185	11.9269	0	0.000584795	0.000208855	0	0.000835422	0.00116959														LONG-TERM (CURRENT) USE OF INSULIN
10120109	31614604										13	2	Chest pain, Dyspnea	simvastatin, hydrocodone-acetaminophen, metformin, hydrocodone-acetaminophen, insulin lispro [Humalog], insulin glargine [Lantus Solostar], gabapentin, aspirin, Xarelto, aspirin	2	0	0	98.5	82.5	15	100	127	79.25		6.60808	2.16025	0	9.0185	11.9269	0	0.000584795	0.000208855	0	0.000835422	0.00116959														PERSONAL HISTORY OF PULMONARY EMBOLISM
10120109	31614604										13	2	Chest pain, Dyspnea	simvastatin, hydrocodone-acetaminophen, metformin, hydrocodone-acetaminophen, insulin lispro [Humalog], insulin glargine [Lantus Solostar], gabapentin, aspirin, Xarelto, aspirin	2	0	0	98.5	82.5	15	100	127	79.25		6.60808	2.16025	0	9.0185	11.9269	0	0.000584795	0.000208855	0	0.000835422	0.00116959														CHEST PAIN NOS
10120109	31614604										13	2	Chest pain, Dyspnea	simvastatin, hydrocodone-acetaminophen, metformin, hydrocodone-acetaminophen, insulin lispro [Humalog], insulin glargine [Lantus Solostar], gabapentin, aspirin, Xarelto, aspirin	2	0	0	98.5	82.5	15	100	127	79.25		6.60808	2.16025	0	9.0185	11.9269	0	0.000584795	0.000208855	0	0.000835422	0.00116959														DIABETES UNCOMPL ADULT
10120826	39784578	20643400	M	80	2014 - 2016	HISPANIC/LATINO - CENTRAL AMERICAN	1	EU OBSERVATION	0	3	56	3	Chest pain	Zytiga, prednisone, Multivitamin, metoprolol tartrate, insulin lispro [Humalog KwikPen], Zytiga, Lantus U-100 Insulin	0	0	0	97.7667	61.2727	18.3636	98.8182	139.636	64.1818	0.598888	4.33799	1.85864	0.750757	12.6671	10.068	1.43911e-05	0.000134916	5.39665e-05	2.69833e-05	0.000395755	0.000287822														Long term (current) use of insulin
10120826	39784578	20643400	M	80	2014 - 2016	HISPANIC/LATINO - CENTRAL AMERICAN	1	EU OBSERVATION	0	3	56	3	Chest pain	Zytiga, prednisone, Multivitamin, metoprolol tartrate, insulin lispro [Humalog KwikPen], Zytiga, Lantus U-100 Insulin	0	0	0	97.7667	61.2727	18.3636	98.8182	139.636	64.1818	0.598888	4.33799	1.85864	0.750757	12.6671	10.068	1.43911e-05	0.000134916	5.39665e-05	2.69833e-05	0.000395755	0.000287822														Chest pain, unspecified
10120826	39784578	20643400	M	80	2014 - 2016	HISPANIC/LATINO - CENTRAL AMERICAN	1	EU OBSERVATION	0	3	56	3	Chest pain	Zytiga, prednisone, Multivitamin, metoprolol tartrate, insulin lispro [Humalog KwikPen], Zytiga, Lantus U-100 Insulin	0	0	0	97.7667	61.2727	18.3636	98.8182	139.636	64.1818	0.598888	4.33799	1.85864	0.750757	12.6671	10.068	1.43911e-05	0.000134916	5.39665e-05	2.69833e-05	0.000395755	0.000287822														Essential (primary) hypertension
10120826	39784578	20643400	M	80	2014 - 2016	HISPANIC/LATINO - CENTRAL AMERICAN	1	EU OBSERVATION	0	3	56	3	Chest pain	Zytiga, prednisone, Multivitamin, metoprolol tartrate, insulin lispro [Humalog KwikPen], Zytiga, Lantus U-100 Insulin	0	0	0	97.7667	61.2727	18.3636	98.8182	139.636	64.1818	0.598888	4.33799	1.85864	0.750757	12.6671	10.068	1.43911e-05	0.000134916	5.39665e-05	2.69833e-05	0.000395755	0.000287822														Type 2 diabetes mellitus without complications
10121059	39670274	26015133	M	57	2011 - 2013	WHITE	2	EW EMER.	0	3	9	2	CHEST PAIN (CARDIAC FEATURES)	Plavix, amlodipine, aspirin, aspirin, furosemide, Lipitor, metoprolol succinate	2	0	0	98	59	16	98.8571	149.286	78.2857	0	7.2111	1.1547	0.377964	9.55186	14.361	0	0.000854701	0.00017094	4.2735e-05	0.00115385	0.00192308		2		142	4.6	10.1	110	12	0.7					CHEST PAIN NOS
10121750	36197500	24655829	F	67	2017 - 2019	WHITE - RUSSIAN	0	DIRECT OBSERVATION	0	3	55	2	Chest pain, Dyspnea	metoprolol succinate, calcium citrate-vitamin D3, cholecalciferol (vitamin D3) [Vitamin D3], losartan, omeprazole, aspirin, aspirin	2	0	0	97.45	70	17.7143	99.2857	125.429	71.4286	0.802081	4.69042	2.13809	0.755929	14.2227	8.61892	2.26124e-05	0.00018622	7.98085e-05	2.66028e-05	0.000558659	0.000345837														Dyspnea, unspecified
10121750	36197500	24655829	F	67	2017 - 2019	WHITE - RUSSIAN	0	DIRECT OBSERVATION	0	3	55	2	Chest pain, Dyspnea	metoprolol succinate, calcium citrate-vitamin D3, cholecalciferol (vitamin D3) [Vitamin D3], losartan, omeprazole, aspirin, aspirin	2	0	0	97.45	70	17.7143	99.2857	125.429	71.4286	0.802081	4.69042	2.13809	0.755929	14.2227	8.61892	2.26124e-05	0.00018622	7.98085e-05	2.66028e-05	0.000558659	0.000345837														Chest pain, unspecified
10122334	33764645										15	2	Chest pain, Dyspnea	Prednisone Intensol, albuterol sulfate, sertraline, cholecalciferol (vitamin D3)	0	0	0	98.3	56	20.5	99.75	122.75	75.75	0.141421	2.16025	3	0.5	3.40343	1.25831	9.57854e-06	0.000239464	0.000287356	4.78927e-05	0.000383142	0.000143678														Multiple sclerosis
10122334	33764645										15	2	Chest pain, Dyspnea	Prednisone Intensol, albuterol sulfate, sertraline, cholecalciferol (vitamin D3)	0	0	0	98.3	56	20.5	99.75	122.75	75.75	0.141421	2.16025	3	0.5	3.40343	1.25831	9.57854e-06	0.000239464	0.000287356	4.78927e-05	0.000383142	0.000143678														Dyspnea, unspecified
10123103	32014832										28	2	Chest pain, L Leg swelling	Eliquis	0	0	0	97.9	75	18	99.5	121.5	84		14.1421	0	0.707107	0.707107	2.82843	0	0.00132275	0	6.61376e-05	6.61376e-05	0.00026455														Long term (current) use of anticoagulants
10123103	32014832										28	2	Chest pain, L Leg swelling	Eliquis	0	0	0	97.9	75	18	99.5	121.5	84		14.1421	0	0.707107	0.707107	2.82843	0	0.00132275	0	6.61376e-05	6.61376e-05	0.00026455														Pain in right lower leg
10123103	32014832										28	2	Chest pain, L Leg swelling	Eliquis	0	0	0	97.9	75	18	99.5	121.5	84		14.1421	0	0.707107	0.707107	2.82843	0	0.00132275	0	6.61376e-05	6.61376e-05	0.00026455														Personal history of other venous thrombosis and embolism
10123103	35811168	26956332	M	32	2011 - 2013	BLACK/AFRICAN	0	OBSERVATION ADMIT	0	3	44	2	Chest pain, L Calf pain	Eliquis	0	0	0	98.15	53.6667	14	97.6667	121	85.25	0.0707107	1.52753	0	0.57735	7.39369	17.8396	4.62963e-06	0.000138889	0	4.62963e-05	0.000740741	0.00166667				141	3.8	8	92	14	1.2		13.3	1.2		Other pulmonary embolism without acute cor pulmonale
10123103	37140089										16	3	Chest pain	Eliquis	0	0	0	97.7	47.5	15.5	98	126.5	74		3.53553	0.707107	0	6.36396	18.3848	0	0.000677507	0.000135501	0	0.00121951	0.00352304														Phlebitis and thrombophlebitis of lower extremities, unsp
10123103	37140089										16	3	Chest pain	Eliquis	0	0	0	97.7	47.5	15.5	98	126.5	74		3.53553	0.707107	0	6.36396	18.3848	0	0.000677507	0.000135501	0	0.00121951	0.00352304														Long term (current) use of antithrombotics/antiplatelets
10123103	37140089										16	3	Chest pain	Eliquis	0	0	0	97.7	47.5	15.5	98	126.5	74		3.53553	0.707107	0	6.36396	18.3848	0	0.000677507	0.000135501	0	0.00121951	0.00352304														Other chest pain
10123602	31465790										34	3	Chest pain		0	0	0	98.4	70.8	17	96	132.5	80.25	0.818535	6.53452	2.64575	2.94392	8.18535	14.3846	3.55082e-05	0.000288504	0.000155348	0.000155348	0.00042166	0.000754549														Chest pain, unspecified
10123949	30133281	25959653	M	44	2008 - 2010	WHITE	2	EW EMER.	0	3	15	2	Chest pain, Hyperglycemia	lactulose, bupropion HCl, atorvastatin, aspirin, aspirin, amlodipine, calcium acetate, calcium acetate, cilostazol, Coumadin, docusate sodium [Stool Softener], insulin aspart [Novolog Flexpen], insulin glargine [Lantus Solostar], losartan, metoclopramide HCl, metoprolol tartrate [Lopressor], oxycodone, ranitidine HCl, sennosides [Senna Lax], B complex-vitamin C-folic acid [Renal Caps]	2	0	0	98	77.25	15.5	99.75	135.25	82.25		5.37742	1	0.5	3.86221	7.27438	0	0.00111111	0.00017094	8.54701e-05	0.000683761	0.00119658	0.43	16		139	4.7	5.8	298	71	13.2		25.2	2.4		CHEST PAIN NOS
10123949	30133281	25959653	M	44	2008 - 2010	WHITE	2	EW EMER.	0	3	15	2	Chest pain, Hyperglycemia	lactulose, bupropion HCl, atorvastatin, aspirin, aspirin, amlodipine, calcium acetate, calcium acetate, cilostazol, Coumadin, docusate sodium [Stool Softener], insulin aspart [Novolog Flexpen], insulin glargine [Lantus Solostar], losartan, metoclopramide HCl, metoprolol tartrate [Lopressor], oxycodone, ranitidine HCl, sennosides [Senna Lax], B complex-vitamin C-folic acid [Renal Caps]	2	0	0	98	77.25	15.5	99.75	135.25	82.25		5.37742	1	0.5	3.86221	7.27438	0	0.00111111	0.00017094	8.54701e-05	0.000683761	0.00119658	0.43	16		139	4.7	5.8	298	71	13.2		25.2	2.4		DIABETES UNCOMPL JUVEN
10123949	31121176	20875376	M	44	2008 - 2010	WHITE	5	EW EMER.	0	5	5	3	Chest pain	tramadol, lidocaine, Lantus, Humalog, sevelamer carbonate, folic acid, ferrous gluconate, duloxetine, duloxetine, nifedipine, famotidine, naphazoline-pheniramine, gabapentin, cilostazol, Aspir-81, Aspir-81, vancomycin, ampicillin-sulbactam, Coumadin, Ativan, Ativan, docusate sodium, dextran 70-hypromellose, Senna Laxative, phytonadione (vitamin K1), Lipitor, lactulose, bupropion HCl, Mynephrocaps…	0	0	0	97.9	87.1429	20.1429	99.2857	138.571	78.2857	0.565685	3.4365	6.69399	0.48795	14.5471	15.564	6.90846e-05	0.000863558	0.0015544	8.63558e-05	0.00302245	0.00362694	2.17	9		142	6.1	7.1	517	31	5		29.3	2.7	1.4	Long term (current) use of insulin
10123949	31121176	20875376	M	44	2008 - 2010	WHITE	5	EW EMER.	0	5	5	3	Chest pain	tramadol, lidocaine, Lantus, Humalog, sevelamer carbonate, folic acid, ferrous gluconate, duloxetine, duloxetine, nifedipine, famotidine, naphazoline-pheniramine, gabapentin, cilostazol, Aspir-81, Aspir-81, vancomycin, ampicillin-sulbactam, Coumadin, Ativan, Ativan, docusate sodium, dextran 70-hypromellose, Senna Laxative, phytonadione (vitamin K1), Lipitor, lactulose, bupropion HCl, Mynephrocaps…	0	0	0	97.9	87.1429	20.1429	99.2857	138.571	78.2857	0.565685	3.4365	6.69399	0.48795	14.5471	15.564	6.90846e-05	0.000863558	0.0015544	8.63558e-05	0.00302245	0.00362694	2.17	9		142	6.1	7.1	517	31	5		29.3	2.7	1.4	Oth diabetes mellitus with ketoacidosis without coma
10123949	33431289	28859520	M	44	2008 - 2010	WHITE	5	EW EMER.	0	5	33	2	CHEST PAIN	B complex-vitamin C-folic acid [Renal Caps], warfarin [Coumadin], warfarin, calcium acetate, bupropion HCl, calcium acetate, sennosides [Senna Lax], ranitidine HCl, aspirin, metoclopramide HCl, losartan, Lopressor, Lipitor, lactulose, insulin glargine [Lantus Solostar], insulin aspart [Novolog Flexpen], docusate sodium [Stool Softener], cilostazol, oxycodone, aspirin	2	0	0	97.95	79.6667	17.3333	99.3333	179.667	96.6667	0.212132	5.50757	1.1547	0.57735	10.9697	4.04145	2.42718e-05	0.000889968	0.000161812	8.09061e-05	0.00169903	0.000566343	0.52	11		133	7	6.3	248	108	13.6		23.5	2.2		KIDNEY TRANSPLANT STATUS
10123949	33431289	28859520	M	44	2008 - 2010	WHITE	5	EW EMER.	0	5	33	2	CHEST PAIN	B complex-vitamin C-folic acid [Renal Caps], warfarin [Coumadin], warfarin, calcium acetate, bupropion HCl, calcium acetate, sennosides [Senna Lax], ranitidine HCl, aspirin, metoclopramide HCl, losartan, Lopressor, Lipitor, lactulose, insulin glargine [Lantus Solostar], insulin aspart [Novolog Flexpen], docusate sodium [Stool Softener], cilostazol, oxycodone, aspirin	2	0	0	97.95	79.6667	17.3333	99.3333	179.667	96.6667	0.212132	5.50757	1.1547	0.57735	10.9697	4.04145	2.42718e-05	0.000889968	0.000161812	8.09061e-05	0.00169903	0.000566343	0.52	11		133	7	6.3	248	108	13.6		23.5	2.2		CHEST PAIN NOS
10123949	33786495	21943221	M	44	2008 - 2010	WHITE	4	EW EMER.	0	3	33	3	RIGHT LOWER QUADRANT PAIN	sennosides [Senna Lax], aspirin, aspirin, B complex-vitamin C-folic acid [Renal Caps], bupropion HCl, calcium acetate, calcium acetate, cilostazol, cinacalcet [Sensipar], ciprofloxacin, clindamycin HCl, docusate sodium [Stool Softener], heparin (porcine), insulin aspart [Novolog Flexpen], insulin glargine [Lantus Solostar], lactulose, Lipitor, Lopressor, losartan, metoclopramide HCl, oxycodone, r…	2	0	0	98.5	73.75	18.5	100	171.5	100	0.282843	9.60469	1	0	21.9469	12.1929	1.79695e-05	0.000808625	8.98473e-05	0	0.00220126	0.00121294	0.23	9		141	5.8	7.1	262	61	12.8		10.9	1		HYPERTENSIVE CHRONIC KIDNEY DISEASE, UNSPECIFIED, WITH CHRONIC KIDNEY DISEASE STAGE V OR END STAGE RENAL DISEASE
10123949	33786495	21943221	M	44	2008 - 2010	WHITE	4	EW EMER.	0	3	33	3	RIGHT LOWER QUADRANT PAIN	sennosides [Senna Lax], aspirin, aspirin, B complex-vitamin C-folic acid [Renal Caps], bupropion HCl, calcium acetate, calcium acetate, cilostazol, cinacalcet [Sensipar], ciprofloxacin, clindamycin HCl, docusate sodium [Stool Softener], heparin (porcine), insulin aspart [Novolog Flexpen], insulin glargine [Lantus Solostar], lactulose, Lipitor, Lopressor, losartan, metoclopramide HCl, oxycodone, r…	2	0	0	98.5	73.75	18.5	100	171.5	100	0.282843	9.60469	1	0	21.9469	12.1929	1.79695e-05	0.000808625	8.98473e-05	0	0.00220126	0.00121294	0.23	9		141	5.8	7.1	262	61	12.8		10.9	1		LONG-TERM (CURRENT) USE OF INSULIN
10123949	33786495	21943221	M	44	2008 - 2010	WHITE	4	EW EMER.	0	3	33	3	RIGHT LOWER QUADRANT PAIN	sennosides [Senna Lax], aspirin, aspirin, B complex-vitamin C-folic acid [Renal Caps], bupropion HCl, calcium acetate, calcium acetate, cilostazol, cinacalcet [Sensipar], ciprofloxacin, clindamycin HCl, docusate sodium [Stool Softener], heparin (porcine), insulin aspart [Novolog Flexpen], insulin glargine [Lantus Solostar], lactulose, Lipitor, Lopressor, losartan, metoclopramide HCl, oxycodone, r…	2	0	0	98.5	73.75	18.5	100	171.5	100	0.282843	9.60469	1	0	21.9469	12.1929	1.79695e-05	0.000808625	8.98473e-05	0	0.00220126	0.00121294	0.23	9		141	5.8	7.1	262	61	12.8		10.9	1		DIABETES UNCOMPL ADULT
10123949	33786495	21943221	M	44	2008 - 2010	WHITE	4	EW EMER.	0	3	33	3	RIGHT LOWER QUADRANT PAIN	sennosides [Senna Lax], aspirin, aspirin, B complex-vitamin C-folic acid [Renal Caps], bupropion HCl, calcium acetate, calcium acetate, cilostazol, cinacalcet [Sensipar], ciprofloxacin, clindamycin HCl, docusate sodium [Stool Softener], heparin (porcine), insulin aspart [Novolog Flexpen], insulin glargine [Lantus Solostar], lactulose, Lipitor, Lopressor, losartan, metoclopramide HCl, oxycodone, r…	2	0	0	98.5	73.75	18.5	100	171.5	100	0.282843	9.60469	1	0	21.9469	12.1929	1.79695e-05	0.000808625	8.98473e-05	0	0.00220126	0.00121294	0.23	9		141	5.8	7.1	262	61	12.8		10.9	1		OTHER SPECIFIED PERITONITIS
10123949	33786495	21943221	M	44	2008 - 2010	WHITE	4	EW EMER.	0	3	33	3	RIGHT LOWER QUADRANT PAIN	sennosides [Senna Lax], aspirin, aspirin, B complex-vitamin C-folic acid [Renal Caps], bupropion HCl, calcium acetate, calcium acetate, cilostazol, cinacalcet [Sensipar], ciprofloxacin, clindamycin HCl, docusate sodium [Stool Softener], heparin (porcine), insulin aspart [Novolog Flexpen], insulin glargine [Lantus Solostar], lactulose, Lipitor, Lopressor, losartan, metoclopramide HCl, oxycodone, r…	2	0	0	98.5	73.75	18.5	100	171.5	100	0.282843	9.60469	1	0	21.9469	12.1929	1.79695e-05	0.000808625	8.98473e-05	0	0.00220126	0.00121294	0.23	9		141	5.8	7.1	262	61	12.8		10.9	1		END STAGE RENAL DISEASE
10123949	35468563	22466207	M	44	2008 - 2010	WHITE	1	EU OBSERVATION	0	3	2	2	C/P	warfarin, *humalog sliding scale as needed, ranitidine HCl, Plavix, Lipitor, Lantus, amlodipine, Bupropion HCl, calcitriol, calcitriol, calcium acetate, calcium acetate, Cilostazol, lactulose, Lopressor, losartan	0	0	0	98.1	81.3333	18	98.6667	132.667	80.3333		7.02377	0	0.57735	12.3423	0.57735	0	0.00101892	0	7.27802e-05	0.00174672	7.27802e-05	0.1	6		136	5.2	5	200	64	11.7		54.1	5.4		CHEST PAIN NOS
10123949	35468563	22466207	M	44	2008 - 2010	WHITE	1	EU OBSERVATION	0	3	2	2	C/P	warfarin, *humalog sliding scale as needed, ranitidine HCl, Plavix, Lipitor, Lantus, amlodipine, Bupropion HCl, calcitriol, calcitriol, calcium acetate, calcium acetate, Cilostazol, lactulose, Lopressor, losartan	0	0	0	98.1	81.3333	18	98.6667	132.667	80.3333		7.02377	0	0.57735	12.3423	0.57735	0	0.00101892	0	7.27802e-05	0.00174672	7.27802e-05	0.1	6		136	5.2	5	200	64	11.7		54.1	5.4		UNSPECIFIED ADVERSE EFFECT OF OTHER DRUG, MEDICINAL AND BIOLOGICAL SUBSTANCE
10123949	35468563	22466207	M	44	2008 - 2010	WHITE	1	EU OBSERVATION	0	3	2	2	C/P	warfarin, *humalog sliding scale as needed, ranitidine HCl, Plavix, Lipitor, Lantus, amlodipine, Bupropion HCl, calcitriol, calcitriol, calcium acetate, calcium acetate, Cilostazol, lactulose, Lopressor, losartan	0	0	0	98.1	81.3333	18	98.6667	132.667	80.3333		7.02377	0	0.57735	12.3423	0.57735	0	0.00101892	0	7.27802e-05	0.00174672	7.27802e-05	0.1	6		136	5.2	5	200	64	11.7		54.1	5.4		HYPERKALEMIA
10123949	35468563	22466207	M	44	2008 - 2010	WHITE	1	EU OBSERVATION	0	3	2	2	C/P	warfarin, *humalog sliding scale as needed, ranitidine HCl, Plavix, Lipitor, Lantus, amlodipine, Bupropion HCl, calcitriol, calcitriol, calcium acetate, calcium acetate, Cilostazol, lactulose, Lopressor, losartan	0	0	0	98.1	81.3333	18	98.6667	132.667	80.3333		7.02377	0	0.57735	12.3423	0.57735	0	0.00101892	0	7.27802e-05	0.00174672	7.27802e-05	0.1	6		136	5.2	5	200	64	11.7		54.1	5.4		END STAGE RENAL DISEASE
10123949	35468563	22466207	M	44	2008 - 2010	WHITE	1	EU OBSERVATION	0	3	2	2	C/P	warfarin, *humalog sliding scale as needed, ranitidine HCl, Plavix, Lipitor, Lantus, amlodipine, Bupropion HCl, calcitriol, calcitriol, calcium acetate, calcium acetate, Cilostazol, lactulose, Lopressor, losartan	0	0	0	98.1	81.3333	18	98.6667	132.667	80.3333		7.02377	0	0.57735	12.3423	0.57735	0	0.00101892	0	7.27802e-05	0.00174672	7.27802e-05	0.1	6		136	5.2	5	200	64	11.7		54.1	5.4		ADV EFF ANTICOAGULANTS
10123949	38224283	23558360	M	44	2008 - 2010	WHITE	1	EU OBSERVATION	0	3	20	2	Chest pain	calcium acetate, omeprazole, nitroglycerin [Nitrostat], mirtazapine, metoprolol succinate, metoclopramide HCl, sevelamer carbonate [Renvela], warfarin, warfarin [Coumadin], lisinopril, lidocaine, insulin glargine [Lantus Solostar], insulin aspart [Novolog Flexpen], amlodipine, aspirin, aspirin, atorvastatin, gabapentin, folic acid, ergocalciferol (vitamin D2) [Vitamin D2], doxazosin, darbepoetin …	2	1	0	98.1667	67.5	17.5	98.75	122.25	77	0.568624	2.38048	1	0.957427	18.518	9.05539	3.7037e-05	0.00016835	6.73401e-05	6.73401e-05	0.00127946	0.000740741	1.19	7		135	4.9	7.7	183	55	6.8		29.1	2.6		CAD UNSPEC VESSEL, NATIVE OR GRAFT
10123949	38224283	23558360	M	44	2008 - 2010	WHITE	1	EU OBSERVATION	0	3	20	2	Chest pain	calcium acetate, omeprazole, nitroglycerin [Nitrostat], mirtazapine, metoprolol succinate, metoclopramide HCl, sevelamer carbonate [Renvela], warfarin, warfarin [Coumadin], lisinopril, lidocaine, insulin glargine [Lantus Solostar], insulin aspart [Novolog Flexpen], amlodipine, aspirin, aspirin, atorvastatin, gabapentin, folic acid, ergocalciferol (vitamin D2) [Vitamin D2], doxazosin, darbepoetin …	2	1	0	98.1667	67.5	17.5	98.75	122.25	77	0.568624	2.38048	1	0.957427	18.518	9.05539	3.7037e-05	0.00016835	6.73401e-05	6.73401e-05	0.00127946	0.000740741	1.19	7		135	4.9	7.7	183	55	6.8		29.1	2.6		CHEST PAIN NOS
10123997	37603681	28279754	F	77	2011 - 2013	WHITE	1	EU OBSERVATION	0	3	18	1	CHEST PAIN	ipratropium-albuterol [Combivent], ibuprofen [Advil], Calcium-Vitamin D, omeprazole [Prilosec], Centrum Silver, sertraline, zolpidem, Vitamin D-3	0	0	0	97.85	80.5714	17.2857	97.7143	108.286	56	0.378594	5.65264	2.36039	4.38613	14.2912	3.82971	4.31499e-05	0.000916936	0.000323625	0.000647249	0.00226537	0.000647249				136	4.1	5.9	109	19	0.8					ACUTE PERICARDITIS NOS
10123997	37603681	28279754	F	77	2011 - 2013	WHITE	1	EU OBSERVATION	0	3	18	1	CHEST PAIN	ipratropium-albuterol [Combivent], ibuprofen [Advil], Calcium-Vitamin D, omeprazole [Prilosec], Centrum Silver, sertraline, zolpidem, Vitamin D-3	0	0	0	97.85	80.5714	17.2857	97.7143	108.286	56	0.378594	5.65264	2.36039	4.38613	14.2912	3.82971	4.31499e-05	0.000916936	0.000323625	0.000647249	0.00226537	0.000647249				136	4.1	5.9	109	19	0.8					PLEURAL EFFUSION NOS
10123997	37603681	28279754	F	77	2011 - 2013	WHITE	1	EU OBSERVATION	0	3	18	1	CHEST PAIN	ipratropium-albuterol [Combivent], ibuprofen [Advil], Calcium-Vitamin D, omeprazole [Prilosec], Centrum Silver, sertraline, zolpidem, Vitamin D-3	0	0	0	97.85	80.5714	17.2857	97.7143	108.286	56	0.378594	5.65264	2.36039	4.38613	14.2912	3.82971	4.31499e-05	0.000916936	0.000323625	0.000647249	0.00226537	0.000647249				136	4.1	5.9	109	19	0.8					CHEST PAIN NOS
10124029	39635792										37	2	Chest pain, Cough	albuterol sulfate, albuterol sulfate, pramoxine-calamine [Caladryl], montelukast, lisinopril, atenolol, fenofibrate nanocrystallized, bupropion HCl, levothyroxine, chlorthalidone, fluticasone-salmeterol [Advair HFA], acetaminophen [Acetaminophen Extra Strength], sennosides [senna]	0	0	0	97.8333	58	18.6667	98	119	61.3333	0.907377	1	1.1547	1	9	6.50641	4.77707e-05	5.30786e-05	5.30786e-05	5.30786e-05	0.000477707	0.000345011														Cough
10124029	39635792										37	2	Chest pain, Cough	albuterol sulfate, albuterol sulfate, pramoxine-calamine [Caladryl], montelukast, lisinopril, atenolol, fenofibrate nanocrystallized, bupropion HCl, levothyroxine, chlorthalidone, fluticasone-salmeterol [Advair HFA], acetaminophen [Acetaminophen Extra Strength], sennosides [senna]	0	0	0	97.8333	58	18.6667	98	119	61.3333	0.907377	1	1.1547	1	9	6.50641	4.77707e-05	5.30786e-05	5.30786e-05	5.30786e-05	0.000477707	0.000345011														Other chest pain
10124346	38744067	24026336	F	83	2008 - 2010	WHITE	2	EW EMER.	0	4	3	2	CHEST PAIN (CARDIAC FEATURES)	melatonin, magnesium, Prilosec, simvastatin, tolterodine [Detrol LA], mirtazapine, melatonin, Cholecalciferol (Vitamin D3), ibuprofen [Advil], levothyroxine, aspirin [Ecotrin], aspirin [Ecotrin], Centrum Silver	2	0	0																			0.34			143	4.2	4.7	108	28	1.2		10.6	1		HYPOTHYROIDISM NOS
10124346	38744067	24026336	F	83	2008 - 2010	WHITE	2	EW EMER.	0	4	3	2	CHEST PAIN (CARDIAC FEATURES)	melatonin, magnesium, Prilosec, simvastatin, tolterodine [Detrol LA], mirtazapine, melatonin, Cholecalciferol (Vitamin D3), ibuprofen [Advil], levothyroxine, aspirin [Ecotrin], aspirin [Ecotrin], Centrum Silver	2	0	0																			0.34			143	4.2	4.7	108	28	1.2		10.6	1		INTERMED CORONARY SYND
10124346	38744067	24026336	F	83	2008 - 2010	WHITE	2	EW EMER.	0	4	3	2	CHEST PAIN (CARDIAC FEATURES)	melatonin, magnesium, Prilosec, simvastatin, tolterodine [Detrol LA], mirtazapine, melatonin, Cholecalciferol (Vitamin D3), ibuprofen [Advil], levothyroxine, aspirin [Ecotrin], aspirin [Ecotrin], Centrum Silver	2	0	0																			0.34			143	4.2	4.7	108	28	1.2		10.6	1		HYPERCHOLESTEROLEMIA
10124346	39879581	21387191	F	83	2008 - 2010	WHITE	1	EU OBSERVATION	0	3	7	3	CHEST PAIN	atorvastatin, aspirin, estradiol [Estring], pantoprazole, mirtazapine, metoprolol succinate, lisinopril, tolterodine, aspirin, sulfamethoxazole-trimethoprim, acetaminophen, levothyroxine, cranberry extract, clopidogrel	2	0	0	97.75	67	19.6667	96.3333	113	66	0.353553	1	2.08167	3.05505	11.5326	16.5227	5.74713e-05	0.000229885	0.00045977	0.000689655	0.00264368	0.0037931		3		140	4.3	4.2	119	19	1.5		10.9	1		HYPERCHOLESTEROLEMIA
10124346	39879581	21387191	F	83	2008 - 2010	WHITE	1	EU OBSERVATION	0	3	7	3	CHEST PAIN	atorvastatin, aspirin, estradiol [Estring], pantoprazole, mirtazapine, metoprolol succinate, lisinopril, tolterodine, aspirin, sulfamethoxazole-trimethoprim, acetaminophen, levothyroxine, cranberry extract, clopidogrel	2	0	0	97.75	67	19.6667	96.3333	113	66	0.353553	1	2.08167	3.05505	11.5326	16.5227	5.74713e-05	0.000229885	0.00045977	0.000689655	0.00264368	0.0037931		3		140	4.3	4.2	119	19	1.5		10.9	1		CHEST PAIN NOS
10124346	39879581	21387191	F	83	2008 - 2010	WHITE	1	EU OBSERVATION	0	3	7	3	CHEST PAIN	atorvastatin, aspirin, estradiol [Estring], pantoprazole, mirtazapine, metoprolol succinate, lisinopril, tolterodine, aspirin, sulfamethoxazole-trimethoprim, acetaminophen, levothyroxine, cranberry extract, clopidogrel	2	0	0	97.75	67	19.6667	96.3333	113	66	0.353553	1	2.08167	3.05505	11.5326	16.5227	5.74713e-05	0.000229885	0.00045977	0.000689655	0.00264368	0.0037931		3		140	4.3	4.2	119	19	1.5		10.9	1		HYPERTENSION NOS
10124367	31419477	27078967	M	57	2011 - 2013	BLACK/AFRICAN AMERICAN	1	EW EMER.	0	3	40	2	Chest pain	Lipitor, Nexium, Bayer Aspirin, Bayer Aspirin, Plavix, metoprolol tartrate, lisinopril, Lasix, hydrochlorothiazide	2	0	0	98	67.5	16	100	146.5	104.5		7.77817	2.82843	0	20.5061	12.0208	0	0.00086072	0.000312989	0	0.00226917	0.0013302	2.29	78		138	4.1	8.3	97	14	1.5		12.1	1.1		HYPERTENSION NOS
10124367	31419477	27078967	M	57	2011 - 2013	BLACK/AFRICAN AMERICAN	1	EW EMER.	0	3	40	2	Chest pain	Lipitor, Nexium, Bayer Aspirin, Bayer Aspirin, Plavix, metoprolol tartrate, lisinopril, Lasix, hydrochlorothiazide	2	0	0	98	67.5	16	100	146.5	104.5		7.77817	2.82843	0	20.5061	12.0208	0	0.00086072	0.000312989	0	0.00226917	0.0013302	2.29	78		138	4.1	8.3	97	14	1.5		12.1	1.1		SUBENDOCARDIAL INFARCTION, INITIAL EPISODE OF CARE
10124367	31419477	27078967	M	57	2011 - 2013	BLACK/AFRICAN AMERICAN	1	EW EMER.	0	3	40	2	Chest pain	Lipitor, Nexium, Bayer Aspirin, Bayer Aspirin, Plavix, metoprolol tartrate, lisinopril, Lasix, hydrochlorothiazide	2	0	0	98	67.5	16	100	146.5	104.5		7.77817	2.82843	0	20.5061	12.0208	0	0.00086072	0.000312989	0	0.00226917	0.0013302	2.29	78		138	4.1	8.3	97	14	1.5		12.1	1.1		HYPERCHOLESTEROLEMIA
10124367	33398364	25023894	M	57	2011 - 2013	BLACK/AFRICAN AMERICAN	5	EW EMER.	0	4	54	2	CHEST PAIN (CARDIAC FEATURES)	triamterene-hydrochlorothiazid, lisinopril, Lopressor, Nexium, Plavix, Bayer Aspirin, Bayer Aspirin	2	0	0	98.1	83.5	20.5	98.5	184.8	105.6		4.94975	0.707107	2.12132	12.7554	7.82943	0	0.00151515	0.00021645	0.000649351	0.00562771	0.00411255	0.03	3		140	4.1	9.5	101	21	1.7		13.9	1.3		PAIN IN LIMB
10124367	33398364	25023894	M	57	2011 - 2013	BLACK/AFRICAN AMERICAN	5	EW EMER.	0	4	54	2	CHEST PAIN (CARDIAC FEATURES)	triamterene-hydrochlorothiazid, lisinopril, Lopressor, Nexium, Plavix, Bayer Aspirin, Bayer Aspirin	2	0	0	98.1	83.5	20.5	98.5	184.8	105.6		4.94975	0.707107	2.12132	12.7554	7.82943	0	0.00151515	0.00021645	0.000649351	0.00562771	0.00411255	0.03	3		140	4.1	9.5	101	21	1.7		13.9	1.3		CHEST PAIN NOS
10124807	32054416	28175924	M	56	2014 - 2016	WHITE	0	EU OBSERVATION	0	3	12	2	Chest pain	naltrexone	0	0	0	97.95	49.75	15.5	99	110.25	66	0.0707107	4.57347	1	1.1547	4.272	6.48074	2.3245e-06	0.000255695	4.649e-05	4.649e-05	0.00023245	0.000302185														CHEST PAIN NOS
10124807	32054416	28175924	M	56	2014 - 2016	WHITE	0	EU OBSERVATION	0	3	12	2	Chest pain	naltrexone	0	0	0	97.95	49.75	15.5	99	110.25	66	0.0707107	4.57347	1	1.1547	4.272	6.48074	2.3245e-06	0.000255695	4.649e-05	4.649e-05	0.00023245	0.000302185														MAL NEO ESOPHAGUS NOS
10124883	36535568	21459319	F	27	2017 - 2019	WHITE	0	EU OBSERVATION	0	3	32	2	Chest pain, Transfer	Adderall, Adderall, Adderall	0	0	0	97.9333	81.875	18.25	97.125	106	67.5	0.208167	17.2497	2.60494	1.55265	5.70714	7.94625	6.8306e-06	0.000717213	0.000136612	8.53825e-05	0.00034153	0.000409836				138	4	6.3	76	13	0.8					Chest pain, unspecified
10124883	36535568	21459319	F	27	2017 - 2019	WHITE	0	EU OBSERVATION	0	3	32	2	Chest pain, Transfer	Adderall, Adderall, Adderall	0	0	0	97.9333	81.875	18.25	97.125	106	67.5	0.208167	17.2497	2.60494	1.55265	5.70714	7.94625	6.8306e-06	0.000717213	0.000136612	8.53825e-05	0.00034153	0.000409836				138	4	6.3	76	13	0.8					Interstitial emphysema
10124885	35383919	20490662	M	62	2017 - 2019	WHITE	3	OBSERVATION ADMIT	0	3	26	2	Chest pain	Claritin, Aspirin, Aspirin, atorvastatin, Zoloft, nitroglycerin, Multivitamin, metoprolol succinate, lisinopril, Claritin	2	1	0	98.4	69.6667	17	99.3333	145.333	80.3333		2.51661	3.60555	0.57735	13.3167	5.68624	0	0.000672043	0.00094086	0.000134409	0.00322581	0.00147849		3		147	5	7	109	28	1.5		12.4	1.1		Unstable angina
10125252	34283172	28943109	F	51	2014 - 2016	BLACK/AFRICAN AMERICAN	0	EW EMER.	0	3	42	2	Left sided chest pain	ibuprofen, enalapril maleate, metformin, hydrochlorothiazide, ferrous sulfate	0	0	0	98.5667	96.6667	15.6667	99.6667	113	67	0.404145	16.8622	0.57735	0.57735	13.0767	7.54983	3.15315e-05	0.0013964	4.5045e-05	4.5045e-05	0.00108108	0.000675676						8.1								ANEMIA NOS
10125252	34283172	28943109	F	51	2014 - 2016	BLACK/AFRICAN AMERICAN	0	EW EMER.	0	3	42	2	Left sided chest pain	ibuprofen, enalapril maleate, metformin, hydrochlorothiazide, ferrous sulfate	0	0	0	98.5667	96.6667	15.6667	99.6667	113	67	0.404145	16.8622	0.57735	0.57735	13.0767	7.54983	3.15315e-05	0.0013964	4.5045e-05	4.5045e-05	0.00108108	0.000675676						8.1								CHEST PAIN NOS
10128922	33168239	29268447	F	72	2011 - 2013	HISPANIC/LATINO - GUATEMALAN	0	EU OBSERVATION	0	3	56	2	CP	folic acid, cyanocobalamin (vitamin B-12), cholecalciferol (vitamin D3), atenolol, aspirin, aspirin, isosorbide mononitrate, magnesium chloride, cyanocobalamin (vitamin B-12), insulin glargine, gabapentin, atorvastatin, Vitamin B-6, polyethylene glycol 3350, omeprazole, Nitrostat, metformin, losartan, ferrous sulfate	2	0	0	97.75	58	13.3333	98.5	158.333	59	0.494975	1.73205	2.51661	0.707107	13.6504	2	3.43137e-05	0.000147059	0.000245098	4.90196e-05	0.00122549	0.000196078														PAIN IN LIMB
10128922	33168239	29268447	F	72	2011 - 2013	HISPANIC/LATINO - GUATEMALAN	0	EU OBSERVATION	0	3	56	2	CP	folic acid, cyanocobalamin (vitamin B-12), cholecalciferol (vitamin D3), atenolol, aspirin, aspirin, isosorbide mononitrate, magnesium chloride, cyanocobalamin (vitamin B-12), insulin glargine, gabapentin, atorvastatin, Vitamin B-6, polyethylene glycol 3350, omeprazole, Nitrostat, metformin, losartan, ferrous sulfate	2	0	0	97.75	58	13.3333	98.5	158.333	59	0.494975	1.73205	2.51661	0.707107	13.6504	2	3.43137e-05	0.000147059	0.000245098	4.90196e-05	0.00122549	0.000196078														CHEST PAIN NOS
10129077	36293843										19	3	Chest pain, N/V	omeprazole	0	0	0	98.35	77.4	14.4	98.4	140	83.4	0.0707107	5.59464	1.67332	1.14018	12.7671	15.7258	5.27426e-06	0.000580169	0.00021097	0.000158228	0.00174051	0.00189873														Nausea with vomiting, unspecified
10129077	36293843										19	3	Chest pain, N/V	omeprazole	0	0	0	98.35	77.4	14.4	98.4	140	83.4	0.0707107	5.59464	1.67332	1.14018	12.7671	15.7258	5.27426e-06	0.000580169	0.00021097	0.000158228	0.00174051	0.00189873														Dysphagia, unspecified
10129077	36293843										19	3	Chest pain, N/V	omeprazole	0	0	0	98.35	77.4	14.4	98.4	140	83.4	0.0707107	5.59464	1.67332	1.14018	12.7671	15.7258	5.27426e-06	0.000580169	0.00021097	0.000158228	0.00174051	0.00189873														Gastro-esophageal reflux disease without esophagitis
10129077	36293843										19	3	Chest pain, N/V	omeprazole	0	0	0	98.35	77.4	14.4	98.4	140	83.4	0.0707107	5.59464	1.67332	1.14018	12.7671	15.7258	5.27426e-06	0.000580169	0.00021097	0.000158228	0.00174051	0.00189873														Chest pain, unspecified
10129359	34651413	23359289	M	73	2014 - 2016	WHITE	3	OBSERVATION ADMIT	0	4	3	2	Chest pain	isosorbide mononitrate, coenzyme Q10, Calcium 500 + D, Vitamin D3, omeprazole, aspirin, aspirin, Natural Senna Laxative, Mapap (acetaminophen), docusate sodium, tamsulosin, metoprolol succinate, losartan, citalopram, polyethylene glycol 3350, Nitrostat, Lasix, atorvastatin	2	0	0	97.6	61.2	17.75	95.8	110.286	65.4286	0.141421	4.08656	2.06155	1.64317	17.5946	8.16205	1.32802e-05	0.00059761	0.000265604	0.000265604	0.00298805	0.00146082	0.05	7	229	142	4.3	6.9	132	25	1.5		12.3	1.1		Chest pain, unspecified
10129597	32290773	29462747	F	42	2011 - 2013	WHITE	0	EU OBSERVATION	0	3	38	3	Numbness	Zyrtec, lorazepam, lorazepam, Zyrtec	0	0	0	98.3333	81.6667	14.6667	98.6	114.167	77.3333	0.321455	13.4114	1.75119	1.51658	14.4695	11.219	8.59845e-06	0.000472915	7.16538e-05	4.29923e-05	0.000515907	0.000415592														SKIN SENSATION DISTURB
10129597	32290773	29462747	F	42	2011 - 2013	WHITE	0	EU OBSERVATION	0	3	38	3	Numbness	Zyrtec, lorazepam, lorazepam, Zyrtec	0	0	0	98.3333	81.6667	14.6667	98.6	114.167	77.3333	0.321455	13.4114	1.75119	1.51658	14.4695	11.219	8.59845e-06	0.000472915	7.16538e-05	4.29923e-05	0.000515907	0.000415592														CHEST PAIN NOS
10129815	37949264	29313907	F	74	2008 - 2010	WHITE	13	EW EMER.	0	4	58	2	PSYCH EVAL	hydralazine, levothyroxine, hydrocortisone, furosemide, potassium chloride, Keppra, senna, sulfasalazine, folic acid, Prilosec, calcium carbonate, simvastatin, sulfasalazine, multivitamin, Colace, valsartan	0	0	0	97.9333	77.3333	16	98.3333	143.333	72.6667	0.351188	19.6554	0	1.52753	7.02377	19.8578	4.7043e-05	0.00248656	0	0.000201613	0.00094086	0.00262097		3		141	4		136	18	1.1					DEPRESSIVE DISORDER
10130369	32997513										1	3	Chest pain, Hypoxia, ___, Transfer	citalopram, melatonin, lisinopril, metoprolol succinate, Abilify, aspirin, Depakote, Depakote, melatonin, Abilify, aspirin, atorvastatin	2	0	0	97.35	67.2	15.4	97.6	114.4	76.8	0.353553	8.13634	0.894427	1.14018	9.73653	6.14003	2.92398e-05	0.00122807	0.000116959	0.000175439	0.00146199	0.000994152														Dyspnea, unspecified
10130795	37659376	21216189	M	57	2008 - 2010	OTHER	0	EU OBSERVATION	0	3	36	3	Lower back pain	lisinopril, simvastatin	0	0	0	98	62.5	16.25	97	142	87.25	0.424264	3.31662	2.06155	2.94392	16.2686	12.9968	2.28311e-05	0.000266362	0.000152207	0.000266362	0.00129376	0.00106545														LUMBAGO
10130795	37659376	21216189	M	57	2008 - 2010	OTHER	0	EU OBSERVATION	0	3	36	3	Lower back pain	lisinopril, simvastatin	0	0	0	98	62.5	16.25	97	142	87.25	0.424264	3.31662	2.06155	2.94392	16.2686	12.9968	2.28311e-05	0.000266362	0.000152207	0.000266362	0.00129376	0.00106545														CHEST PAIN NEC
10131482	30425823	25030727	M	49	2011 - 2013	WHITE	2	EU OBSERVATION	0	3	0	2	CHEST PAIN	ibuprofen, Neurontin, Viagra, gabapentin	0	0	0	97.92	66.1429	15.7143	99.2	130.214	83.0714	0.539135	7.74455	1.77281	1.13529	10.6495	6.48625	6.66857e-06	0.000114318	3.33429e-05	1.42898e-05	0.000176241	9.0502e-05														CHEST PAIN NOS
10131482	30425823	25030727	M	49	2011 - 2013	WHITE	2	EU OBSERVATION	0	3	0	2	CHEST PAIN	ibuprofen, Neurontin, Viagra, gabapentin	0	0	0	97.92	66.1429	15.7143	99.2	130.214	83.0714	0.539135	7.74455	1.77281	1.13529	10.6495	6.48625	6.66857e-06	0.000114318	3.33429e-05	1.42898e-05	0.000176241	9.0502e-05														COCAINE ABUSE-CONTINUOUS
10131676	33467976										59	2	Abnormal EKG, Chest pain	cholecalciferol (vitamin D3)	0	0	0	98	62.5	17	98.5	126.5	81.75	0.5	5.91608	1.1547	0.57735	4.3589	12.7639	4.16667e-05	0.0005	8.33333e-05	4.16667e-05	0.000375	0.00129167														Chest pain, unspecified
10131707	38073409	25176043	F	44	2011 - 2013	WHITE	11	EW EMER.	0	4	36	2	SOB	rabeprazole, propranolol, sevelamer carbonate, metoprolol succinate, diphenhydramine HCl, ondansetron, penciclovir, frovatriptan, warfarin, promethazine, promethazine, promethazine, lorazepam, lorazepam, doxazosin, insulin glargine, insulin aspart, docusate sodium, levalbuterol tartrate, diphenhydramine HCl, digoxin, Singulair, levothyroxine, hydromorphone, lisinopril	0	0	0	98.6	68.5	15		140	66.5		4.94975	8.48528		2.82843	6.36396	0	0.000686275	0.00117647	0	0.000392157	0.000882353	0.22	4		138	5.7	6	147	54	9		23.9	2.3		HYPERTENSIVE CHRONIC KIDNEY DISEASE, UNSPECIFIED, WITH CHRONIC KIDNEY DISEASE STAGE V OR END STAGE RENAL DISEASE
10131707	38073409	25176043	F	44	2011 - 2013	WHITE	11	EW EMER.	0	4	36	2	SOB	rabeprazole, propranolol, sevelamer carbonate, metoprolol succinate, diphenhydramine HCl, ondansetron, penciclovir, frovatriptan, warfarin, promethazine, promethazine, promethazine, lorazepam, lorazepam, doxazosin, insulin glargine, insulin aspart, docusate sodium, levalbuterol tartrate, diphenhydramine HCl, digoxin, Singulair, levothyroxine, hydromorphone, lisinopril	0	0	0	98.6	68.5	15		140	66.5		4.94975	8.48528		2.82843	6.36396	0	0.000686275	0.00117647	0	0.000392157	0.000882353	0.22	4		138	5.7	6	147	54	9		23.9	2.3		PAINFUL RESPIRATION
10131707	38073409	25176043	F	44	2011 - 2013	WHITE	11	EW EMER.	0	4	36	2	SOB	rabeprazole, propranolol, sevelamer carbonate, metoprolol succinate, diphenhydramine HCl, ondansetron, penciclovir, frovatriptan, warfarin, promethazine, promethazine, promethazine, lorazepam, lorazepam, doxazosin, insulin glargine, insulin aspart, docusate sodium, levalbuterol tartrate, diphenhydramine HCl, digoxin, Singulair, levothyroxine, hydromorphone, lisinopril	0	0	0	98.6	68.5	15		140	66.5		4.94975	8.48528		2.82843	6.36396	0	0.000686275	0.00117647	0	0.000392157	0.000882353	0.22	4		138	5.7	6	147	54	9		23.9	2.3		END STAGE RENAL DISEASE
10131707	38073409	25176043	F	44	2011 - 2013	WHITE	11	EW EMER.	0	4	36	2	SOB	rabeprazole, propranolol, sevelamer carbonate, metoprolol succinate, diphenhydramine HCl, ondansetron, penciclovir, frovatriptan, warfarin, promethazine, promethazine, promethazine, lorazepam, lorazepam, doxazosin, insulin glargine, insulin aspart, docusate sodium, levalbuterol tartrate, diphenhydramine HCl, digoxin, Singulair, levothyroxine, hydromorphone, lisinopril	0	0	0	98.6	68.5	15		140	66.5		4.94975	8.48528		2.82843	6.36396	0	0.000686275	0.00117647	0	0.000392157	0.000882353	0.22	4		138	5.7	6	147	54	9		23.9	2.3		DIABETES UNCOMPL JUVEN
10131707	38073409	25176043	F	44	2011 - 2013	WHITE	11	EW EMER.	0	4	36	2	SOB	rabeprazole, propranolol, sevelamer carbonate, metoprolol succinate, diphenhydramine HCl, ondansetron, penciclovir, frovatriptan, warfarin, promethazine, promethazine, promethazine, lorazepam, lorazepam, doxazosin, insulin glargine, insulin aspart, docusate sodium, levalbuterol tartrate, diphenhydramine HCl, digoxin, Singulair, levothyroxine, hydromorphone, lisinopril	0	0	0	98.6	68.5	15		140	66.5		4.94975	8.48528		2.82843	6.36396	0	0.000686275	0.00117647	0	0.000392157	0.000882353	0.22	4		138	5.7	6	147	54	9		23.9	2.3		SHORTNESS OF BREATH
10131993	39862769										29	3	CHEST PAIN		0	0	0	98.3	75	14.5	99	119.5	55.5	0.141421	2.82843	2.12132	0	2.12132	14.8492	3.1746e-05	0.000634921	0.00047619	0	0.00047619	0.00333333														MYALGIA AND MYOSITIS NOS
10131993	39862769										29	3	CHEST PAIN		0	0	0	98.3	75	14.5	99	119.5	55.5	0.141421	2.82843	2.12132	0	2.12132	14.8492	3.1746e-05	0.000634921	0.00047619	0	0.00047619	0.00333333														CHEST PAIN NOS
10132056	33812809	23380143	M	43	2011 - 2013	OTHER	0	EU OBSERVATION	0	3	54	2	CHEST PAIN		0	0	0	97.9	66	16.6667	98.6667	142	88.3333	0.141421	2	1.1547	1.1547	3.4641	2.08167	1.43062e-05	0.000286123	0.000143062	0.000143062	0.000429185	0.000286123														CHEST PAIN NOS
10132419	34658330	23821029	M	85	2011 - 2013	WHITE	12	EW EMER.	0	7	54	2	CHEST PAIN	amlodipine, ketoconazole, Namenda, omeprazole, Nystop, Antifungal (clotrimazole), Artificial Tears, Mapap (acetaminophen), docusate sodium, citalopram, aspirin, PreserVision AREDS, hydrochlorothiazide, olanzapine, olanzapine, PreserVision AREDS, atorvastatin, hydralazine, metoprolol tartrate, aspirin, donepezil	2	0	0	98.0333	55.5	18	100	170	57.75	0.23094	5.44671	2.82843	0	10.6771	8.99537	1.28452e-05	0.000385356	0.000192678	0	0.000770713	0.000706487	0.29	8		144	4.8	10.3	155	38	2.6		12.3	1.1		ALZHEIMER'S DISEASE
10132419	34658330	23821029	M	85	2011 - 2013	WHITE	12	EW EMER.	0	7	54	2	CHEST PAIN	amlodipine, ketoconazole, Namenda, omeprazole, Nystop, Antifungal (clotrimazole), Artificial Tears, Mapap (acetaminophen), docusate sodium, citalopram, aspirin, PreserVision AREDS, hydrochlorothiazide, olanzapine, olanzapine, PreserVision AREDS, atorvastatin, hydralazine, metoprolol tartrate, aspirin, donepezil	2	0	0	98.0333	55.5	18	100	170	57.75	0.23094	5.44671	2.82843	0	10.6771	8.99537	1.28452e-05	0.000385356	0.000192678	0	0.000770713	0.000706487	0.29	8		144	4.8	10.3	155	38	2.6		12.3	1.1		SHORTNESS OF BREATH
10132419	34658330	23821029	M	85	2011 - 2013	WHITE	12	EW EMER.	0	7	54	2	CHEST PAIN	amlodipine, ketoconazole, Namenda, omeprazole, Nystop, Antifungal (clotrimazole), Artificial Tears, Mapap (acetaminophen), docusate sodium, citalopram, aspirin, PreserVision AREDS, hydrochlorothiazide, olanzapine, olanzapine, PreserVision AREDS, atorvastatin, hydralazine, metoprolol tartrate, aspirin, donepezil	2	0	0	98.0333	55.5	18	100	170	57.75	0.23094	5.44671	2.82843	0	10.6771	8.99537	1.28452e-05	0.000385356	0.000192678	0	0.000770713	0.000706487	0.29	8		144	4.8	10.3	155	38	2.6		12.3	1.1		RENAL FAILURE, UNSPECIFIED
10132419	34658330	23821029	M	85	2011 - 2013	WHITE	12	EW EMER.	0	7	54	2	CHEST PAIN	amlodipine, ketoconazole, Namenda, omeprazole, Nystop, Antifungal (clotrimazole), Artificial Tears, Mapap (acetaminophen), docusate sodium, citalopram, aspirin, PreserVision AREDS, hydrochlorothiazide, olanzapine, olanzapine, PreserVision AREDS, atorvastatin, hydralazine, metoprolol tartrate, aspirin, donepezil	2	0	0	98.0333	55.5	18	100	170	57.75	0.23094	5.44671	2.82843	0	10.6771	8.99537	1.28452e-05	0.000385356	0.000192678	0	0.000770713	0.000706487	0.29	8		144	4.8	10.3	155	38	2.6		12.3	1.1		CHEST PAIN NOS
10132419	34658330	23821029	M	85	2011 - 2013	WHITE	12	EW EMER.	0	7	54	2	CHEST PAIN	amlodipine, ketoconazole, Namenda, omeprazole, Nystop, Antifungal (clotrimazole), Artificial Tears, Mapap (acetaminophen), docusate sodium, citalopram, aspirin, PreserVision AREDS, hydrochlorothiazide, olanzapine, olanzapine, PreserVision AREDS, atorvastatin, hydralazine, metoprolol tartrate, aspirin, donepezil	2	0	0	98.0333	55.5	18	100	170	57.75	0.23094	5.44671	2.82843	0	10.6771	8.99537	1.28452e-05	0.000385356	0.000192678	0	0.000770713	0.000706487	0.29	8		144	4.8	10.3	155	38	2.6		12.3	1.1		HYPERTENSION NOS
10132550	37609396										41	2	Chest pain		0	0	0	98.25	73.3333	19.3333	99.3333	107	53.3333	0.353553	4.16333	1.1547	1.1547	4.58258	5.50757	3.25521e-05	0.000520833	0.000130208	0.000130208	0.000585937	0.000651042														CHEST PAIN NOS
10132612	36881197										10	2	Chest pain, Nausea, Fever	sertraline	0	0	0	99.1	108	22.2	97.6	95	53.8	1.0583	15.0333	5.93296	1.51658	2	6.37966	0.000151515	0.00272727	0.00113636	0.00030303	0.000378788	0.00128788														Other chest pain
10132612	36881197										10	2	Chest pain, Nausea, Fever	sertraline	0	0	0	99.1	108	22.2	97.6	95	53.8	1.0583	15.0333	5.93296	1.51658	2	6.37966	0.000151515	0.00272727	0.00113636	0.00030303	0.000378788	0.00128788														Panic disorder [episodic paroxysmal anxiety]
10132612	36881197										10	2	Chest pain, Nausea, Fever	sertraline	0	0	0	99.1	108	22.2	97.6	95	53.8	1.0583	15.0333	5.93296	1.51658	2	6.37966	0.000151515	0.00272727	0.00113636	0.00030303	0.000378788	0.00128788														Nausea
10132612	36881197										10	2	Chest pain, Nausea, Fever	sertraline	0	0	0	99.1	108	22.2	97.6	95	53.8	1.0583	15.0333	5.93296	1.51658	2	6.37966	0.000151515	0.00272727	0.00113636	0.00030303	0.000378788	0.00128788														Fever, unspecified
10132833	33082436	24015490	F	55	2008 - 2010	WHITE	0	EW EMER.	0	7	33	2	R/O EKG CHANGES	Metformin, omeprazole, Cozaar, Vitamin D, Zetia, Crestor, Gemfibrozil	0	0	0	98.2	66	16	100	144	76		2.64575	2	0	21.6333	6.245	0	0.00070028	0.000560224	0	0.00588235	0.00168067	0.09	6		141	4.3	7.3	112	11	0.6		11	1		HYPERTENSION NOS
10132833	33082436	24015490	F	55	2008 - 2010	WHITE	0	EW EMER.	0	7	33	2	R/O EKG CHANGES	Metformin, omeprazole, Cozaar, Vitamin D, Zetia, Crestor, Gemfibrozil	0	0	0	98.2	66	16	100	144	76		2.64575	2	0	21.6333	6.245	0	0.00070028	0.000560224	0	0.00588235	0.00168067	0.09	6		141	4.3	7.3	112	11	0.6		11	1		HYPERLIPIDEMIA NEC/NOS
10132833	33082436	24015490	F	55	2008 - 2010	WHITE	0	EW EMER.	0	7	33	2	R/O EKG CHANGES	Metformin, omeprazole, Cozaar, Vitamin D, Zetia, Crestor, Gemfibrozil	0	0	0	98.2	66	16	100	144	76		2.64575	2	0	21.6333	6.245	0	0.00070028	0.000560224	0	0.00588235	0.00168067	0.09	6		141	4.3	7.3	112	11	0.6		11	1		CHEST PAIN NOS
10132833	33082436	24015490	F	55	2008 - 2010	WHITE	0	EW EMER.	0	7	33	2	R/O EKG CHANGES	Metformin, omeprazole, Cozaar, Vitamin D, Zetia, Crestor, Gemfibrozil	0	0	0	98.2	66	16	100	144	76		2.64575	2	0	21.6333	6.245	0	0.00070028	0.000560224	0	0.00588235	0.00168067	0.09	6		141	4.3	7.3	112	11	0.6		11	1		DIABETES UNCOMPL ADULT
10133075	39020050										54	3	CHEST PAIN	ketoconazole, hydrochlorothiazide	0	0	0	98.85	112	27	100	117	76.5	0.494975	2.82843	5.65685	0	0	9.19239	4.96454e-05	0.000283688	0.000567376	0	0	0.000921986														BRONCHITIS
10133075	39020050										54	3	CHEST PAIN	ketoconazole, hydrochlorothiazide	0	0	0	98.85	112	27	100	117	76.5	0.494975	2.82843	5.65685	0	0	9.19239	4.96454e-05	0.000283688	0.000567376	0	0	0.000921986														CUSHING'S SYNDROME
10133355	35171915	29273243	F	63	2008 - 2010	BLACK/CAPE VERDEAN	0	EU OBSERVATION	0	3	45	2	Dyspnea, Back pain	Aspirin, cholecalciferol (vitamin D3), Aspirin, Ferrous Sulfate, multivitamin, lovastatin, lisinopril	2	0	0	98.125	64.1111	17.4444	99	129.75	64	0.221736	3.68932	1.424	0.755929	15.8362	6.1412	8.97022e-06	0.000215285	7.17618e-05	3.58809e-05	0.000735558	0.000287047				143	3.6	6.8	94	17	0.7		12.1	1.1		CHEST PAIN NOS
10133478	36375158	20755810	F	69	2008 - 2010	OTHER	0	EU OBSERVATION	0	3	22	1	Palpitations	lorazepam, Vitamin C, vitamin E, warfarin [Coumadin], calcium carbonate-vitamin D3 [Calcium+D], Ambien, amiodarone, diphenhydramine-acetaminophen [Tylenol PM Extra Strength], Slow Fe, lorazepam, Multivitamin	0	0	0	97.5	104.333	19	96.6667	111.667	61	0.282843	13.2791	1	0.57735	3.78594	8.88819	0.00031746	0.018254	0.0015873	0.000793651	0.00555556	0.0134921		1		144	4.4	8.6	102	16	0.8		24.3	2.3		ATRIAL FIBRILLATION
10133631	31766294	20514903	M	53	2008 - 2010	BLACK/AFRICAN AMERICAN	1	EU OBSERVATION	0	4	59	2	Chest pain	aspirin [Adult Low Dose Aspirin], allopurinol, albuterol sulfate, cholecalciferol (vitamin D3), aspirin [Adult Low Dose Aspirin], Humalog Mix 50-50 KwikPen, lisinopril, glipizide, nitroglycerin, polysaccharide iron complex [Ferrex 150], pravastatin, spironolactone [Aldactone], spironolactone [Aldactone], Viagra, warfarin, Victoza 3-Pak, furosemide, diltiazem HCl [Cardizem CD], digoxin, Advair Dis…	2	1	0	98.4	72.1429	16.8571	97.2857	147.167	83.5	0.360555	6.8903	2.0354	1.60357	8.54205	13.8094	1.07428e-05	0.000276243	9.2081e-05	7.67342e-05	0.000368324	0.000537139				139	4.4	5.7	105	17	1.5		20.9	1.9		Chest pain, unspecified
10134307	34975856										40	3	Chest pain	albuterol sulfate [ProAir HFA]	0	0	0	97.6	80.5	17	99.5	142	68.5	0.141421	2.12132	1.41421	0.707107	7.07107	2.12132	9.86193e-06	0.000147929	9.86193e-05	4.93097e-05	0.000493097	0.000147929														Other chest pain
10135015	37228419	26641560	F	63	2011 - 2013	WHITE	2	EU OBSERVATION	0	3	21	3	SOB	multivitamin, Spiriva with HandiHaler, aspirin, aspirin, budesonide-formoterol [Symbicort], calcium carbonate-vitamin D3, gemfibrozil, ipratropium-albuterol [Combivent], lisinopril-hydrochlorothiazide	2	0	0	98.82	91.9474	22.3158	96.25	120.867	59.3333	0.777174	8.60538	4.30829	2.11345	16.7284	10.6077	1.54066e-05	0.000192583	7.15308e-05	3.85166e-05	0.000308132	0.000231099														CHEST PAIN NOS
10135015	37228419	26641560	F	63	2011 - 2013	WHITE	2	EU OBSERVATION	0	3	21	3	SOB	multivitamin, Spiriva with HandiHaler, aspirin, aspirin, budesonide-formoterol [Symbicort], calcium carbonate-vitamin D3, gemfibrozil, ipratropium-albuterol [Combivent], lisinopril-hydrochlorothiazide	2	0	0	98.82	91.9474	22.3158	96.25	120.867	59.3333	0.777174	8.60538	4.30829	2.11345	16.7284	10.6077	1.54066e-05	0.000192583	7.15308e-05	3.85166e-05	0.000308132	0.000231099														SHORTNESS OF BREATH
10135755	31045607										45	3	Chest pain		0	0	0	98.7	86	17	98.5	141	93		12.7279	1.41421	2.12132	12.7279	9.89949	0	0.00120968	0.000134409	0.000201613	0.00120968	0.00094086														Palpitations
10135755	31045607										45	3	Chest pain		0	0	0	98.7	86	17	98.5	141	93		12.7279	1.41421	2.12132	12.7279	9.89949	0	0.00120968	0.000134409	0.000201613	0.00120968	0.00094086														Chest pain, unspecified
10136076	35858737										47	3	R Chest pain	oxycodone, lisinopril	0	0	0	97.825	66.5	15.5	97.75	144	88.75	0.613052	5.8023	1	0.957427	4.83046	6.23832	4.29185e-05	0.00046495	7.15308e-05	7.15308e-05	0.000393419	0.00046495														Other nonspecific abnormal finding of lung field
10136076	35858737										47	3	R Chest pain	oxycodone, lisinopril	0	0	0	97.825	66.5	15.5	97.75	144	88.75	0.613052	5.8023	1	0.957427	4.83046	6.23832	4.29185e-05	0.00046495	7.15308e-05	7.15308e-05	0.000393419	0.00046495														Chest pain, unspecified
10136668	38254264	26119893	M	56	2017 - 2019	WHITE	1	EW EMER.	0	5	30	3	Chest pain, Transfer	Xarelto, omeprazole, flecainide, diltiazem HCl	0	0	0	98.1	81.7	19	96.3	130.3	89.9	0.1	7.83227	1.82574	1.1595	6.91295	5.78216	9.10747e-06	0.00127505	0.000273224	0.000136612	0.00113843	0.000865209	0.65	2		139	4.3	12.6	125	17	1.1		13.8	1.3		Chest pain, unspecified
10137137	38637969	20750480	F	80	2011 - 2013	ASIAN	2	EW EMER.	0	3	47	2	CHEST PAIN	Hydrochlorothiazide, Ecotrin, Ecotrin, Omeprazole, Cozaar, Lipitor	0	0	0	99	77.6667	21	93.3333	124.333	79.3333		4.04145	2.64575	5.03322	16.2583	5.1316	0	0.000904393	0.000645995	0.00129199	0.00413437	0.00129199						4.8			0.9		17.1	1.6		HYPERTENSION NOS
10137137	38637969	20750480	F	80	2011 - 2013	ASIAN	2	EW EMER.	0	3	47	2	CHEST PAIN	Hydrochlorothiazide, Ecotrin, Ecotrin, Omeprazole, Cozaar, Lipitor	0	0	0	99	77.6667	21	93.3333	124.333	79.3333		4.04145	2.64575	5.03322	16.2583	5.1316	0	0.000904393	0.000645995	0.00129199	0.00413437	0.00129199						4.8			0.9		17.1	1.6		PULM EMBOLISM/INFARCT
10137137	38637969	20750480	F	80	2011 - 2013	ASIAN	2	EW EMER.	0	3	47	2	CHEST PAIN	Hydrochlorothiazide, Ecotrin, Ecotrin, Omeprazole, Cozaar, Lipitor	0	0	0	99	77.6667	21	93.3333	124.333	79.3333		4.04145	2.64575	5.03322	16.2583	5.1316	0	0.000904393	0.000645995	0.00129199	0.00413437	0.00129199						4.8			0.9		17.1	1.6		HYPERLIPIDEMIA NEC/NOS
10137333	33925370	25823540	M	63	2014 - 2016	WHITE	1	OBSERVATION ADMIT	0	3	59	2	Abnormal EKG, Chest pain, Dyspnea	Genvoya, isosorbide mononitrate, Bayer Aspirin, Bayer Aspirin, losartan, cilostazol, pramipexole, rosuvastatin, Plavix, ranitidine HCl, multivitamin-minerals-lutein, metformin, nitroglycerin	2	1	0	97.8333	94	18.6667	97.3333	121.333	72	0.404145	4.58258	3.05505	0.57735	5.50757	3.60555	2.46132e-05	0.000316456	0.00021097	3.51617e-05	0.000386779	0.000246132				139	4	4.9	254	12	1.1					Chest pain, unspecified
10137553	38003607	26363716	F	80	2011 - 2013	BLACK/AFRICAN AMERICAN	0	EU OBSERVATION	0	4	59	2	Chest pain	Calcium with Vitamin D, acetaminophen [Acetaminophen Extra Strength], albuterol sulfate, albuterol sulfate [ProAir HFA], amlodipine, calcium carbonate [Caltrate 600], cholecalciferol (vitamin D3), citalopram, dorzolamide, fluticasone, fluticasone-salmeterol [Advair Diskus], latanoprost, multivitamin, rosuvastatin [Crestor], tiotropium bromide [Spiriva with HandiHaler], clonidine, losartan, omepra…	0	0	0	98.1667	81.6667	16.4444	98.6667	164.333	74.7778	0.643946	7	1.23603	1.87083	20.9404	6.97814	2.52727e-05	0.000305932	5.32056e-05	6.6507e-05	0.00066507	0.000266028								23	1.8					CHEST PAIN NOS
10137553	38003607	26363716	F	80	2011 - 2013	BLACK/AFRICAN AMERICAN	0	EU OBSERVATION	0	4	59	2	Chest pain	Calcium with Vitamin D, acetaminophen [Acetaminophen Extra Strength], albuterol sulfate, albuterol sulfate [ProAir HFA], amlodipine, calcium carbonate [Caltrate 600], cholecalciferol (vitamin D3), citalopram, dorzolamide, fluticasone, fluticasone-salmeterol [Advair Diskus], latanoprost, multivitamin, rosuvastatin [Crestor], tiotropium bromide [Spiriva with HandiHaler], clonidine, losartan, omepra…	0	0	0	98.1667	81.6667	16.4444	98.6667	164.333	74.7778	0.643946	7	1.23603	1.87083	20.9404	6.97814	2.52727e-05	0.000305932	5.32056e-05	6.6507e-05	0.00066507	0.000266028								23	1.8					HYPERCHOLESTEROLEMIA
10137553	38003607	26363716	F	80	2011 - 2013	BLACK/AFRICAN AMERICAN	0	EU OBSERVATION	0	4	59	2	Chest pain	Calcium with Vitamin D, acetaminophen [Acetaminophen Extra Strength], albuterol sulfate, albuterol sulfate [ProAir HFA], amlodipine, calcium carbonate [Caltrate 600], cholecalciferol (vitamin D3), citalopram, dorzolamide, fluticasone, fluticasone-salmeterol [Advair Diskus], latanoprost, multivitamin, rosuvastatin [Crestor], tiotropium bromide [Spiriva with HandiHaler], clonidine, losartan, omepra…	0	0	0	98.1667	81.6667	16.4444	98.6667	164.333	74.7778	0.643946	7	1.23603	1.87083	20.9404	6.97814	2.52727e-05	0.000305932	5.32056e-05	6.6507e-05	0.00066507	0.000266028								23	1.8					DIABETES UNCOMPL ADULT
10137553	38003607	26363716	F	80	2011 - 2013	BLACK/AFRICAN AMERICAN	0	EU OBSERVATION	0	4	59	2	Chest pain	Calcium with Vitamin D, acetaminophen [Acetaminophen Extra Strength], albuterol sulfate, albuterol sulfate [ProAir HFA], amlodipine, calcium carbonate [Caltrate 600], cholecalciferol (vitamin D3), citalopram, dorzolamide, fluticasone, fluticasone-salmeterol [Advair Diskus], latanoprost, multivitamin, rosuvastatin [Crestor], tiotropium bromide [Spiriva with HandiHaler], clonidine, losartan, omepra…	0	0	0	98.1667	81.6667	16.4444	98.6667	164.333	74.7778	0.643946	7	1.23603	1.87083	20.9404	6.97814	2.52727e-05	0.000305932	5.32056e-05	6.6507e-05	0.00066507	0.000266028								23	1.8					HYPERTENSION NOS
10138951	36768109	22323880	F	49	2017 - 2019	HISPANIC/LATINO - DOMINICAN	1	EU OBSERVATION	0	3	21	2	Abnormal EKG, Chest pain	hydrochlorothiazide	0	0	0	97.725	62.5	14.8	99.1	142.7	65.6	1.11766	8.00347	1.75119	1.1005	14.9447	11.7208	2.45633e-05	0.000200146	5.45852e-05	2.72926e-05	0.000463974	0.000336608														Abnormal electrocardiogram [ECG] [EKG]
10138951	36768109	22323880	F	49	2017 - 2019	HISPANIC/LATINO - DOMINICAN	1	EU OBSERVATION	0	3	21	2	Abnormal EKG, Chest pain	hydrochlorothiazide	0	0	0	97.725	62.5	14.8	99.1	142.7	65.6	1.11766	8.00347	1.75119	1.1005	14.9447	11.7208	2.45633e-05	0.000200146	5.45852e-05	2.72926e-05	0.000463974	0.000336608														Chest pain, unspecified
10138951	36768109	22323880	F	49	2017 - 2019	HISPANIC/LATINO - DOMINICAN	1	EU OBSERVATION	0	3	21	2	Abnormal EKG, Chest pain	hydrochlorothiazide	0	0	0	97.725	62.5	14.8	99.1	142.7	65.6	1.11766	8.00347	1.75119	1.1005	14.9447	11.7208	2.45633e-05	0.000200146	5.45852e-05	2.72926e-05	0.000463974	0.000336608														Type 2 diabetes mellitus without complications
10138951	36768109	22323880	F	49	2017 - 2019	HISPANIC/LATINO - DOMINICAN	1	EU OBSERVATION	0	3	21	2	Abnormal EKG, Chest pain	hydrochlorothiazide	0	0	0	97.725	62.5	14.8	99.1	142.7	65.6	1.11766	8.00347	1.75119	1.1005	14.9447	11.7208	2.45633e-05	0.000200146	5.45852e-05	2.72926e-05	0.000463974	0.000336608														Long term (current) use of insulin
10139314	37406594	25334400	M	68	2017 - 2019	WHITE	11	OBSERVATION ADMIT	0	9	48	2	Back pain, Chest pain	tramadol, atorvastatin, telmisartan, omeprazole, glimepiride	0	0	0	97.9333	76	16.6667	98.6667	196	87.6667	0.23094	3	1.1547	0.57735	4.3589	3.21455	3.89864e-05	0.000584795	0.000194932	9.74659e-05	0.000779727	0.000584795		2		143	5.1	16	233	25	1.1		29.5	2.7	2.7	Chest pain, unspecified
10139314	37406594	25334400	M	68	2017 - 2019	WHITE	11	OBSERVATION ADMIT	0	9	48	2	Back pain, Chest pain	tramadol, atorvastatin, telmisartan, omeprazole, glimepiride	0	0	0	97.9333	76	16.6667	98.6667	196	87.6667	0.23094	3	1.1547	0.57735	4.3589	3.21455	3.89864e-05	0.000584795	0.000194932	9.74659e-05	0.000779727	0.000584795		2		143	5.1	16	233	25	1.1		29.5	2.7	2.7	Nonrheumatic aortic (valve) stenosis
10139314	37406594	25334400	M	68	2017 - 2019	WHITE	11	OBSERVATION ADMIT	0	9	48	2	Back pain, Chest pain	tramadol, atorvastatin, telmisartan, omeprazole, glimepiride	0	0	0	97.9333	76	16.6667	98.6667	196	87.6667	0.23094	3	1.1547	0.57735	4.3589	3.21455	3.89864e-05	0.000584795	0.000194932	9.74659e-05	0.000779727	0.000584795		2		143	5.1	16	233	25	1.1		29.5	2.7	2.7	Essential (primary) hypertension
10139387	31398595	28467812	M	61	2014 - 2016	WHITE	1	EW EMER.	0	3	12	2	Chest pain, Dyspnea	aspirin [Adult Low Dose Aspirin], atorvastatin, aspirin [Adult Low Dose Aspirin], metoprolol tartrate [Lopressor], omeprazole, nitroglycerin [Nitrostat], multivitamin-minerals-lutein [Multivitamin 50 Plus]	2	1	0	97.9667	59.25	14.5	97	130.75	82.75	0.351188	10.1448	1	1.41421	13.1244	12.5532	4.8011e-05	0.0015775	0.000137174	0.000205761	0.00205761	0.00198903	0.02	5		141	4.5	8.9	106	18	1		11.1	1		Dyspnea, unspecified
10139461	38087134	23789935	F	66	2008 - 2010	ASIAN	0	EU OBSERVATION	0	3	10	2	C/P HTN	lisinopril, calcium carbonate, cholecalciferol (vitamin D3)	0	0	0	97.9333	87.6667	18.6	97	167.556	84.5	0.550757	11.9262	2.67499	1.51186	21.718	16.6777	1.0175e-05	0.000437525	0.00010175	4.07e-05	0.000661376	0.000773301														CHEST PAIN NOS
10139822	33883644										32	3	Chest pain, Dyspnea		0	0	0		71	18	99	117	77		9.89949	0	0	5.65685	4.24264	0	0.00179487	0	0	0.00102564	0.000769231														CHEST PAIN NOS
10139822	33883644										32	3	Chest pain, Dyspnea		0	0	0		71	18	99	117	77		9.89949	0	0	5.65685	4.24264	0	0.00179487	0	0	0.00102564	0.000769231														SHORTNESS OF BREATH
10140498	38438393	23417639	F	49	2011 - 2013	HISPANIC/LATINO - PUERTO RICAN	1	EU OBSERVATION	0	3	56	2	CP	lisinopril, bupropion HCl, naproxen, CLONAZEPAM, hydrochlorothiazide, zolpidem	0	0	0	97.9667	75.6154	17.3077	98.3333	110.077	66.2308	0.378594	7.21732	1.75046	2	11.7151	9.18471	6.63633e-06	0.00019909	6.63633e-05	3.79219e-05	0.000388699	0.000246492														DIABETES UNCOMPL ADULT
10140498	38438393	23417639	F	49	2011 - 2013	HISPANIC/LATINO - PUERTO RICAN	1	EU OBSERVATION	0	3	56	2	CP	lisinopril, bupropion HCl, naproxen, CLONAZEPAM, hydrochlorothiazide, zolpidem	0	0	0	97.9667	75.6154	17.3077	98.3333	110.077	66.2308	0.378594	7.21732	1.75046	2	11.7151	9.18471	6.63633e-06	0.00019909	6.63633e-05	3.79219e-05	0.000388699	0.000246492														CHEST PAIN NOS
10140498	38438393	23417639	F	49	2011 - 2013	HISPANIC/LATINO - PUERTO RICAN	1	EU OBSERVATION	0	3	56	2	CP	lisinopril, bupropion HCl, naproxen, CLONAZEPAM, hydrochlorothiazide, zolpidem	0	0	0	97.9667	75.6154	17.3077	98.3333	110.077	66.2308	0.378594	7.21732	1.75046	2	11.7151	9.18471	6.63633e-06	0.00019909	6.63633e-05	3.79219e-05	0.000388699	0.000246492														HYPERTENSION NOS
10140612	30417284										24	3	Chest pain, Dizziness		0	0	0	97.65	69.8	15.2	99.8	105.4	70.8	0.212132	6.87023	1.78885	0.447214	11.7813	4.96991	1.002e-05	0.000567802	0.000167001	3.34001e-05	0.0010688	0.000434202														Dizziness and giddiness
10140612	30417284										24	3	Chest pain, Dizziness		0	0	0	97.65	69.8	15.2	99.8	105.4	70.8	0.212132	6.87023	1.78885	0.447214	11.7813	4.96991	1.002e-05	0.000567802	0.000167001	3.34001e-05	0.0010688	0.000434202														Chest pain, unspecified
10141505	30444730	24276866	M	61	2008 - 2010	BLACK/AFRICAN AMERICAN	1	EU OBSERVATION	0	3	21	2	Chest pain	prednisone, Warfarin, Warfarin, metoprolol tartrate, Metformin, Lipitor, furosemide, finasteride, doxepin, Doxazosin, Doc-Q-Lace, Diovan, aspirin [Adult Low Dose Aspirin], aspirin [Adult Low Dose Aspirin]	2	0	0	97.5	49.4	17	96.8	118.8	59.6	0.141421	8.38451	1.41421	0.83666	16.7839	16.1957	1.001e-05	0.001001	0.00015015	0.0001001	0.002002	0.002002		3		141	4.4	5.5	260	13	0.9		24.3	2.2		Athscl heart disease of native coronary artery w/o ang pctrs
10141505	30444730	24276866	M	61	2008 - 2010	BLACK/AFRICAN AMERICAN	1	EU OBSERVATION	0	3	21	2	Chest pain	prednisone, Warfarin, Warfarin, metoprolol tartrate, Metformin, Lipitor, furosemide, finasteride, doxepin, Doxazosin, Doc-Q-Lace, Diovan, aspirin [Adult Low Dose Aspirin], aspirin [Adult Low Dose Aspirin]	2	0	0	97.5	49.4	17	96.8	118.8	59.6	0.141421	8.38451	1.41421	0.83666	16.7839	16.1957	1.001e-05	0.001001	0.00015015	0.0001001	0.002002	0.002002		3		141	4.4	5.5	260	13	0.9		24.3	2.2		Chest pain, unspecified
10141505	30444730	24276866	M	61	2008 - 2010	BLACK/AFRICAN AMERICAN	1	EU OBSERVATION	0	3	21	2	Chest pain	prednisone, Warfarin, Warfarin, metoprolol tartrate, Metformin, Lipitor, furosemide, finasteride, doxepin, Doxazosin, Doc-Q-Lace, Diovan, aspirin [Adult Low Dose Aspirin], aspirin [Adult Low Dose Aspirin]	2	0	0	97.5	49.4	17	96.8	118.8	59.6	0.141421	8.38451	1.41421	0.83666	16.7839	16.1957	1.001e-05	0.001001	0.00015015	0.0001001	0.002002	0.002002		3		141	4.4	5.5	260	13	0.9		24.3	2.2		Essential (primary) hypertension
10141505	33699800	26420387	M	61	2008 - 2010	BLACK/AFRICAN AMERICAN	2	EW EMER.	0	3	48	2	Chest pain	clopidogrel, aspirin [Adult Low Dose Aspirin], aspirin [Adult Low Dose Aspirin], camphor-menthol [Sarna Anti-Itch], cetirizine, cetirizine, Warfarin, Warfarin, metoprolol tartrate, methocarbamol, Metformin, Lipitor, gabapentin, furosemide, finasteride, Doxazosin, Doc-Q-Lace	2	0	0	98.4867	41	17.25	98.5	91.5	81.75	1.23229	3.82971	0.957427	1.91485	55.7046	46.7574	0.000110215	0.000358423	8.96057e-05	0.000179211	0.00564516	0.00443548				143	4.4	5.2	159	16	0.9		24.2	2.2		Chest pain, unspecified
10141505	34583598	24749829	M	61	2008 - 2010	BLACK/AFRICAN AMERICAN	3	OBSERVATION ADMIT	0	4	1	2	Chest pain	metoprolol tartrate, ciprofloxacin HCl, cetirizine, cetirizine, aspirin [Adult Low Dose Aspirin], aspirin [Adult Low Dose Aspirin], Doxazosin, Warfarin, finasteride, gabapentin, liraglutide [Victoza 2-Pak], Metformin, methocarbamol, nitrofurantoin monohyd/m-cryst, nitrofurantoin monohyd/m-cryst, Warfarin, torsemide, rosuvastatin, cyanocobalamin (vitamin B-12) [Vitamin B-12]	2	0	0	98	48	17.5294	96.8125	118	66.1667	0.316228	7.28869	2.26709	1.42449	11.1935	4.342	6.53083e-06	0.000202456	5.22466e-05	3.26541e-05	0.000248171	0.000130617				141	4	6.4	159	19	1.1		23	2.1		Chest pain, unspecified
10141505	38648827	24982986	M	61	2008 - 2010	BLACK/AFRICAN AMERICAN	0	OBSERVATION ADMIT	0	3	9	3	Chest pain, Leg pain	liraglutide [Victoza 2-Pak], metoprolol tartrate, enoxaparin, finasteride, torsemide, Warfarin, gabapentin, aspirin [Adult Low Dose Aspirin], aspirin [Adult Low Dose Aspirin], Lipitor, cetirizine, cetirizine, Doxazosin, Metformin, Warfarin, methocarbamol	2	0	0	97.5	59.7	21.1	95.2	114.1	67.8	0.62849	16.1386	17.2849	1.54919	7.82375	6.67999	1.52818e-05	0.000544413	0.000553964	4.77555e-05	0.000238777	0.000219675			36	138	4.1	8.6	209	45	1.4		15.7	1.4		Chest pain, unspecified
10141559	31191268	22616423	M	68	2008 - 2010	WHITE	0	EU OBSERVATION	0	3	14	2	Chest pain	warfarin, atenolol, atorvastatin, levothyroxine [Synthroid], sildenafil [Viagra], tadalafil [Cialis], valsartan-hydrochlorothiazide	0	0	0	97.85	69.5714	16.4286	97.4286	144.429	79.5714	0.212132	4.72077	1.81265	1.39728	11.5449	8.42332	3.96511e-06	0.000145387	5.28681e-05	5.28681e-05	0.000436162	0.000303992														JAW PAIN
10141559	31191268	22616423	M	68	2008 - 2010	WHITE	0	EU OBSERVATION	0	3	14	2	Chest pain	warfarin, atenolol, atorvastatin, levothyroxine [Synthroid], sildenafil [Viagra], tadalafil [Cialis], valsartan-hydrochlorothiazide	0	0	0	97.85	69.5714	16.4286	97.4286	144.429	79.5714	0.212132	4.72077	1.81265	1.39728	11.5449	8.42332	3.96511e-06	0.000145387	5.28681e-05	5.28681e-05	0.000436162	0.000303992														CHEST PAIN NOS
10141559	31191268	22616423	M	68	2008 - 2010	WHITE	0	EU OBSERVATION	0	3	14	2	Chest pain	warfarin, atenolol, atorvastatin, levothyroxine [Synthroid], sildenafil [Viagra], tadalafil [Cialis], valsartan-hydrochlorothiazide	0	0	0	97.85	69.5714	16.4286	97.4286	144.429	79.5714	0.212132	4.72077	1.81265	1.39728	11.5449	8.42332	3.96511e-06	0.000145387	5.28681e-05	5.28681e-05	0.000436162	0.000303992														HYPERTENSION NOS
10141559	31191268	22616423	M	68	2008 - 2010	WHITE	0	EU OBSERVATION	0	3	14	2	Chest pain	warfarin, atenolol, atorvastatin, levothyroxine [Synthroid], sildenafil [Viagra], tadalafil [Cialis], valsartan-hydrochlorothiazide	0	0	0	97.85	69.5714	16.4286	97.4286	144.429	79.5714	0.212132	4.72077	1.81265	1.39728	11.5449	8.42332	3.96511e-06	0.000145387	5.28681e-05	5.28681e-05	0.000436162	0.000303992														HYPERCHOLESTEROLEMIA
10141559	34547651	21238233	M	68	2008 - 2010	WHITE	0	EU OBSERVATION	0	3	41	2	Chest pain	levothyroxine [Synthroid], valsartan-hydrochlorothiazide, sildenafil [Viagra], tadalafil [Cialis], Aspirin, Aspirin, atenolol	2	0	0	98.2	63.4444	16.8	96.8	149.222	77.4444	0.519615	11.148	1.13529	1.54919	12.3266	6.08505	1.91571e-05	0.000617284	6.3857e-05	0.000106428	0.000787569	0.000361856														CHEST PAIN NOS
10141559	34547651	21238233	M	68	2008 - 2010	WHITE	0	EU OBSERVATION	0	3	41	2	Chest pain	levothyroxine [Synthroid], valsartan-hydrochlorothiazide, sildenafil [Viagra], tadalafil [Cialis], Aspirin, Aspirin, atenolol	2	0	0	98.2	63.4444	16.8	96.8	149.222	77.4444	0.519615	11.148	1.13529	1.54919	12.3266	6.08505	1.91571e-05	0.000617284	6.3857e-05	0.000106428	0.000787569	0.000361856														ATRIAL FIBRILLATION
10141989	31147957										58	2	Chest pain, Overdose		0	0	0	97.25	97.3333	15	95.3333	139	81	1.20208	14.4684	4.24264	0.57735	1.41421	18.3848	6.11951e-05	0.000935925	0.000215983	3.59971e-05	7.19942e-05	0.000935925														Oth places as the place of occurrence of the external cause
10141989	31147957										58	2	Chest pain, Overdose		0	0	0	97.25	97.3333	15	95.3333	139	81	1.20208	14.4684	4.24264	0.57735	1.41421	18.3848	6.11951e-05	0.000935925	0.000215983	3.59971e-05	7.19942e-05	0.000935925														Chest pain, unspecified
10141989	31147957										58	2	Chest pain, Overdose		0	0	0	97.25	97.3333	15	95.3333	139	81	1.20208	14.4684	4.24264	0.57735	1.41421	18.3848	6.11951e-05	0.000935925	0.000215983	3.59971e-05	7.19942e-05	0.000935925														Poisoning by heroin, accidental (unintentional), init encntr
10141989	31147957										58	2	Chest pain, Overdose		0	0	0	97.25	97.3333	15	95.3333	139	81	1.20208	14.4684	4.24264	0.57735	1.41421	18.3848	6.11951e-05	0.000935925	0.000215983	3.59971e-05	7.19942e-05	0.000935925														Opioid abuse, uncomplicated
10142197	33103878	20108756	F	75	2014 - 2016	BLACK/AFRICAN AMERICAN	0	EW EMER.	1	3	5	2	Chest pain	losartan, tramadol, potassium, hydrochlorothiazide	0	0	0	97.2	108.4	29.6	98.4	116	77.4	2.68701	4.15933	1.67332	1.81659	10.1242	5.41295	0.000231144	0.0006691	0.000243309	0.000243309	0.00145985	0.000790754	0.05	6		140	3.7		174	31	2.1		15.4	1.4	5.1	Other pulmonary embolism without acute cor pulmonale
10142639	39158562	26587211	F	57	2011 - 2013	HISPANIC/LATINO - CENTRAL AMERICAN	3	EW EMER.	0	3	17	3	DYSPNEA	lisinopril, gabapentin, fluticasone-salmeterol [Advair Diskus], fluoxetine [Prozac], albuterol sulfate [Proventil HFA], aspirin [Enteric Coated Aspirin], aspirin [Enteric Coated Aspirin], ciclopirox, pravastatin, hydrochlorothiazide, montelukast	2	0	0	97.8	71	14	96	104	52							0	0	0	0	0	0		3		140	4.6	10.1	184	18	0.9					ASTHMA, UNSPECIFIED, WITH ACUTE EXACERBATION
10142844	30201556	25227088	M	55	2008 - 2010	WHITE	1	EW EMER.	0	3	13	2	Chest pain, N/V, Abd pain	aspirin, citalopram, Fioricet-Codeine, oxycodone, aspirin	2	0	0	99.3	107	22		148	82							0	0	0	0	0	0				136	4	12.6	90	10	0.9					CHEST PAIN NOS
10142844	38669817	25972161	M	55	2008 - 2010	WHITE	0	EU OBSERVATION	0	3	30	3	Abd pain, Chest pain	Fioricet-Codeine, Wellbutrin SR, clonazepam, clonazepam, clonazepam	0	0	0	96.9	76.1667	17.8333	97.5	142.8	89.2	0.360555	17.5888	1.83485	0.83666	5.54076	6.6106	1.54936e-05	0.00108455	8.85347e-05	4.42674e-05	0.000332005	0.000354139			41	139	4.2	9.1	87	18	1.2					Right lower quadrant pain
10142844	38669817	25972161	M	55	2008 - 2010	WHITE	0	EU OBSERVATION	0	3	30	3	Abd pain, Chest pain	Fioricet-Codeine, Wellbutrin SR, clonazepam, clonazepam, clonazepam	0	0	0	96.9	76.1667	17.8333	97.5	142.8	89.2	0.360555	17.5888	1.83485	0.83666	5.54076	6.6106	1.54936e-05	0.00108455	8.85347e-05	4.42674e-05	0.000332005	0.000354139			41	139	4.2	9.1	87	18	1.2					Chest pain, unspecified
10143019	30942336	22731406	M	57	2014 - 2016	BLACK/AFRICAN AMERICAN	2	EW EMER.	0	4	56	3	Chest pain	Novolog, Lantus	0	0	0	98.4	75.6	18	97.8	137.4	71.8	0.408248	1.94936	1.41421	0.447214	13.9929	7.75887	2.13333e-05	0.000133333	0.000106667	2.66667e-05	0.00101333	0.000506667	0.09	1		140	4.6	8.3	270	13	1.1		11.2	1		Other chest pain
10143019	34578996	29279485	M	57	2014 - 2016	BLACK/AFRICAN AMERICAN	2	EU OBSERVATION	0	4	33	2	Chest pain	aspirin, Lantus U-100 Insulin, aspirin, Humalog U-100 Insulin, Plavix	2	0	0	97.775	71.5	20.8	97.4	136.4	73	0.206155	5.19615	4.14729	0.547723	9.78775	4.12311	1.19474e-05	0.000358423	0.000298686	2.98686e-05	0.000716846	0.000238949	0.47	22		146	4.6	9.7	110	20	1.3					Chest pain, unspecified
10143118	38493057										28	2	Chest pain	One Daily Multivitamin	0	0	0	98.1667	65.4444	16.7778	99.25	114.5	62.75	0.11547	7.28202	1.64148	1.0351	5.26444	6.49725	6.17284e-06	0.000679012	0.000154321	6.17284e-05	0.000462963	0.000555556														CHEST PAIN NEC
10143896	31583190										9	3	Chest pain		0	0	0	98	50	18	99	118	67							0	0	0	0	0	0														CHEST PAIN NOS
10144035	34541846	28440502	F	73	2011 - 2013	HISPANIC/LATINO - PUERTO RICAN	0	EU OBSERVATION	0	3	27	3	Weakness	Lisinopril, brimonidine	0	0	0	98.6	60.1429	17.5714	99.5	130.333	61	0.141421	3.13202	2.63674	1	8.4538	4.19524	2.4564e-06	0.000110538	9.8256e-05	2.4564e-05	0.000270204	0.000135102														CHEST PAIN NOS
10144035	34541846	28440502	F	73	2011 - 2013	HISPANIC/LATINO - PUERTO RICAN	0	EU OBSERVATION	0	3	27	3	Weakness	Lisinopril, brimonidine	0	0	0	98.6	60.1429	17.5714	99.5	130.333	61	0.141421	3.13202	2.63674	1	8.4538	4.19524	2.4564e-06	0.000110538	9.8256e-05	2.4564e-05	0.000270204	0.000135102														HYPERTENSION NOS
10144035	34541846	28440502	F	73	2011 - 2013	HISPANIC/LATINO - PUERTO RICAN	0	EU OBSERVATION	0	3	27	3	Weakness	Lisinopril, brimonidine	0	0	0	98.6	60.1429	17.5714	99.5	130.333	61	0.141421	3.13202	2.63674	1	8.4538	4.19524	2.4564e-06	0.000110538	9.8256e-05	2.4564e-05	0.000270204	0.000135102														SYNCOPE AND COLLAPSE
10144036	37664316										3	2	Chest pain		0	0	0	97.98	58.5	18	99.1667	131.167	78.5	0.178885	12.0457	1.09545	0.752773	20.8367	11.3093	1.27714e-05	0.000989783	9.57854e-05	6.3857e-05	0.00172414	0.000957854														Chest pain, unspecified
10144083	33287892	27666441	F	64	2008 - 2010	BLACK/AFRICAN AMERICAN	3	OBSERVATION ADMIT	0	3	57	3	Chest pain	loratadine, metoprolol tartrate, losartan, calcium carbonate-vitamin D3 [Calcium 500 + D], gabapentin, cholecalciferol (vitamin D3), aspirin [Adult Low Dose Aspirin], aspirin [Adult Low Dose Aspirin], loratadine, triamcinolone acetonide, tramadol, ranitidine HCl, oxybutynin chloride, acetaminophen-codeine, amlodipine, atorvastatin	2	0	0	97.9	66	17.6	98.4	137.6	64.6	0.458258	5.47723	1.67332	1.51658	14.6561	6.73053	3.79747e-05	0.000590717	0.000168776	0.000168776	0.00160338	0.000759494				148	5	5.7	140	22	1.1		13.8	1.3		Chest pain, unspecified
10144406	32233101	21624811	M	65	2014 - 2016	BLACK/CAPE VERDEAN	0	EU OBSERVATION	0	3	2	2	Chest pain	aspirin, hydrochlorothiazide, tamsulosin, amlodipine, aspirin	2	0	0	97.8333	79.2857	16.5	97.7143	154.071	81.7857	0.378594	4.42769	1.69842	0.99449	7.1947	5.85962	1.03154e-05	0.000206307	0.000103154	4.42087e-05	0.000383142	0.000309461														INTERMED CORONARY SYND
10144406	32233101	21624811	M	65	2014 - 2016	BLACK/CAPE VERDEAN	0	EU OBSERVATION	0	3	2	2	Chest pain	aspirin, hydrochlorothiazide, tamsulosin, amlodipine, aspirin	2	0	0	97.8333	79.2857	16.5	97.7143	154.071	81.7857	0.378594	4.42769	1.69842	0.99449	7.1947	5.85962	1.03154e-05	0.000206307	0.000103154	4.42087e-05	0.000383142	0.000309461														HYPERTENSION NOS
10144846	35707212	25034780	M	52	2017 - 2019	OTHER	0	EU OBSERVATION	0	3	45	3	Chest pain	metformin, glyburide, Aspir-81, Aspir-81, simvastatin, lisinopril	0	0	0	97.88	81.1667	16.8333	99.5	124.333	77.6667	0.130384	6.04704	2.40139	1.22474	12.4043	13.0026	5.19751e-06	0.00024255	0.000121275	5.19751e-05	0.000623701	0.000693001														Chest pain, unspecified
10144846	35707212	25034780	M	52	2017 - 2019	OTHER	0	EU OBSERVATION	0	3	45	3	Chest pain	metformin, glyburide, Aspir-81, Aspir-81, simvastatin, lisinopril	0	0	0	97.88	81.1667	16.8333	99.5	124.333	77.6667	0.130384	6.04704	2.40139	1.22474	12.4043	13.0026	5.19751e-06	0.00024255	0.000121275	5.19751e-05	0.000623701	0.000693001														Essential (primary) hypertension
10144972	31402431	23524195	M	47	2017 - 2019	WHITE	0	EU OBSERVATION	0	3	48	2	Abnormal EKG, Chest pain, Transfer	metoprolol succinate, metformin, albuterol sulfate [ProAir HFA], aspirin, aspirin, atorvastatin, clopidogrel, insulin glargine [Lantus Solostar U-100 Insulin], isosorbide mononitrate, lisinopril, oxycodone	2	0	0	98.15	78.6667	17.6667	98.3333	159	92.3333	0.057735	4.63321	2.06559	1.36626	18.5688	5.46504	1.62285e-06	0.00021097	9.7371e-05	6.4914e-05	0.00086011	0.000259656				143	3.9	7	115	20	0.8					Vomiting, unspecified
10144972	31402431	23524195	M	47	2017 - 2019	WHITE	0	EU OBSERVATION	0	3	48	2	Abnormal EKG, Chest pain, Transfer	metoprolol succinate, metformin, albuterol sulfate [ProAir HFA], aspirin, aspirin, atorvastatin, clopidogrel, insulin glargine [Lantus Solostar U-100 Insulin], isosorbide mononitrate, lisinopril, oxycodone	2	0	0	98.15	78.6667	17.6667	98.3333	159	92.3333	0.057735	4.63321	2.06559	1.36626	18.5688	5.46504	1.62285e-06	0.00021097	9.7371e-05	6.4914e-05	0.00086011	0.000259656				143	3.9	7	115	20	0.8					Essential (primary) hypertension
10144972	31402431	23524195	M	47	2017 - 2019	WHITE	0	EU OBSERVATION	0	3	48	2	Abnormal EKG, Chest pain, Transfer	metoprolol succinate, metformin, albuterol sulfate [ProAir HFA], aspirin, aspirin, atorvastatin, clopidogrel, insulin glargine [Lantus Solostar U-100 Insulin], isosorbide mononitrate, lisinopril, oxycodone	2	0	0	98.15	78.6667	17.6667	98.3333	159	92.3333	0.057735	4.63321	2.06559	1.36626	18.5688	5.46504	1.62285e-06	0.00021097	9.7371e-05	6.4914e-05	0.00086011	0.000259656				143	3.9	7	115	20	0.8					Long term (current) use of oral hypoglycemic drugs
10144972	31402431	23524195	M	47	2017 - 2019	WHITE	0	EU OBSERVATION	0	3	48	2	Abnormal EKG, Chest pain, Transfer	metoprolol succinate, metformin, albuterol sulfate [ProAir HFA], aspirin, aspirin, atorvastatin, clopidogrel, insulin glargine [Lantus Solostar U-100 Insulin], isosorbide mononitrate, lisinopril, oxycodone	2	0	0	98.15	78.6667	17.6667	98.3333	159	92.3333	0.057735	4.63321	2.06559	1.36626	18.5688	5.46504	1.62285e-06	0.00021097	9.7371e-05	6.4914e-05	0.00086011	0.000259656				143	3.9	7	115	20	0.8					Chest pain, unspecified
10144972	31402431	23524195	M	47	2017 - 2019	WHITE	0	EU OBSERVATION	0	3	48	2	Abnormal EKG, Chest pain, Transfer	metoprolol succinate, metformin, albuterol sulfate [ProAir HFA], aspirin, aspirin, atorvastatin, clopidogrel, insulin glargine [Lantus Solostar U-100 Insulin], isosorbide mononitrate, lisinopril, oxycodone	2	0	0	98.15	78.6667	17.6667	98.3333	159	92.3333	0.057735	4.63321	2.06559	1.36626	18.5688	5.46504	1.62285e-06	0.00021097	9.7371e-05	6.4914e-05	0.00086011	0.000259656				143	3.9	7	115	20	0.8					Abnormal electrocardiogram [ECG] [EKG]
10144972	31402431	23524195	M	47	2017 - 2019	WHITE	0	EU OBSERVATION	0	3	48	2	Abnormal EKG, Chest pain, Transfer	metoprolol succinate, metformin, albuterol sulfate [ProAir HFA], aspirin, aspirin, atorvastatin, clopidogrel, insulin glargine [Lantus Solostar U-100 Insulin], isosorbide mononitrate, lisinopril, oxycodone	2	0	0	98.15	78.6667	17.6667	98.3333	159	92.3333	0.057735	4.63321	2.06559	1.36626	18.5688	5.46504	1.62285e-06	0.00021097	9.7371e-05	6.4914e-05	0.00086011	0.000259656				143	3.9	7	115	20	0.8					Type 2 diabetes mellitus without complications
10144972	34240237	28141484	M	47	2017 - 2019	WHITE	2	OBSERVATION ADMIT	0	3	20	2	Chest pain, Transfer	ProAir HFA	0	0	0	97.6	72.75	16.25	99	140.125	78		7.55456	0.707107	1.60357	11.7039	6.98979	0	0.000762527	7.26216e-05	0.000145243	0.00141612	0.000835149	0.7	6		141	4.5	5.7	153	24	0.9		11.1	1		Non-ST elevation (NSTEMI) myocardial infarction
10144972	34588805										43	2	Chest pain, Cough	aspirin, aspirin, albuterol sulfate [ProAir HFA], metoprolol succinate, clopidogrel, atorvastatin	2	0	0	99.3333	92.8	18.4	99.4	149.5	87.8333	0.786554	4.54973	2.19089	0.894427	13.2778	7.85918	4.43131e-05	0.000295421	0.00014771	4.92368e-05	0.000787789	0.000541605														Other specified metabolic disorders
10144972	34588805										43	2	Chest pain, Cough	aspirin, aspirin, albuterol sulfate [ProAir HFA], metoprolol succinate, clopidogrel, atorvastatin	2	0	0	99.3333	92.8	18.4	99.4	149.5	87.8333	0.786554	4.54973	2.19089	0.894427	13.2778	7.85918	4.43131e-05	0.000295421	0.00014771	4.92368e-05	0.000787789	0.000541605														Other chest pain
10144972	34588805										43	2	Chest pain, Cough	aspirin, aspirin, albuterol sulfate [ProAir HFA], metoprolol succinate, clopidogrel, atorvastatin	2	0	0	99.3333	92.8	18.4	99.4	149.5	87.8333	0.786554	4.54973	2.19089	0.894427	13.2778	7.85918	4.43131e-05	0.000295421	0.00014771	4.92368e-05	0.000787789	0.000541605														Athscl heart disease of native coronary artery w/o ang pctrs
10144972	34825704	22630457	M	47	2017 - 2019	WHITE	3	OBSERVATION ADMIT	0	4	0	2	Chest pain	clopidogrel, atorvastatin, albuterol sulfate [ProAir HFA], aspirin, aspirin, metoprolol succinate	2	0	0	97.9	68.8	15.6	98.2	139	80.2	0.34641	5.1672	1.67332	0.447214	9.21954	8.07465	2.04082e-05	0.000408163	0.000136054	3.40136e-05	0.000782313	0.000612245		5		142	4.3	5	204	15	0.9		11.3	1		Chest pain, unspecified
10145050	39348182										37	3	Chest pain, Headache	clonazepam, clonazepam, clonazepam, atorvastatin, metformin, pantoprazole, lorazepam, lorazepam	0	0	0	97.8	71.25	16.75	100	121	69.75	0.282843	6.55108	0.957427	0	6.16441	4.5	1.46843e-05	0.00051395	7.34214e-05	0	0.000477239	0.000330396														Type 2 diabetes mellitus without complications
10145050	39348182										37	3	Chest pain, Headache	clonazepam, clonazepam, clonazepam, atorvastatin, metformin, pantoprazole, lorazepam, lorazepam	0	0	0	97.8	71.25	16.75	100	121	69.75	0.282843	6.55108	0.957427	0	6.16441	4.5	1.46843e-05	0.00051395	7.34214e-05	0	0.000477239	0.000330396														Pure hypercholesterolemia, unspecified
10145050	39348182										37	3	Chest pain, Headache	clonazepam, clonazepam, clonazepam, atorvastatin, metformin, pantoprazole, lorazepam, lorazepam	0	0	0	97.8	71.25	16.75	100	121	69.75	0.282843	6.55108	0.957427	0	6.16441	4.5	1.46843e-05	0.00051395	7.34214e-05	0	0.000477239	0.000330396														Essential (primary) hypertension
10145050	39348182										37	3	Chest pain, Headache	clonazepam, clonazepam, clonazepam, atorvastatin, metformin, pantoprazole, lorazepam, lorazepam	0	0	0	97.8	71.25	16.75	100	121	69.75	0.282843	6.55108	0.957427	0	6.16441	4.5	1.46843e-05	0.00051395	7.34214e-05	0	0.000477239	0.000330396														Chest pain, unspecified
10145050	39348182										37	3	Chest pain, Headache	clonazepam, clonazepam, clonazepam, atorvastatin, metformin, pantoprazole, lorazepam, lorazepam	0	0	0	97.8	71.25	16.75	100	121	69.75	0.282843	6.55108	0.957427	0	6.16441	4.5	1.46843e-05	0.00051395	7.34214e-05	0	0.000477239	0.000330396														Weakness
10145374	33107935	28321711	M	74	2014 - 2016	BLACK/CAPE VERDEAN	2	EW EMER.	0	3	43	2	Chest pain		0	0	0	98.3	63.6667	21.3333	99.6667	130.5	58		2.3094	3.21455	0.57735	3.53553	1.41421	0	0.000486618	0.000729927	0.000121655	0.000608273	0.000243309	0.1	2		135	5.1	10.8	149	20	1.1		12	1.1		INTERMED CORONARY SYND
10145374	33107935	28321711	M	74	2014 - 2016	BLACK/CAPE VERDEAN	2	EW EMER.	0	3	43	2	Chest pain		0	0	0	98.3	63.6667	21.3333	99.6667	130.5	58		2.3094	3.21455	0.57735	3.53553	1.41421	0	0.000486618	0.000729927	0.000121655	0.000608273	0.000243309	0.1	2		135	5.1	10.8	149	20	1.1		12	1.1		DIABETES UNCOMPL ADULT
10145540	34419348	29898261	M	21	2008 - 2010	WHITE	2	EU OBSERVATION	0	4	40	2	ALTERED MENTAL STATUS	clonazepam, clonazepam, ranitidine HCl, ZOFRAN ODT, Xifaxan, clonazepam, ursodiol, omeprazole, mesalamine [Asacol], lorazepam, lorazepam, lactulose, Centrum	0	0	0	97	65	14	98	118	60	0						0	0	0	0	0	0				140	4	2.8	95	8	0.7		19.1	1.8		ALTERED MENTAL STATUS
10145540	34419348	29898261	M	21	2008 - 2010	WHITE	2	EU OBSERVATION	0	4	40	2	ALTERED MENTAL STATUS	clonazepam, clonazepam, ranitidine HCl, ZOFRAN ODT, Xifaxan, clonazepam, ursodiol, omeprazole, mesalamine [Asacol], lorazepam, lorazepam, lactulose, Centrum	0	0	0	97	65	14	98	118	60	0						0	0	0	0	0	0				140	4	2.8	95	8	0.7		19.1	1.8		CIRRHOSIS OF LIVER NOS
10145540	34419348	29898261	M	21	2008 - 2010	WHITE	2	EU OBSERVATION	0	4	40	2	ALTERED MENTAL STATUS	clonazepam, clonazepam, ranitidine HCl, ZOFRAN ODT, Xifaxan, clonazepam, ursodiol, omeprazole, mesalamine [Asacol], lorazepam, lorazepam, lactulose, Centrum	0	0	0	97	65	14	98	118	60	0						0	0	0	0	0	0				140	4	2.8	95	8	0.7		19.1	1.8		CHOLANGITIS
10145888	32739690	23029764	F	57	2011 - 2013	ASIAN - CHINESE	0	EU OBSERVATION	0	3	36	3	HEART RACING		0	0	0	97.8	60.5	16.25	99	108.25	56.25	0.559762	5.19615	2.62996	1.41421	5.7373	14.3846	3.22901e-05	0.000298063	0.000124193	7.45156e-05	0.000322901	0.000869349														PALPITATIONS
10145888	32739690	23029764	F	57	2011 - 2013	ASIAN - CHINESE	0	EU OBSERVATION	0	3	36	3	HEART RACING		0	0	0	97.8	60.5	16.25	99	108.25	56.25	0.559762	5.19615	2.62996	1.41421	5.7373	14.3846	3.22901e-05	0.000298063	0.000124193	7.45156e-05	0.000322901	0.000869349														CHEST PAIN NEC
10146281	39416570	22052199	F	48	2008 - 2010	BLACK/AFRICAN AMERICAN	2	EU OBSERVATION	0	4	35	2	Abd pain, Chest pain	gabapentin, gabapentin, atorvastatin, lancets [FreeStyle Lancets], metformin, methadone, nicotine, nicotine [Nicotrol], nicotine (polacrilex), omeprazole, ipratropium-albuterol, ibuprofen, guaifenesin, sodium chloride, varenicline [Chantix], varenicline [Chantix Starting Month Box], fluticasone propion-salmeterol [Advair Diskus], coenzyme Q10 [Co Q-10], blood sugar diagnostic [FreeStyle Lite Stri…	2	0	0	97.3333	70	17.5	98	107.333	81.6667	0.493288	11.2694	1	1	13.3167	5.50757	4.23729e-05	0.00094162	9.4162e-05	9.4162e-05	0.00112994	0.00047081				144	4.7	8.9	154	10	0.7					Unspecified abdominal pain
10146591	30403431										55	3	Chest pain, Back pain	Junel FE 1.5/30 (28)	0	0	0	98	57	19		109	62							0	0	0	0	0	0														CHEST PAIN NOS
10146591	30403431										55	3	Chest pain, Back pain	Junel FE 1.5/30 (28)	0	0	0	98	57	19		109	62							0	0	0	0	0	0														BACKACHE NOS
10146602	39496287	25822492	M	48	2008 - 2010	WHITE	0	EU OBSERVATION	0	3	24	3	Chest pain	nadolol, Multivitamin, metformin, fluticasone, clotrimazole-betamethasone, albuterol sulfate, aspirin, aspirin, blood sugar diagnostic [One Touch Ultra Test], calcium polycarbophil [FiberCon], blood sugar diagnostic [One Touch Ultra Test], calcium citrate-vitamin D3, zolpidem, tramadol, tiotropium bromide [Spiriva with HandiHaler], raltegravir [Isentress], prednisone, pravastatin, pantoprazole [P…	2	0	0	97.7	72.7368	17.5263	95.6842	139.947	92.4211	0.223607	4.2797	2.09148	0.885226	18.2528	8.66869	7.22543e-06	0.000204721	7.22543e-05	3.61272e-05	0.000951349	0.000421484														Non-ST elevation (NSTEMI) myocardial infarction
[truncated: 72,230 more rows]
[truncated: 9 more columns]
